# Supplementary material for: Neuroglobin-Deficiency Exacerbates Hif1A and c-FOS Response, but Does Not Affect Neuronal Survival during Severe Hypoxia In Vivo
Source: PLoS One. 2011 Dec 2;6(12):e28160. doi: 10.1371/journal.pone.0028160 (PMC3229544; doi:10.1371/journal.pone.0028160)
Supplement: Table S2 — Differential expression of transcripts after 90 minutes and 24 hours of hypoxia in wt mice. Differential expression is in relation to naive mice of the same genotype. Data is presented on 4 worksheets entitled according to their contents. Where appropriate, description of the column has been provided as a comment in the column heading. (XLS) [file pone.0028160.s003.xls]

## Sheet: Up_regulated_90min
Transcript ID (Ensembl)	Q&T	T	Q	p-value	Gene Symbol	Gene Description
ENSMUST00000110354	15	18	22651	1.71592e-10	Srsf5	serine/arginine-rich splicing factor 5 Gene [Source:MGI Symbol;Acc:MGI:98287]
ENSMUST00000110356	14	16	22651	1.811e-10	Srsf5	serine/arginine-rich splicing factor 5 Gene [Source:MGI Symbol;Acc:MGI:98287]
ENSMUST00000120360	12	14	22651	1.22315e-08	Rpl10a-ps1	ribosomal protein L10A, pseudogene 1 Pseudogene [Source:MGI Symbol;Acc:MGI:3705885]
ENSMUST00000071892	12	14	22651	1.22315e-08	NA	NA
ENSMUST00000115619	11	14	22651	4.05489e-07	Rbm3	RNA binding motif protein 3 Gene [Source:MGI Symbol;Acc:MGI:1099460]
ENSMUST00000029722	13	20	22651	4.05489e-07	Rps3a	ribosomal protein S3A Gene [Source:MGI Symbol;Acc:MGI:1202063]
ENSMUST00000115617	12	18	22651	8.49731e-07	Rbm3	RNA binding motif protein 3 Gene [Source:MGI Symbol;Acc:MGI:1099460]
ENSMUST00000049093	10	12	22651	8.49731e-07	Txnip	thioredoxin interacting protein Gene [Source:MGI Symbol;Acc:MGI:1889549]
ENSMUST00000099356	11	15	22651	8.49731e-07	Arrdc3	arrestin domain containing 3 Gene [Source:MGI Symbol;Acc:MGI:2145242]
ENSMUST00000115621	11	15	22651	8.49731e-07	Rbm3	RNA binding motif protein 3 Gene [Source:MGI Symbol;Acc:MGI:1099460]
ENSMUST00000104907	15	30	22651	1.14327e-06	NA	NA
ENSMUST00000023248	9	10	22651	1.14327e-06	Ly6a	lymphocyte antigen 6 complex, locus A Gene [Source:MGI Symbol;Acc:MGI:107527]
ENSMUST00000074521	12	19	22651	1.45681e-06	Rps24	ribosomal protein S24 Gene [Source:MGI Symbol;Acc:MGI:98147]
ENSMUST00000110351	10	13	22651	1.59602e-06	Srsf5	serine/arginine-rich splicing factor 5 Gene [Source:MGI Symbol;Acc:MGI:98287]
ENSMUST00000086090	15	31	22651	1.59602e-06	NA	NA
ENSMUST00000094693	10	13	22651	1.59602e-06	Srsf5	serine/arginine-rich splicing factor 5 Gene [Source:MGI Symbol;Acc:MGI:98287]
ENSMUST00000033683	13	24	22651	3.09401e-06	Rps4x	ribosomal protein S4, X-linked Gene [Source:MGI Symbol;Acc:MGI:98158]
ENSMUST00000115231	10	14	22651	4.62748e-06	Rpl39	ribosomal protein L39 Gene [Source:MGI Symbol;Acc:MGI:1914498]
ENSMUST00000118723	12	21	22651	4.7879e-06	Rps24-ps3	ribosomal protein S24, pseudogene 3 Pseudogene [Source:MGI Symbol;Acc:MGI:3644407]
ENSMUST00000112384	12	21	22651	4.7879e-06	Rps24	ribosomal protein S24 Gene [Source:MGI Symbol;Acc:MGI:98147]
ENSMUST00000106157	13	25	22651	4.85633e-06	Zranb1	zinc finger, RAN-binding domain containing 1 Gene [Source:MGI Symbol;Acc:MGI:106441]
ENSMUST00000071781	11	18	22651	7.2768e-06	Gm10123	predicted pseudogene 10123 Pseudogene [Source:MGI Symbol;Acc:MGI:3704342]
ENSMUST00000109642	14	31	22651	9.01725e-06	Sec61g	SEC61, gamma subunit Gene [Source:MGI Symbol;Acc:MGI:1202066]
ENSMUST00000115357	9	12	22651	9.01725e-06	Cadps2	Ca2+-dependent activator protein for secretion 2 Gene [Source:MGI Symbol;Acc:MGI:2443963]
ENSMUST00000115615	10	15	22651	9.01725e-06	Rbm3	RNA binding motif protein 3 Gene [Source:MGI Symbol;Acc:MGI:1099460]
ENSMUST00000098117	14	31	22651	9.01725e-06	Gm10593	predicted gene 10593 Gene [Source:MGI Symbol;Acc:MGI:3710526]
ENSMUST00000084673	14	31	22651	9.01725e-06	Gm3892	predicted gene 3892 Gene [Source:MGI Symbol;Acc:MGI:3782065]
ENSMUST00000107997	14	31	22651	9.01725e-06	NA	NA
ENSMUST00000115361	9	12	22651	9.01725e-06	Cadps2	Ca2+-dependent activator protein for secretion 2 Gene [Source:MGI Symbol;Acc:MGI:2443963]
ENSMUST00000115616	10	15	22651	9.01725e-06	Rbm3	RNA binding motif protein 3 Gene [Source:MGI Symbol;Acc:MGI:1099460]
ENSMUST00000112382	12	23	22651	1.19332e-05	Rps24	ribosomal protein S24 Gene [Source:MGI Symbol;Acc:MGI:98147]
ENSMUST00000027997	12	23	22651	1.19332e-05	Rgs5	regulator of G-protein signaling 5 Gene [Source:MGI Symbol;Acc:MGI:1098434]
ENSMUST00000109641	15	37	22651	1.50193e-05	Sec61g	SEC61, gamma subunit Gene [Source:MGI Symbol;Acc:MGI:1202066]
ENSMUST00000115620	10	16	22651	1.518e-05	Rbm3	RNA binding motif protein 3 Gene [Source:MGI Symbol;Acc:MGI:1099460]
ENSMUST00000117908	10	16	22651	1.518e-05	Gm11878	predicted gene 11878 Pseudogene [Source:MGI Symbol;Acc:MGI:3651784]
ENSMUST00000121422	10	16	22651	1.518e-05	Gm15453	predicted gene 15453 Pseudogene [Source:MGI Symbol;Acc:MGI:3642874]
ENSMUST00000090749	10	16	22651	1.518e-05	Ppia	peptidylprolyl isomerase A Gene [Source:MGI Symbol;Acc:MGI:97749]
ENSMUST00000027232	13	28	22651	1.518e-05	Ptp4a1	protein tyrosine phosphatase 4a1 Gene [Source:MGI Symbol;Acc:MGI:1277096]
ENSMUST00000071901	10	16	22651	1.518e-05	NA	NA
ENSMUST00000072372	8	10	22651	1.78835e-05	NA	NA
ENSMUST00000048642	8	10	22651	1.78835e-05	Parl	presenilin associated, rhomboid-like Gene [Source:MGI Symbol;Acc:MGI:1277152]
ENSMUST00000118700	8	10	22651	1.78835e-05	Gm9164	predicted gene 9164 Pseudogene [Source:MGI Symbol;Acc:MGI:3646866]
ENSMUST00000074519	8	10	22651	1.78835e-05	Txnip	thioredoxin interacting protein Gene [Source:MGI Symbol;Acc:MGI:1889549]
ENSMUST00000032194	9	13	22651	1.80829e-05	Bhlhe40	basic helix-loop-helix family, member e40 Gene [Source:MGI Symbol;Acc:MGI:1097714]
ENSMUST00000108980	10	17	22651	2.91165e-05	Gm14305	predicted gene 14305 Gene [Source:MGI Symbol;Acc:MGI:3709632]
ENSMUST00000106453	7	8	22651	4.15939e-05	Rbbp6	retinoblastoma binding protein 6 Gene [Source:MGI Symbol;Acc:MGI:894835]
ENSMUST00000090771	7	8	22651	4.15939e-05	Txnip	thioredoxin interacting protein Gene [Source:MGI Symbol;Acc:MGI:1889549]
ENSMUST00000020501	9	14	22651	4.32894e-05	Sumo3	SMT3 suppressor of mif two 3 homolog 3 (yeast) Gene [Source:MGI Symbol;Acc:MGI:1336201]
ENSMUST00000098062	8	11	22651	4.96601e-05	Rbbp6	retinoblastoma binding protein 6 Gene [Source:MGI Symbol;Acc:MGI:894835]
ENSMUST00000069074	8	11	22651	4.96601e-05	Cadps2	Ca2+-dependent activator protein for secretion 2 Gene [Source:MGI Symbol;Acc:MGI:2443963]
ENSMUST00000018914	8	11	22651	4.96601e-05	Atp5g3	ATP synthase, H+ transporting, mitochondrial F0 complex, subunit C3 (subunit 9) Gene [Source:MGI Symbol;Acc:MGI:2442035]
ENSMUST00000038613	8	11	22651	4.96601e-05	Gm15430	predicted gene 15430 Pseudogene [Source:MGI Symbol;Acc:MGI:3705781]
ENSMUST00000110352	8	11	22651	4.96601e-05	Srsf5	serine/arginine-rich splicing factor 5 Gene [Source:MGI Symbol;Acc:MGI:98287]
ENSMUST00000021562	6	6	22651	6.45679e-05	Srsf5	serine/arginine-rich splicing factor 5 Gene [Source:MGI Symbol;Acc:MGI:98287]
ENSMUST00000094951	11	23	22651	8.50068e-05	Scn1a	sodium channel, voltage-gated, type I, alpha Gene [Source:MGI Symbol;Acc:MGI:98246]
ENSMUST00000111468	9	15	22651	8.50068e-05	Mtch2	mitochondrial carrier homolog 2 (C. elegans) Gene [Source:MGI Symbol;Acc:MGI:1929260]
ENSMUST00000122364	9	15	22651	8.50068e-05	Gm10156	predicted gene 10156 Pseudogene [Source:MGI Symbol;Acc:MGI:3642344]
ENSMUST00000069902	8	12	22651	0.000115171	Nnt	nicotinamide nucleotide transhydrogenase Gene [Source:MGI Symbol;Acc:MGI:109279]
ENSMUST00000109208	8	12	22651	0.000115171	NA	NA
ENSMUST00000081840	8	12	22651	0.000115171	Rpl32	ribosomal protein L32 Gene [Source:MGI Symbol;Acc:MGI:98038]
ENSMUST00000028083	8	12	22651	0.000115171	Psmb7	proteasome (prosome, macropain) subunit, beta type 7 Gene [Source:MGI Symbol;Acc:MGI:107637]
ENSMUST00000021412	8	12	22651	0.000115171	Psma6	proteasome (prosome, macropain) subunit, alpha type 6 Gene [Source:MGI Symbol;Acc:MGI:1347006]
ENSMUST00000100036	8	12	22651	0.000115171	Sgk1	serum/glucocorticoid regulated kinase 1 Gene [Source:MGI Symbol;Acc:MGI:1340062]
ENSMUST00000040010	8	12	22651	0.000115171	Rbm3	RNA binding motif protein 3 Gene [Source:MGI Symbol;Acc:MGI:1099460]
ENSMUST00000020145	7	9	22651	0.000119136	Sgk1	serum/glucocorticoid regulated kinase 1 Gene [Source:MGI Symbol;Acc:MGI:1340062]
ENSMUST00000115358	7	9	22651	0.000119136	Cadps2	Ca2+-dependent activator protein for secretion 2 Gene [Source:MGI Symbol;Acc:MGI:2443963]
ENSMUST00000116410	7	9	22651	0.000119136	Gm13573	predicted gene 13573 Pseudogene [Source:MGI Symbol;Acc:MGI:3652221]
ENSMUST00000122243	7	9	22651	0.000119136	Gm11575	predicted gene 11575 Pseudogene [Source:MGI Symbol;Acc:MGI:3649592]
ENSMUST00000025327	7	9	22651	0.000119136	NA	NA
ENSMUST00000057272	27	124	22651	0.000122107	4932438A13Rik	RIKEN cDNA 4932438A13 gene Gene [Source:MGI Symbol;Acc:MGI:2444631]
ENSMUST00000029414	9	16	22651	0.00014152	Ssr3	signal sequence receptor, gamma Gene [Source:MGI Symbol;Acc:MGI:1914687]
ENSMUST00000045218	9	16	22651	0.00014152	Pcm1	pericentriolar material 1 Gene [Source:MGI Symbol;Acc:MGI:1277958]
ENSMUST00000071184	9	16	22651	0.00014152	Rpl10a-ps2	ribosomal protein L10A, pseudogene 2 Pseudogene [Source:MGI Symbol;Acc:MGI:3646227]
ENSMUST00000090417	8	13	22651	0.000241776	F3	coagulation factor III Gene [Source:MGI Symbol;Acc:MGI:88381]
ENSMUST00000100818	6	7	22651	0.000292788	D14Ertd449e	DNA segment, Chr 14, ERATO Doi 449, expressed Gene [Source:MGI Symbol;Acc:MGI:1196450]
ENSMUST00000092673	6	7	22651	0.000292788	Sgk1	serum/glucocorticoid regulated kinase 1 Gene [Source:MGI Symbol;Acc:MGI:1340062]
ENSMUST00000079901	6	7	22651	0.000292788	Trps1	trichorhinophalangeal syndrome I (human) Gene [Source:MGI Symbol;Acc:MGI:1927616]
ENSMUST00000102536	11	26	22651	0.000292788	Rpl11	ribosomal protein L11 Gene [Source:MGI Symbol;Acc:MGI:1914275]
ENSMUST00000099538	7	10	22651	0.000301259	Sumo3	SMT3 suppressor of mif two 3 homolog 3 (yeast) Gene [Source:MGI Symbol;Acc:MGI:1336201]
ENSMUST00000119394	7	10	22651	0.000301259	0610037L13Rik	RIKEN cDNA 0610037L13 gene Gene [Source:MGI Symbol;Acc:MGI:1921348]
ENSMUST00000074481	7	10	22651	0.000301259	NA	NA
ENSMUST00000111996	7	10	22651	0.000301259	Atp5g3	ATP synthase, H+ transporting, mitochondrial F0 complex, subunit C3 (subunit 9) Gene [Source:MGI Symbol;Acc:MGI:2442035]
ENSMUST00000016703	7	10	22651	0.000301259	H3f3b	H3 histone, family 3B Gene [Source:MGI Symbol;Acc:MGI:1101768]
ENSMUST00000115362	7	10	22651	0.000301259	Cadps2	Ca2+-dependent activator protein for secretion 2 Gene [Source:MGI Symbol;Acc:MGI:2443963]
ENSMUST00000061311	7	10	22651	0.000301259	Mrps36-ps1	mitichondrial ribosomal protein S36, pseudogene 1 Pseudogene [Source:MGI Symbol;Acc:MGI:3809201]
ENSMUST00000108983	10	22	22651	0.000352528	Gm14305	predicted gene 14305 Gene [Source:MGI Symbol;Acc:MGI:3709632]
ENSMUST00000067925	10	22	22651	0.000352528	Hmgb2	high mobility group box 2 Gene [Source:MGI Symbol;Acc:MGI:96157]
ENSMUST00000103146	9	18	22651	0.00042831	Rpl23	ribosomal protein L23 Gene [Source:MGI Symbol;Acc:MGI:1929455]
ENSMUST00000118182	8	14	22651	0.00042831	Gm5944	predicted gene 5944 Pseudogene [Source:MGI Symbol;Acc:MGI:3646005]
ENSMUST00000026704	8	14	22651	0.00042831	Cct8	chaperonin containing Tcp1, subunit 8 (theta) Gene [Source:MGI Symbol;Acc:MGI:107183]
ENSMUST00000093344	8	14	22651	0.00042831	Rps13-ps1	ribosomal protein S13, pseudogene 1 Pseudogene [Source:MGI Symbol;Acc:MGI:3647042]
ENSMUST00000085520	12	33	22651	0.000534497	Gm10166	predicted pseudogene 10166 Pseudogene [Source:MGI Symbol;Acc:MGI:3641818]
ENSMUST00000086880	10	23	22651	0.000543992	Armcx3	armadillo repeat containing, X-linked 3 Gene [Source:MGI Symbol;Acc:MGI:1918953]
ENSMUST00000075312	7	11	22651	0.000664781	Ttr	transthyretin Gene [Source:MGI Symbol;Acc:MGI:98865]
ENSMUST00000109351	7	11	22651	0.000664781	NA	NA
ENSMUST00000106725	7	11	22651	0.000664781	NA	NA
ENSMUST00000009420	7	11	22651	0.000664781	Repin1	replication initiator 1 Gene [Source:MGI Symbol;Acc:MGI:1889817]
ENSMUST00000108539	7	11	22651	0.000664781	Rps5	ribosomal protein S5 Gene [Source:MGI Symbol;Acc:MGI:1097682]
ENSMUST00000074245	7	11	22651	0.000664781	Gm10119	predicted gene 10119 Gene [Source:MGI Symbol;Acc:MGI:3642853]
ENSMUST00000076465	9	19	22651	0.000670626	Gm5621	predicted gene 5621 Pseudogene [Source:MGI Symbol;Acc:MGI:3646701]
ENSMUST00000071704	9	19	22651	0.000670626	Psma3	proteasome (prosome, macropain) subunit, alpha type 3 Gene [Source:MGI Symbol;Acc:MGI:104883]
ENSMUST00000120374	8	15	22651	0.000757115	Cdkl3	cyclin-dependent kinase-like 3 Gene [Source:MGI Symbol;Acc:MGI:2388268]
ENSMUST00000108964	8	15	22651	0.000757115	Gm14410	predicted gene 14410 Gene [Source:MGI Symbol;Acc:MGI:3709158]
ENSMUST00000100855	6	8	22651	0.000777138	NA	NA
ENSMUST00000021345	6	8	22651	0.000777138	Gtf2a1	general transcription factor II A, 1 Gene [Source:MGI Symbol;Acc:MGI:1933277]
ENSMUST00000108981	10	24	22651	0.000777138	Gm14305	predicted gene 14305 Gene [Source:MGI Symbol;Acc:MGI:3709632]
ENSMUST00000071942	6	8	22651	0.000777138	Csde1	cold shock domain containing E1, RNA binding Gene [Source:MGI Symbol;Acc:MGI:92356]
ENSMUST00000032944	6	8	22651	0.000777138	Gdpd3	glycerophosphodiester phosphodiesterase domain containing 3 Gene [Source:MGI Symbol;Acc:MGI:1915866]
ENSMUST00000075610	6	8	22651	0.000777138	Pstk	phosphoseryl-tRNA kinase Gene [Source:MGI Symbol;Acc:MGI:2685945]
ENSMUST00000118024	6	8	22651	0.000777138	Gm12966	predicted gene 12966 Pseudogene [Source:MGI Symbol;Acc:MGI:3652043]
ENSMUST00000085340	12	35	22651	0.000904007	Rpl17-ps3	ribosomal protein L17, pseudogene 3 Pseudogene [Source:MGI Symbol;Acc:MGI:3642206]
ENSMUST00000033265	9	20	22651	0.00102591	Zranb1	zinc finger, RAN-binding domain containing 1 Gene [Source:MGI Symbol;Acc:MGI:106441]
ENSMUST00000120054	7	12	22651	0.00119587	Gm5406	predicted gene 5406 Pseudogene [Source:MGI Symbol;Acc:MGI:3645119]
ENSMUST00000119149	8	16	22651	0.00119587	Gm14308	predicted gene 14308 Gene [Source:MGI Symbol;Acc:MGI:3782921]
ENSMUST00000042334	7	12	22651	0.00119587	Rpl10a	ribosomal protein L10A Gene [Source:MGI Symbol;Acc:MGI:1343877]
ENSMUST00000087029	7	12	22651	0.00119587	Rufy3	RUN and FYVE domain containing 3 Gene [Source:MGI Symbol;Acc:MGI:106484]
ENSMUST00000029446	8	16	22651	0.00119587	Csde1	cold shock domain containing E1, RNA binding Gene [Source:MGI Symbol;Acc:MGI:92356]
ENSMUST00000119478	7	12	22651	0.00119587	Gm12852	predicted gene 12852 Pseudogene [Source:MGI Symbol;Acc:MGI:3651942]
ENSMUST00000114660	7	12	22651	0.00119587	0610007C21Rik	RIKEN cDNA 0610007C21 gene Gene [Source:MGI Symbol;Acc:MGI:1918918]
ENSMUST00000030787	7	12	22651	0.00119587	Rheb	Ras homolog enriched in brain Gene [Source:MGI Symbol;Acc:MGI:97912]
ENSMUST00000120959	8	16	22651	0.00119587	Gm14434	predicted gene 14434 Gene [Source:MGI Symbol;Acc:MGI:3702417]
ENSMUST00000080813	8	16	22651	0.00119587	Rps17	ribosomal protein S17 Gene [Source:MGI Symbol;Acc:MGI:1309526]
ENSMUST00000114688	13	42	22651	0.00119587	NA	NA
ENSMUST00000099017	8	16	22651	0.00119587	NA	NA
ENSMUST00000113211	9	21	22651	0.00150097	Rpl36a	ribosomal protein L36A Gene [Source:MGI Symbol;Acc:MGI:1201789]
ENSMUST00000030636	6	9	22651	0.00183217	Stmn1	stathmin 1 Gene [Source:MGI Symbol;Acc:MGI:96739]
ENSMUST00000106942	6	9	22651	0.00183217	NA	NA
ENSMUST00000098290	6	9	22651	0.00183217	Car8	carbonic anhydrase 8 Gene [Source:MGI Symbol;Acc:MGI:88253]
ENSMUST00000018122	6	9	22651	0.00183217	Cadps2	Ca2+-dependent activator protein for secretion 2 Gene [Source:MGI Symbol;Acc:MGI:2443963]
ENSMUST00000122284	6	9	22651	0.00183217	Dyrk1a	dual-specificity tyrosine-(Y)-phosphorylation regulated kinase 1a Gene [Source:MGI Symbol;Acc:MGI:1330299]
ENSMUST00000084759	6	9	22651	0.00183217	Gm10156	predicted gene 10156 Pseudogene [Source:MGI Symbol;Acc:MGI:3642344]
ENSMUST00000118459	8	17	22651	0.00190846	Gm13835	predicted gene 13835 Pseudogene [Source:MGI Symbol;Acc:MGI:3650921]
ENSMUST00000120338	5	6	22651	0.00190846	Gm15483	predicted gene 15483 Pseudogene [Source:MGI Symbol;Acc:MGI:3705631]
ENSMUST00000064995	8	17	22651	0.00190846	Gm13835	predicted gene 13835 Pseudogene [Source:MGI Symbol;Acc:MGI:3650921]
ENSMUST00000074680	8	17	22651	0.00190846	Gm9000	predicted gene 9000 Gene [Source:MGI Symbol;Acc:MGI:3643406]
ENSMUST00000100813	5	6	22651	0.00190846	Gm10395	predicted gene 10395 Gene [Source:MGI Symbol;Acc:MGI:3711260]
ENSMUST00000118406	5	6	22651	0.00190846	Gm15002	predicted gene 15002 Pseudogene [Source:MGI Symbol;Acc:MGI:3705342]
ENSMUST00000098351	7	13	22651	0.00209089	NA	NA
ENSMUST00000079775	9	22	22651	0.00209089	NA	NA
ENSMUST00000108662	7	13	22651	0.00209089	Trappc1	trafficking protein particle complex 1 Gene [Source:MGI Symbol;Acc:MGI:1098727]
ENSMUST00000021062	7	13	22651	0.00209089	Ddx5	DEAD (Asp-Glu-Ala-Asp) box polypeptide 5 Gene [Source:MGI Symbol;Acc:MGI:105037]
ENSMUST00000033920	7	13	22651	0.00209089	Aga	aspartylglucosaminidase Gene [Source:MGI Symbol;Acc:MGI:104873]
ENSMUST00000112346	7	13	22651	0.00209089	B3galt1	UDP-Gal:betaGlcNAc beta 1,3-galactosyltransferase, polypeptide 1 Gene [Source:MGI Symbol;Acc:MGI:1349403]
ENSMUST00000043675	13	45	22651	0.00237946	Atp5l	ATP synthase, H+ transporting, mitochondrial F0 complex, subunit g Gene [Source:MGI Symbol;Acc:MGI:1351597]
ENSMUST00000026292	16	65	22651	0.00249492	Huwe1	HECT, UBA and WWE domain containing 1 Gene [Source:MGI Symbol;Acc:MGI:1926884]
ENSMUST00000099012	8	18	22651	0.00287882	NA	NA
ENSMUST00000045604	8	18	22651	0.00287882	Mrpl41	mitochondrial ribosomal protein L41 Gene [Source:MGI Symbol;Acc:MGI:1333816]
ENSMUST00000109005	8	18	22651	0.00287882	NA	NA
ENSMUST00000109007	8	18	22651	0.00287882	Gm2026	predicted gene 2026 Gene [Source:MGI Symbol;Acc:MGI:3780195]
ENSMUST00000109006	8	18	22651	0.00287882	NA	NA
ENSMUST00000078981	9	23	22651	0.00296877	NA	NA
ENSMUST00000096229	9	23	22651	0.00296877	Dnm1l	dynamin 1-like Gene [Source:MGI Symbol;Acc:MGI:1921256]
ENSMUST00000117933	9	23	22651	0.00296877	Gm15191	predicted gene 15191 Pseudogene [Source:MGI Symbol;Acc:MGI:3708125]
ENSMUST00000108976	7	14	22651	0.00313758	NA	NA
ENSMUST00000022573	6	10	22651	0.00313758	Esd	esterase D/formylglutathione hydrolase Gene [Source:MGI Symbol;Acc:MGI:95421]
ENSMUST00000023344	7	14	22651	0.00313758	Slc35a5	solute carrier family 35, member A5 Gene [Source:MGI Symbol;Acc:MGI:1921352]
ENSMUST00000108975	7	14	22651	0.00313758	Gm14419	predicted gene 14419 Gene [Source:MGI Symbol;Acc:MGI:3702410]
ENSMUST00000077747	6	10	22651	0.00313758	Gm9234	predicted pseudogene 9234 Pseudogene [Source:MGI Symbol;Acc:MGI:3648545]
ENSMUST00000118658	7	14	22651	0.00313758	Mrps36-ps2	mitochondrial ribosomal protein S36, pseudogene 2 Pseudogene [Source:MGI Symbol;Acc:MGI:3704298]
ENSMUST00000032747	6	10	22651	0.00313758	Hddc3	HD domain containing 3 Gene [Source:MGI Symbol;Acc:MGI:1915945]
ENSMUST00000102601	6	10	22651	0.00313758	Trappc1	trafficking protein particle complex 1 Gene [Source:MGI Symbol;Acc:MGI:1098727]
ENSMUST00000099018	7	14	22651	0.00313758	NA	NA
ENSMUST00000122365	6	10	22651	0.00313758	Rpl24	ribosomal protein L24 Gene [Source:MGI Symbol;Acc:MGI:1915443]
ENSMUST00000081211	6	10	22651	0.00313758	NA	NA
ENSMUST00000099003	7	14	22651	0.00313758	NA	NA
ENSMUST00000087321	7	14	22651	0.00313758	Ppp1r3c	protein phosphatase 1, regulatory (inhibitor) subunit 3C Gene [Source:MGI Symbol;Acc:MGI:1858229]
ENSMUST00000119883	6	10	22651	0.00313758	Gm7363	predicted gene 7363 Pseudogene [Source:MGI Symbol;Acc:MGI:3646407]
ENSMUST00000049385	6	10	22651	0.00313758	Eif1	eukaryotic translation initiation factor 1 Gene [Source:MGI Symbol;Acc:MGI:105125]
ENSMUST00000039720	6	10	22651	0.00313758	Rragb	Ras-related GTP binding B Gene [Source:MGI Symbol;Acc:MGI:3038613]
ENSMUST00000107554	7	14	22651	0.00313758	Zkscan16	zinc finger with KRAB and SCAN domains 16 Gene [Source:MGI Symbol;Acc:MGI:3510405]
ENSMUST00000111467	7	14	22651	0.00313758	Mtch2	mitochondrial carrier homolog 2 (C. elegans) Gene [Source:MGI Symbol;Acc:MGI:1929260]
ENSMUST00000098432	7	14	22651	0.00313758	Rpl10-ps2	ribosomal protein L10, pseudogene 2 Pseudogene [Source:MGI Symbol;Acc:MGI:3648679]
ENSMUST00000107505	6	10	22651	0.00313758	Syt11	synaptotagmin XI Gene [Source:MGI Symbol;Acc:MGI:1859547]
ENSMUST00000121046	6	10	22651	0.00313758	Gm14456	predicted gene 14456 Pseudogene [Source:MGI Symbol;Acc:MGI:3650388]
ENSMUST00000076037	7	14	22651	0.00313758	Mrps36	mitochondrial ribosomal protein S36 Gene [Source:MGI Symbol;Acc:MGI:1913378]
ENSMUST00000077911	6	10	22651	0.00313758	NA	NA
ENSMUST00000119822	6	10	22651	0.00313758	Gm13408	predicted gene 13408 Pseudogene [Source:MGI Symbol;Acc:MGI:3649613]
ENSMUST00000045356	6	10	22651	0.00313758	Rpl37	ribosomal protein L37 Gene [Source:MGI Symbol;Acc:MGI:1914531]
ENSMUST00000053558	6	10	22651	0.00313758	Ankrd37	ankyrin repeat domain 37 Gene [Source:MGI Symbol;Acc:MGI:3603344]
ENSMUST00000118875	10	29	22651	0.00323567	Gapdh	glyceraldehyde-3-phosphate dehydrogenase Gene [Source:MGI Symbol;Acc:MGI:95640]
ENSMUST00000053575	4	4	22651	0.00342344	Gm8186	predicted gene 8186 Pseudogene [Source:MGI Symbol;Acc:MGI:3643110]
ENSMUST00000091375	8	19	22651	0.00382756	Rps24-ps2	ribosomal protein S24, pseudogene 2 Pseudogene [Source:MGI Symbol;Acc:MGI:3649025]
ENSMUST00000117927	5	7	22651	0.00431161	Gm6834	predicted pseudogene 6834 Pseudogene [Source:MGI Symbol;Acc:MGI:3648822]
ENSMUST00000114600	5	7	22651	0.00431161	Slc35a5	solute carrier family 35, member A5 Gene [Source:MGI Symbol;Acc:MGI:1921352]
ENSMUST00000113453	5	7	22651	0.00431161	Hopx	HOP homeobox Gene [Source:MGI Symbol;Acc:MGI:1916782]
ENSMUST00000053265	5	7	22651	0.00431161	Lyrm4	LYR motif containing 4 Gene [Source:MGI Symbol;Acc:MGI:2683538]
ENSMUST00000085049	5	7	22651	0.00431161	Gm10159	predicted pseudogene 10159 Pseudogene [Source:MGI Symbol;Acc:MGI:3704295]
ENSMUST00000100820	5	7	22651	0.00431161	Plac9	placenta specific 9 Gene [Source:MGI Symbol;Acc:MGI:2663998]
ENSMUST00000022418	5	7	22651	0.00431161	Gm9746	predicted gene 9746 Gene [Source:MGI Symbol;Acc:MGI:3710397]
ENSMUST00000039537	5	7	22651	0.00431161	Fam63a	family with sequence similarity 63, member A Gene [Source:MGI Symbol;Acc:MGI:1922257]
ENSMUST00000064718	5	7	22651	0.00431161	Phc3	polyhomeotic-like 3 (Drosophila) Gene [Source:MGI Symbol;Acc:MGI:2181434]
ENSMUST00000115366	5	7	22651	0.00431161	Slc12a2	solute carrier family 12, member 2 Gene [Source:MGI Symbol;Acc:MGI:101924]
ENSMUST00000055104	5	7	22651	0.00431161	Tceal1	transcription elongation factor A (SII)-like 1 Gene [Source:MGI Symbol;Acc:MGI:2385317]
ENSMUST00000084813	5	7	22651	0.00431161	Gm10157	predicted gene 10157 Pseudogene [Source:MGI Symbol;Acc:MGI:3642264]
ENSMUST00000100819	5	7	22651	0.00431161	D14Ertd449e	DNA segment, Chr 14, ERATO Doi 449, expressed Gene [Source:MGI Symbol;Acc:MGI:1196450]
ENSMUST00000052286	5	7	22651	0.00431161	Gm9780	predicted gene 9780 Gene [Source:MGI Symbol;Acc:MGI:3710532]
ENSMUST00000005185	5	7	22651	0.00431161	Cstb	cystatin B Gene [Source:MGI Symbol;Acc:MGI:109514]
ENSMUST00000120318	5	7	22651	0.00431161	Gm13493	predicted gene 13493 Pseudogene [Source:MGI Symbol;Acc:MGI:3650824]
ENSMUST00000046709	5	7	22651	0.00431161	Supt16h	suppressor of Ty 16 homolog (S. cerevisiae) Gene [Source:MGI Symbol;Acc:MGI:1890948]
ENSMUST00000107980	7	15	22651	0.00475692	NA	NA
ENSMUST00000099678	7	15	22651	0.00475692	Fjx1	four jointed box 1 (Drosophila) Gene [Source:MGI Symbol;Acc:MGI:1341907]
ENSMUST00000108013	7	15	22651	0.00475692	NA	NA
ENSMUST00000075630	7	15	22651	0.00475692	Atp5g2	ATP synthase, H+ transporting, mitochondrial F0 complex, subunit C2 (subunit 9) Gene [Source:MGI Symbol;Acc:MGI:1915192]
ENSMUST00000116635	7	15	22651	0.00475692	Aldh7a1	aldehyde dehydrogenase family 7, member A1 Gene [Source:MGI Symbol;Acc:MGI:108186]
ENSMUST00000107981	7	15	22651	0.00475692	Gm12394	predicted gene 12394 Gene [Source:MGI Symbol;Acc:MGI:3649790]
ENSMUST00000027285	7	15	22651	0.00475692	Unc50	unc-50 homolog (C. elegans) Gene [Source:MGI Symbol;Acc:MGI:1914637]
ENSMUST00000108740	9	25	22651	0.00477805	Gm10358	predicted gene 10358 Pseudogene [Source:MGI Symbol;Acc:MGI:3708786]
ENSMUST00000112622	15	63	22651	0.0047801	Huwe1	HECT, UBA and WWE domain containing 1 Gene [Source:MGI Symbol;Acc:MGI:1926884]
ENSMUST00000084614	8	20	22651	0.00502871	Gm10288	predicted gene 10288 Gene [Source:MGI Symbol;Acc:MGI:3704227]
ENSMUST00000108139	6	11	22651	0.00502871	NA	NA
ENSMUST00000031229	6	11	22651	0.00502871	Rufy3	RUN and FYVE domain containing 3 Gene [Source:MGI Symbol;Acc:MGI:106484]
ENSMUST00000118059	6	11	22651	0.00502871	Unc50	unc-50 homolog (C. elegans) Gene [Source:MGI Symbol;Acc:MGI:1914637]
ENSMUST00000013766	6	11	22651	0.00502871	0610007C21Rik	RIKEN cDNA 0610007C21 gene Gene [Source:MGI Symbol;Acc:MGI:1918918]
ENSMUST00000056348	8	20	22651	0.00502871	Mapk10	mitogen-activated protein kinase 10 Gene [Source:MGI Symbol;Acc:MGI:1346863]
ENSMUST00000113753	6	11	22651	0.00502871	Tprkb	Tp53rk binding protein Gene [Source:MGI Symbol;Acc:MGI:1917036]
ENSMUST00000026999	6	11	22651	0.00502871	Smad7	MAD homolog 7 (Drosophila) Gene [Source:MGI Symbol;Acc:MGI:1100518]
ENSMUST00000109081	6	11	22651	0.00502871	Cdkl3	cyclin-dependent kinase-like 3 Gene [Source:MGI Symbol;Acc:MGI:2388268]
ENSMUST00000111268	6	11	22651	0.00502871	Sap18	Sin3-associated polypeptide 18 Gene [Source:MGI Symbol;Acc:MGI:1277978]
ENSMUST00000003635	6	11	22651	0.00502871	Ier3	immediate early response 3 Gene [Source:MGI Symbol;Acc:MGI:104814]
ENSMUST00000075431	10	31	22651	0.00502871	NA	NA
ENSMUST00000109082	6	11	22651	0.00502871	Cdkl3	cyclin-dependent kinase-like 3 Gene [Source:MGI Symbol;Acc:MGI:2388268]
ENSMUST00000111721	6	11	22651	0.00502871	Lyrm5	LYR motif containing 5 Gene [Source:MGI Symbol;Acc:MGI:1914886]
ENSMUST00000109079	6	11	22651	0.00502871	Cdkl3	cyclin-dependent kinase-like 3 Gene [Source:MGI Symbol;Acc:MGI:2388268]
ENSMUST00000119740	6	11	22651	0.00502871	Gm12728	predicted gene 12728 Pseudogene [Source:MGI Symbol;Acc:MGI:3649486]
ENSMUST00000005504	8	20	22651	0.00502871	Fbxo11	F-box protein 11 Gene [Source:MGI Symbol;Acc:MGI:2147134]
ENSMUST00000119065	6	11	22651	0.00502871	Gm2199	predicted gene 2199 Pseudogene [Source:MGI Symbol;Acc:MGI:3780369]
ENSMUST00000120920	6	11	22651	0.00502871	Gm15801	predicted gene 15801 Pseudogene [Source:MGI Symbol;Acc:MGI:3779625]
ENSMUST00000075251	6	11	22651	0.00502871	Gm5582	predicted gene 5582 Pseudogene [Source:MGI Symbol;Acc:MGI:3643463]
ENSMUST00000063303	6	11	22651	0.00502871	Cdkl3	cyclin-dependent kinase-like 3 Gene [Source:MGI Symbol;Acc:MGI:2388268]
ENSMUST00000110706	6	11	22651	0.00502871	Haus2	HAUS augmin-like complex, subunit 2 Gene [Source:MGI Symbol;Acc:MGI:1913546]
ENSMUST00000020749	9	26	22651	0.00611195	Mtif2	mitochondrial translational initiation factor 2 Gene [Source:MGI Symbol;Acc:MGI:1924034]
ENSMUST00000090685	7	16	22651	0.00676158	Phtf1	putative homeodomain transcription factor 1 Gene [Source:MGI Symbol;Acc:MGI:1332671]
ENSMUST00000112847	8	21	22651	0.00676158	Mapk10	mitogen-activated protein kinase 10 Gene [Source:MGI Symbol;Acc:MGI:1346863]
ENSMUST00000108999	7	16	22651	0.00676158	NA	NA
ENSMUST00000109000	7	16	22651	0.00676158	Gm14403	predicted gene 14403 Gene [Source:MGI Symbol;Acc:MGI:3649813]
ENSMUST00000084677	8	21	22651	0.00676158	Gm10598	predicted gene 10598 Gene [Source:MGI Symbol;Acc:MGI:3711244]
ENSMUST00000118012	7	16	22651	0.00676158	Gm14295	predicted gene 14295 Gene [Source:MGI Symbol;Acc:MGI:3709624]
ENSMUST00000115451	7	16	22651	0.00676158	Cdk14	cyclin-dependent kinase 14 Gene [Source:MGI Symbol;Acc:MGI:894318]
ENSMUST00000108965	7	16	22651	0.00676158	NA	NA
ENSMUST00000022533	7	16	22651	0.00676158	Sap18	Sin3-associated polypeptide 18 Gene [Source:MGI Symbol;Acc:MGI:1277978]
ENSMUST00000098119	8	21	22651	0.00676158	4933409K07Rik	RIKEN cDNA 4933409K07 gene Pseudogene [Source:MGI Symbol;Acc:MGI:1918429]
ENSMUST00000078804	7	16	22651	0.00676158	Rpl35a	ribosomal protein L35A Gene [Source:MGI Symbol;Acc:MGI:1928894]
ENSMUST00000119551	9	27	22651	0.00813487	Gm12070	predicted gene 12070 Pseudogene [Source:MGI Symbol;Acc:MGI:3650751]
ENSMUST00000105867	5	8	22651	0.00814125	Stmn1	stathmin 1 Gene [Source:MGI Symbol;Acc:MGI:96739]
ENSMUST00000075723	5	8	22651	0.00814125	Gm13493	predicted gene 13493 Pseudogene [Source:MGI Symbol;Acc:MGI:3650824]
ENSMUST00000025866	6	12	22651	0.00814125	Vldlr	very low density lipoprotein receptor Gene [Source:MGI Symbol;Acc:MGI:98935]
ENSMUST00000100811	5	8	22651	0.00814125	Gm10395	predicted gene 10395 Gene [Source:MGI Symbol;Acc:MGI:3711260]
ENSMUST00000100806	5	8	22651	0.00814125	Gm9746	predicted gene 9746 Gene [Source:MGI Symbol;Acc:MGI:3710397]
ENSMUST00000079287	5	8	22651	0.00814125	Nme5	non-metastatic cells 5, protein expressed in (nucleoside-diphosphate kinase) Gene [Source:MGI Symbol;Acc:MGI:1922783]
ENSMUST00000106744	5	8	22651	0.00814125	NA	NA
ENSMUST00000108939	6	12	22651	0.00814125	Gm14325	predicted gene 14325 Gene [Source:MGI Symbol;Acc:MGI:3702875]
ENSMUST00000022417	5	8	22651	0.00814125	D14Ertd449e	DNA segment, Chr 14, ERATO Doi 449, expressed Gene [Source:MGI Symbol;Acc:MGI:1196450]
ENSMUST00000112343	5	8	22651	0.00814125	NA	NA
ENSMUST00000120521	6	12	22651	0.00814125	Gm14434	predicted gene 14434 Gene [Source:MGI Symbol;Acc:MGI:3702417]
ENSMUST00000090488	6	12	22651	0.00814125	Gm10250	predicted pseudogene 10250 Pseudogene [Source:MGI Symbol;Acc:MGI:3642408]
ENSMUST00000088401	5	8	22651	0.00814125	NA	NA
ENSMUST00000089377	6	12	22651	0.00814125	Lgals1	lectin, galactose binding, soluble 1 Gene [Source:MGI Symbol;Acc:MGI:96777]
ENSMUST00000099149	6	12	22651	0.00814125	Nnt	nicotinamide nucleotide transhydrogenase Gene [Source:MGI Symbol;Acc:MGI:109279]
ENSMUST00000100768	5	8	22651	0.00814125	Dennd5b	DENN/MADD domain containing 5B Gene [Source:MGI Symbol;Acc:MGI:2444273]
ENSMUST00000117563	6	12	22651	0.00814125	Gm9385	predicted pseudogene 9385 Pseudogene [Source:MGI Symbol;Acc:MGI:3646182]
ENSMUST00000021958	6	12	22651	0.00814125	Pcbd2	pterin 4 alpha carbinolamine dehydratase/dimerization cofactor of hepatocyte nuclear factor 1 alpha (TCF1) 2 Gene [Source:MGI Symbol;Acc:MGI:1919812]
ENSMUST00000121730	5	8	22651	0.00814125	Gm15696	predicted gene 15696 Pseudogene [Source:MGI Symbol;Acc:MGI:3783137]
ENSMUST00000087638	6	12	22651	0.00814125	Aldh1a1	aldehyde dehydrogenase family 1, subfamily A1 Gene [Source:MGI Symbol;Acc:MGI:1353450]
ENSMUST00000106750	5	8	22651	0.00814125	Psmd12	proteasome (prosome, macropain) 26S subunit, non-ATPase, 12 Gene [Source:MGI Symbol;Acc:MGI:1914247]
ENSMUST00000057792	6	12	22651	0.00814125	Pon2	paraoxonase 2 Gene [Source:MGI Symbol;Acc:MGI:106687]
ENSMUST00000101005	5	8	22651	0.00814125	Wnk1	WNK lysine deficient protein kinase 1 Gene [Source:MGI Symbol;Acc:MGI:2442092]
ENSMUST00000093169	7	17	22651	0.009519	Gm12166	predicted gene 12166 Gene [Source:MGI Symbol;Acc:MGI:3650635]
ENSMUST00000089302	7	17	22651	0.009519	Usp9x	ubiquitin specific peptidase 9, X chromosome Gene [Source:MGI Symbol;Acc:MGI:894681]
ENSMUST00000076587	7	17	22651	0.009519	Ptp4a1	protein tyrosine phosphatase 4a1 Gene [Source:MGI Symbol;Acc:MGI:1277096]
ENSMUST00000119032	7	17	22651	0.009519	Gm12034	predicted gene 12034 Pseudogene [Source:MGI Symbol;Acc:MGI:3651409]
ENSMUST00000061059	7	17	22651	0.009519	NA	NA
ENSMUST00000058496	7	17	22651	0.009519	Taok1	TAO kinase 1 Gene [Source:MGI Symbol;Acc:MGI:1914490]
ENSMUST00000119978	9	28	22651	0.00981709	Gm12671	predicted gene 12671 Pseudogene [Source:MGI Symbol;Acc:MGI:3651684]
ENSMUST00000121831	9	28	22651	0.00981709	Gm14760	predicted gene 14760 Pseudogene [Source:MGI Symbol;Acc:MGI:3709612]
ENSMUST00000088999	9	28	22651	0.00981709	NA	NA
ENSMUST00000121658	9	28	22651	0.00981709	Gm13394	predicted gene 13394 Pseudogene [Source:MGI Symbol;Acc:MGI:3651848]
ENSMUST00000110458	9	28	22651	0.00981709	Gm10359	predicted gene 10359 Pseudogene [Source:MGI Symbol;Acc:MGI:3708724]
ENSMUST00000072079	4	5	22651	0.0103273	Rrs1	RRS1 ribosome biogenesis regulator homolog (S. cerevisiae) Gene [Source:MGI Symbol;Acc:MGI:1929721]
ENSMUST00000062045	4	5	22651	0.0103273	Hist1h1e	histone cluster 1, H1e Gene [Source:MGI Symbol;Acc:MGI:1931527]
ENSMUST00000026420	4	5	22651	0.0103273	Rps26	ribosomal protein S26 Gene [Source:MGI Symbol;Acc:MGI:1351628]
ENSMUST00000116087	4	5	22651	0.0103273	NA	NA
ENSMUST00000037936	4	5	22651	0.0103273	NA	NA
ENSMUST00000099645	8	23	22651	0.0120732	NA	NA
ENSMUST00000119438	8	23	22651	0.0120732	Rpl10-ps1	ribosomal protein L20, pseudogene 1 Pseudogene [Source:MGI Symbol;Acc:MGI:3650909]
ENSMUST00000076364	8	23	22651	0.0120732	Rpl10-ps3	ribosomal protein L20, pseudogene 3 Pseudogene [Source:MGI Symbol;Acc:MGI:3704336]
ENSMUST00000102898	10	35	22651	0.0122964	Rpl7a	ribosomal protein L7A Gene [Source:MGI Symbol;Acc:MGI:1353472]
ENSMUST00000112327	6	13	22651	0.0126784	Rbbp7	retinoblastoma binding protein 7 Gene [Source:MGI Symbol;Acc:MGI:1194910]
ENSMUST00000023405	6	13	22651	0.0126784	Arl6	ADP-ribosylation factor-like 6 Gene [Source:MGI Symbol;Acc:MGI:1927136]
ENSMUST00000109056	6	13	22651	0.0126784	Gm14391	predicted gene 14391 Gene [Source:MGI Symbol;Acc:MGI:3709324]
ENSMUST00000120014	9	29	22651	0.0126784	Gm13292	predicted gene 13292 Pseudogene [Source:MGI Symbol;Acc:MGI:3649470]
ENSMUST00000119853	6	13	22651	0.0126784	Gm12174	predicted gene 12174 Pseudogene [Source:MGI Symbol;Acc:MGI:3651722]
ENSMUST00000030288	6	13	22651	0.0126784	Osbpl9	oxysterol binding protein-like 9 Gene [Source:MGI Symbol;Acc:MGI:1923784]
ENSMUST00000034204	6	13	22651	0.0126784	Nudt21	nudix (nucleoside diphosphate linked moiety X)-type motif 21 Gene [Source:MGI Symbol;Acc:MGI:1915469]
ENSMUST00000108932	6	13	22651	0.0126784	Gm14326	predicted gene 14326 Gene [Source:MGI Symbol;Acc:MGI:3709298]
ENSMUST00000069263	6	13	22651	0.0126784	Gm10047	predicted gene 10047 Gene [Source:MGI Symbol;Acc:MGI:3642129]
ENSMUST00000119745	9	29	22651	0.0126784	Gm13864	predicted gene 13864 Pseudogene [Source:MGI Symbol;Acc:MGI:3651491]
ENSMUST00000099029	6	13	22651	0.0126784	Gm14399	predicted gene 14399 Gene [Source:MGI Symbol;Acc:MGI:3650082]
ENSMUST00000068798	7	18	22651	0.0132954	4933434E20Rik	RIKEN cDNA 4933434E20 gene Gene [Source:MGI Symbol;Acc:MGI:1914027]
ENSMUST00000031249	5	9	22651	0.0141043	Sparcl1	SPARC-like 1 Gene [Source:MGI Symbol;Acc:MGI:108110]
ENSMUST00000090303	5	9	22651	0.0141043	Gm6155	predicted pseudogene 6155 Pseudogene [Source:MGI Symbol;Acc:MGI:3643981]
ENSMUST00000035694	5	9	22651	0.0141043	Atxn7l1	ataxin 7-like 1 Gene [Source:MGI Symbol;Acc:MGI:3584458]
ENSMUST00000090476	5	9	22651	0.0141043	BC028528	cDNA sequence BC028528 Gene [Source:MGI Symbol;Acc:MGI:2385885]
ENSMUST00000119790	5	9	22651	0.0141043	Gm13680	predicted gene 13680 Pseudogene [Source:MGI Symbol;Acc:MGI:3652285]
ENSMUST00000122008	5	9	22651	0.0141043	Gm13363	predicted gene 13363 Pseudogene [Source:MGI Symbol;Acc:MGI:3651407]
ENSMUST00000057228	5	9	22651	0.0141043	Pcdhb9	protocadherin beta 9 Gene [Source:MGI Symbol;Acc:MGI:2136744]
ENSMUST00000114450	5	9	22651	0.0141043	Rpl24	ribosomal protein L24 Gene [Source:MGI Symbol;Acc:MGI:1915443]
ENSMUST00000112648	5	9	22651	0.0141043	Dbi	diazepam binding inhibitor Gene [Source:MGI Symbol;Acc:MGI:94865]
ENSMUST00000100311	5	9	22651	0.0141043	NA	NA
ENSMUST00000074913	5	9	22651	0.0141043	Lamp2	lysosomal-associated membrane protein 2 Gene [Source:MGI Symbol;Acc:MGI:96748]
ENSMUST00000031059	5	9	22651	0.0141043	Ppargc1a	peroxisome proliferative activated receptor, gamma, coactivator 1 alpha Gene [Source:MGI Symbol;Acc:MGI:1342774]
ENSMUST00000097455	5	9	22651	0.0141043	Sccpdh	saccharopine dehydrogenase (putative) Gene [Source:MGI Symbol;Acc:MGI:1924486]
ENSMUST00000066674	5	9	22651	0.0141043	Car8	carbonic anhydrase 8 Gene [Source:MGI Symbol;Acc:MGI:88253]
ENSMUST00000093266	5	9	22651	0.0141043	Csnk2a2	casein kinase 2, alpha prime polypeptide Gene [Source:MGI Symbol;Acc:MGI:88547]
ENSMUST00000007139	5	9	22651	0.0141043	Eif1b	eukaryotic translation initiation factor 1B Gene [Source:MGI Symbol;Acc:MGI:1916219]
ENSMUST00000110824	5	9	22651	0.0141043	Atxn7l1	ataxin 7-like 1 Gene [Source:MGI Symbol;Acc:MGI:3584458]
ENSMUST00000098156	5	9	22651	0.0141043	NA	NA
ENSMUST00000119751	5	9	22651	0.0141043	Gm11469	predicted gene 11469 Pseudogene [Source:MGI Symbol;Acc:MGI:3650291]
ENSMUST00000066043	5	9	22651	0.0141043	NA	NA
ENSMUST00000025257	5	9	22651	0.0141043	Aif1	allograft inflammatory factor 1 Gene [Source:MGI Symbol;Acc:MGI:1343098]
ENSMUST00000059068	5	9	22651	0.0141043	NA	NA
ENSMUST00000089252	5	9	22651	0.0141043	NA	NA
ENSMUST00000071590	8	24	22651	0.0149293	Rbbp6	retinoblastoma binding protein 6 Gene [Source:MGI Symbol;Acc:MGI:894835]
ENSMUST00000052135	8	24	22651	0.0149293	Rbbp6	retinoblastoma binding protein 6 Gene [Source:MGI Symbol;Acc:MGI:894835]
ENSMUST00000088299	7	19	22651	0.0179965	Gm10221	predicted gene 10221 Pseudogene [Source:MGI Symbol;Acc:MGI:3708709]
ENSMUST00000119418	7	19	22651	0.0179965	Gm13464	predicted gene 13464 Pseudogene [Source:MGI Symbol;Acc:MGI:3649845]
ENSMUST00000106215	7	19	22651	0.0179965	Actg1	actin, gamma, cytoplasmic 1 Gene [Source:MGI Symbol;Acc:MGI:87906]
ENSMUST00000120566	6	14	22651	0.0182555	Gm12183	predicted gene 12183 Pseudogene [Source:MGI Symbol;Acc:MGI:3652175]
ENSMUST00000082024	6	14	22651	0.0182555	Mpp5	membrane protein, palmitoylated 5 (MAGUK p55 subfamily member 5) Gene [Source:MGI Symbol;Acc:MGI:1927339]
ENSMUST00000108989	6	14	22651	0.0182555	NA	NA
ENSMUST00000099024	6	14	22651	0.0182555	NA	NA
ENSMUST00000094269	6	14	22651	0.0182555	NA	NA
ENSMUST00000003115	6	14	22651	0.0182555	Cdkn1b	cyclin-dependent kinase inhibitor 1B Gene [Source:MGI Symbol;Acc:MGI:104565]
ENSMUST00000108707	6	14	22651	0.0182555	Ubc	ubiquitin C Gene [Source:MGI Symbol;Acc:MGI:98889]
ENSMUST00000116304	6	14	22651	0.0182555	Ctss	cathepsin S Gene [Source:MGI Symbol;Acc:MGI:107341]
ENSMUST00000099013	6	14	22651	0.0182555	NA	NA
ENSMUST00000108992	6	14	22651	0.0182555	NA	NA
ENSMUST00000036211	6	14	22651	0.0182555	Gpr12	G-protein coupled receptor 12 Gene [Source:MGI Symbol;Acc:MGI:101909]
ENSMUST00000051014	6	14	22651	0.0182555	Exph5	exophilin 5 Gene [Source:MGI Symbol;Acc:MGI:2443248]
ENSMUST00000100067	20	116	22651	0.0226277	Scn2a1	sodium channel, voltage-gated, type II, alpha 1 Gene [Source:MGI Symbol;Acc:MGI:98248]
ENSMUST00000079733	7	20	22651	0.0226489	Gm10036	predicted gene 10036 Gene [Source:MGI Symbol;Acc:MGI:3642334]
ENSMUST00000102602	5	10	22651	0.0226489	Trappc1	trafficking protein particle complex 1 Gene [Source:MGI Symbol;Acc:MGI:1098727]
ENSMUST00000115912	4	6	22651	0.0226489	AC087559.9	Transmembrane protein C9orf144B homolog [Source:UniProtKB/Swiss-Prot;Acc:A2APU8]
ENSMUST00000119858	5	10	22651	0.0226489	Gm6829	predicted pseudogene 6829 Pseudogene [Source:MGI Symbol;Acc:MGI:3648590]
ENSMUST00000070402	7	20	22651	0.0226489	Usp34	ubiquitin specific peptidase 34 Gene [Source:MGI Symbol;Acc:MGI:109473]
ENSMUST00000057330	5	10	22651	0.0226489	Kif3a	kinesin family member 3A Gene [Source:MGI Symbol;Acc:MGI:107689]
ENSMUST00000107096	4	6	22651	0.0226489	Rps3	ribosomal protein S3 Gene [Source:MGI Symbol;Acc:MGI:1350917]
ENSMUST00000050467	4	6	22651	0.0226489	Tob2	transducer of ERBB2, 2 Gene [Source:MGI Symbol;Acc:MGI:1888525]
ENSMUST00000077208	4	6	22651	0.0226489	Rps26-ps1	ribosomal protein S26, pseudogene 1 Pseudogene [Source:MGI Symbol;Acc:MGI:3704322]
ENSMUST00000117939	3	3	22651	0.0226489	Gm12270	predicted gene 12270 Pseudogene [Source:MGI Symbol;Acc:MGI:3650602]
ENSMUST00000114074	4	6	22651	0.0226489	Brcc3	BRCA1/BRCA2-containing complex, subunit 3 Gene [Source:MGI Symbol;Acc:MGI:2389572]
ENSMUST00000044176	4	6	22651	0.0226489	Prune2	prune homolog 2 (Drosophila) Gene [Source:MGI Symbol;Acc:MGI:1925004]
ENSMUST00000111267	4	6	22651	0.0226489	Sap18	Sin3-associated polypeptide 18 Gene [Source:MGI Symbol;Acc:MGI:1277978]
ENSMUST00000119876	7	20	22651	0.0226489	Rps25-ps1	ribosomal protein S25, pseudogene 1 Pseudogene [Source:MGI Symbol;Acc:MGI:3642902]
ENSMUST00000031421	5	10	22651	0.0226489	Arpc3	actin related protein 2/3 complex, subunit 3 Gene [Source:MGI Symbol;Acc:MGI:1928375]
ENSMUST00000092430	4	6	22651	0.0226489	Tfam	transcription factor A, mitochondrial Gene [Source:MGI Symbol;Acc:MGI:107810]
ENSMUST00000059428	3	3	22651	0.0226489	Gm447	predicted gene 447 Gene [Source:MGI Symbol;Acc:MGI:2685293]
ENSMUST00000033342	5	10	22651	0.0226489	Eif3f	eukaryotic translation initiation factor 3, subunit F Gene [Source:MGI Symbol;Acc:MGI:1913335]
ENSMUST00000020858	7	20	22651	0.0226489	Stxbp4	syntaxin binding protein 4 Gene [Source:MGI Symbol;Acc:MGI:1342296]
ENSMUST00000108026	4	6	22651	0.0226489	Gm13298	predicted gene 13298 Gene [Source:MGI Symbol;Acc:MGI:3701946]
ENSMUST00000034051	5	10	22651	0.0226489	Ufsp2	UFM1-specific peptidase 2 Gene [Source:MGI Symbol;Acc:MGI:1913679]
ENSMUST00000095623	5	10	22651	0.0226489	NA	NA
ENSMUST00000088194	5	10	22651	0.0226489	Ndufa9	NADH dehydrogenase (ubiquinone) 1 alpha subcomplex, 9 Gene [Source:MGI Symbol;Acc:MGI:1913358]
ENSMUST00000044180	4	6	22651	0.0226489	Npbwr1	neuropeptides B/W receptor 1 Gene [Source:MGI Symbol;Acc:MGI:891989]
ENSMUST00000077605	4	6	22651	0.0226489	Eif4a2	eukaryotic translation initiation factor 4A2 Gene [Source:MGI Symbol;Acc:MGI:106906]
ENSMUST00000118766	5	10	22651	0.0226489	Gm16198	predicted gene 16198 Pseudogene [Source:MGI Symbol;Acc:MGI:3802052]
ENSMUST00000030578	4	6	22651	0.0226489	Ptp4a2	protein tyrosine phosphatase 4a2 Gene [Source:MGI Symbol;Acc:MGI:1277117]
ENSMUST00000029785	5	10	22651	0.0226489	2310007A19Rik	RIKEN cDNA 2310007A19Rik Gene [Source:MGI Symbol;Acc:MGI:1913603]
ENSMUST00000089616	7	20	22651	0.0226489	Actg1	actin, gamma, cytoplasmic 1 Gene [Source:MGI Symbol;Acc:MGI:87906]
ENSMUST00000042235	5	10	22651	0.0226489	Eef1a1	eukaryotic translation elongation factor 1 alpha 1 Gene [Source:MGI Symbol;Acc:MGI:1096881]
ENSMUST00000115341	5	10	22651	0.0226489	Eif4a2	eukaryotic translation initiation factor 4A2 Gene [Source:MGI Symbol;Acc:MGI:106906]
ENSMUST00000081256	7	20	22651	0.0226489	Gm11531	predicted gene 11531 Pseudogene [Source:MGI Symbol;Acc:MGI:3650260]
ENSMUST00000055946	7	20	22651	0.0226489	Gpr158	G protein-coupled receptor 158 Gene [Source:MGI Symbol;Acc:MGI:2441697]
ENSMUST00000097417	5	10	22651	0.0226489	AL663031.1	predicted gene 12166 (Gm12166), non-coding RNA [Source:RefSeq DNA;Acc:NR_015372]
ENSMUST00000032342	5	10	22651	0.0226489	Mgp	matrix Gla protein Gene [Source:MGI Symbol;Acc:MGI:96976]
ENSMUST00000026631	5	10	22651	0.0226489	Fgf14	fibroblast growth factor 14 Gene [Source:MGI Symbol;Acc:MGI:109189]
ENSMUST00000119246	8	26	22651	0.0237225	Gm12286	predicted gene 12286 Pseudogene [Source:MGI Symbol;Acc:MGI:3649467]
ENSMUST00000119266	8	26	22651	0.0237225	Gm12537	predicted gene 12537 Pseudogene [Source:MGI Symbol;Acc:MGI:3650720]
ENSMUST00000109060	6	15	22651	0.0248854	Gm14399	predicted gene 14399 Gene [Source:MGI Symbol;Acc:MGI:3650082]
ENSMUST00000099016	6	15	22651	0.0248854	NA	NA
ENSMUST00000011323	6	15	22651	0.0248854	Odc1	ornithine decarboxylase, structural 1 Gene [Source:MGI Symbol;Acc:MGI:97402]
ENSMUST00000055758	6	15	22651	0.0248854	Ubr3	ubiquitin protein ligase E3 component n-recognin 3 Gene [Source:MGI Symbol;Acc:MGI:1861100]
ENSMUST00000076687	6	15	22651	0.0248854	Cdc42bpa	CDC42 binding protein kinase alpha Gene [Source:MGI Symbol;Acc:MGI:2441841]
ENSMUST00000088762	6	15	22651	0.0248854	Adam22	a disintegrin and metallopeptidase domain 22 Gene [Source:MGI Symbol;Acc:MGI:1340046]
ENSMUST00000090413	6	15	22651	0.0248854	Utp3	UTP3, small subunit (SSU) processome component, homolog (S. cerevisiae) Gene [Source:MGI Symbol;Acc:MGI:1919230]
ENSMUST00000091367	6	15	22651	0.0248854	Ubc	ubiquitin C Gene [Source:MGI Symbol;Acc:MGI:98889]
ENSMUST00000078385	6	15	22651	0.0248854	AL669967.1
ENSMUST00000109063	6	15	22651	0.0248854	NA	NA
ENSMUST00000087889	7	21	22651	0.0302165	Rpl35a-ps5	ribosomal protein L35A, pseudogene 5 Pseudogene [Source:MGI Symbol;Acc:MGI:3704247]
ENSMUST00000085368	7	21	22651	0.0302165	Gm5786	predicted pseudogene 5786 Pseudogene [Source:MGI Symbol;Acc:MGI:3645003]
ENSMUST00000033582	7	21	22651	0.0302165	Cox7b	cytochrome c oxidase subunit VIIb Gene [Source:MGI Symbol;Acc:MGI:1913392]
ENSMUST00000119541	7	21	22651	0.0302165	Gm10166	predicted pseudogene 10166 Pseudogene [Source:MGI Symbol;Acc:MGI:3641818]
ENSMUST00000115749	7	21	22651	0.0302165	Dnm1l	dynamin 1-like Gene [Source:MGI Symbol;Acc:MGI:1921256]
ENSMUST00000029771	5	11	22651	0.0338131	F3	coagulation factor III Gene [Source:MGI Symbol;Acc:MGI:88381]
ENSMUST00000001672	6	16	22651	0.0338131	Ifrd1	interferon-related developmental regulator 1 Gene [Source:MGI Symbol;Acc:MGI:1316717]
ENSMUST00000099646	5	11	22651	0.0338131	Arl6	ADP-ribosylation factor-like 6 Gene [Source:MGI Symbol;Acc:MGI:1927136]
ENSMUST00000082166	5	11	22651	0.0338131	Gm16378	predicted gene 16378 Gene [Source:MGI Symbol;Acc:MGI:3646886]
ENSMUST00000077976	6	16	22651	0.0338131	Gm15450	predicted gene 15450 Pseudogene [Source:MGI Symbol;Acc:MGI:3705429]
ENSMUST00000027108	5	11	22651	0.0338131	Eef1b2	eukaryotic translation elongation factor 1 beta 2 Gene [Source:MGI Symbol;Acc:MGI:1929520]
ENSMUST00000072072	5	11	22651	0.0338131	Gm4832	predicted gene 4832 Gene [Source:MGI Symbol;Acc:MGI:3648524]
ENSMUST00000089501	5	11	22651	0.0338131	Gm5879	predicted gene 5879 Gene [Source:MGI Symbol;Acc:MGI:3647624]
ENSMUST00000106162	6	16	22651	0.0338131	Csf3r	colony stimulating factor 3 receptor (granulocyte) Gene [Source:MGI Symbol;Acc:MGI:1339755]
ENSMUST00000108994	6	16	22651	0.0338131	NA	NA
ENSMUST00000109036	6	16	22651	0.0338131	NA	NA
ENSMUST00000100314	5	11	22651	0.0338131	Cldn10	claudin 10 Gene [Source:MGI Symbol;Acc:MGI:1913101]
ENSMUST00000040914	5	11	22651	0.0338131	Hist1h1c	histone cluster 1, H1c Gene [Source:MGI Symbol;Acc:MGI:1931526]
ENSMUST00000090027	5	11	22651	0.0338131	Wapal	wings apart-like homolog (Drosophila) Gene [Source:MGI Symbol;Acc:MGI:2675859]
ENSMUST00000040360	5	11	22651	0.0338131	NA	NA
ENSMUST00000034003	5	11	22651	0.0338131	Fgl1	fibrinogen-like protein 1 Gene [Source:MGI Symbol;Acc:MGI:102795]
ENSMUST00000114709	6	16	22651	0.0338131	Bivm	basic, immunoglobulin-like variable motif containing Gene [Source:MGI Symbol;Acc:MGI:2179809]
ENSMUST00000109061	6	16	22651	0.0338131	NA	NA
ENSMUST00000118554	5	11	22651	0.0338131	Gm13167	predicted gene 13167 Pseudogene [Source:MGI Symbol;Acc:MGI:3650208]
ENSMUST00000108991	6	16	22651	0.0338131	NA	NA
ENSMUST00000088454	5	11	22651	0.0338131	Slc38a1	solute carrier family 38, member 1 Gene [Source:MGI Symbol;Acc:MGI:2145895]
ENSMUST00000116115	6	16	22651	0.0338131	Gm15450	predicted gene 15450 Pseudogene [Source:MGI Symbol;Acc:MGI:3705429]
ENSMUST00000016274	5	11	22651	0.0338131	N4bp2l2	NEDD4 binding protein 2-like 2 Gene [Source:MGI Symbol;Acc:MGI:2687207]
ENSMUST00000022946	5	11	22651	0.0338131	Hrsp12	heat-responsive protein 12 Gene [Source:MGI Symbol;Acc:MGI:1095401]
ENSMUST00000108979	6	16	22651	0.0338131	NA	NA
ENSMUST00000121768	5	11	22651	0.0338131	Gm16469	predicted gene 16469 Pseudogene [Source:MGI Symbol;Acc:MGI:3645088]
ENSMUST00000095062	6	16	22651	0.0338131	Lmbrd1	LMBR1 domain containing 1 Gene [Source:MGI Symbol;Acc:MGI:1915671]
ENSMUST00000017435	6	16	22651	0.0338131	Taok1	TAO kinase 1 Gene [Source:MGI Symbol;Acc:MGI:1914490]
ENSMUST00000102949	6	16	22651	0.0338131	NA	NA
ENSMUST00000108694	5	11	22651	0.0338131	NA	NA
ENSMUST00000029803	5	11	22651	0.0338131	Eif4e	eukaryotic translation initiation factor 4E Gene [Source:MGI Symbol;Acc:MGI:95305]
ENSMUST00000109009	6	16	22651	0.0338131	NA	NA
ENSMUST00000073043	6	16	22651	0.0338131	Cxcl12	chemokine (C-X-C motif) ligand 12 Gene [Source:MGI Symbol;Acc:MGI:103556]
ENSMUST00000109046	6	16	22651	0.0338131	Gm4724	predicted gene 4724 Gene [Source:MGI Symbol;Acc:MGI:3782904]
ENSMUST00000046963	5	11	22651	0.0338131	Map2k4	mitogen-activated protein kinase kinase 4 Gene [Source:MGI Symbol;Acc:MGI:1346869]
ENSMUST00000072040	5	11	22651	0.0338131	Vrk1	vaccinia related kinase 1 Gene [Source:MGI Symbol;Acc:MGI:1261847]
ENSMUST00000109038	6	16	22651	0.0338131	NA	NA
ENSMUST00000095323	5	11	22651	0.0338131	1700029J07Rik	RIKEN cDNA 1700029J07 gene Gene [Source:MGI Symbol;Acc:MGI:1916729]
ENSMUST00000106644	5	11	22651	0.0338131	Nrd1	nardilysin, N-arginine dibasic convertase, NRD convertase 1 Gene [Source:MGI Symbol;Acc:MGI:1201386]
ENSMUST00000062147	6	16	22651	0.0338131	Actg1	actin, gamma, cytoplasmic 1 Gene [Source:MGI Symbol;Acc:MGI:87906]
ENSMUST00000080204	8	28	22651	0.0358883	Sp140	Sp140 nuclear body protein Gene [Source:MGI Symbol;Acc:MGI:3702467]
ENSMUST00000121321	7	22	22651	0.0371888	Gm4167	predicted gene 4167 Pseudogene [Source:MGI Symbol;Acc:MGI:3782343]
ENSMUST00000077127	7	22	22651	0.0371888	Gm3839	predicted pseudogene 3839 Pseudogene [Source:MGI Symbol;Acc:MGI:3782011]
ENSMUST00000115075	7	22	22651	0.0371888	Rpl35a	ribosomal protein L35A Gene [Source:MGI Symbol;Acc:MGI:1928894]
ENSMUST00000101465	7	22	22651	0.0371888	Usp34	ubiquitin specific peptidase 34 Gene [Source:MGI Symbol;Acc:MGI:109473]
ENSMUST00000098601	9	35	22651	0.0392696	Vps13c	vacuolar protein sorting 13C (yeast) Gene [Source:MGI Symbol;Acc:MGI:2444207]
ENSMUST00000045756	4	7	22651	0.0394351	S100a10	S100 calcium binding protein A10 (calpactin) Gene [Source:MGI Symbol;Acc:MGI:1339468]
ENSMUST00000070793	4	7	22651	0.0394351	Fastkd3	FAST kinase domains 3 Gene [Source:MGI Symbol;Acc:MGI:1916827]
ENSMUST00000115356	4	7	22651	0.0394351	Cadps2	Ca2+-dependent activator protein for secretion 2 Gene [Source:MGI Symbol;Acc:MGI:2443963]
ENSMUST00000034947	4	7	22651	0.0394351	Ppib	peptidylprolyl isomerase B Gene [Source:MGI Symbol;Acc:MGI:97750]
ENSMUST00000022706	4	7	22651	0.0394351	Sucla2	succinate-Coenzyme A ligase, ADP-forming, beta subunit Gene [Source:MGI Symbol;Acc:MGI:1306775]
ENSMUST00000032998	4	7	22651	0.0394351	Rps3	ribosomal protein S3 Gene [Source:MGI Symbol;Acc:MGI:1350917]
ENSMUST00000028104	4	7	22651	0.0394351	NA	NA
ENSMUST00000114500	4	7	22651	0.0394351	2410003K15Rik	RIKEN cDNA 2410003K15 gene Gene [Source:MGI Symbol;Acc:MGI:1922843]
ENSMUST00000122290	4	7	22651	0.0394351	Ndufb5	NADH dehydrogenase (ubiquinone) 1 beta subcomplex, 5 Gene [Source:MGI Symbol;Acc:MGI:1913296]
ENSMUST00000075377	4	7	22651	0.0394351	Gm6564	predicted pseudogene 6564 Pseudogene [Source:MGI Symbol;Acc:MGI:3647928]
ENSMUST00000025563	4	7	22651	0.0394351	Fth1	ferritin heavy chain 1 Gene [Source:MGI Symbol;Acc:MGI:95588]
ENSMUST00000002837	4	7	22651	0.0394351	Tmed5	transmembrane emp24 protein transport domain containing 5 Gene [Source:MGI Symbol;Acc:MGI:1921586]
ENSMUST00000113238	4	7	22651	0.0394351	Rufy3	RUN and FYVE domain containing 3 Gene [Source:MGI Symbol;Acc:MGI:106484]
ENSMUST00000090945	4	7	22651	0.0394351	Syt11	synaptotagmin XI Gene [Source:MGI Symbol;Acc:MGI:1859547]
ENSMUST00000061136	4	7	22651	0.0394351	Gm7094	predicted pseudogene 7094 Pseudogene [Source:MGI Symbol;Acc:MGI:3648114]
ENSMUST00000087195	4	7	22651	0.0394351	Ociad2	OCIA domain containing 2 Gene [Source:MGI Symbol;Acc:MGI:1916377]
ENSMUST00000120592	4	7	22651	0.0394351	Pvalb	parvalbumin Gene [Source:MGI Symbol;Acc:MGI:97821]
ENSMUST00000027863	4	7	22651	0.0394351	Atp1b1	ATPase, Na+/K+ transporting, beta 1 polypeptide Gene [Source:MGI Symbol;Acc:MGI:88108]
ENSMUST00000060956	4	7	22651	0.0394351	Trappc1	trafficking protein particle complex 1 Gene [Source:MGI Symbol;Acc:MGI:1098727]
ENSMUST00000121393	6	17	22651	0.0437973	Gm4631	predicted gene 4631 Gene [Source:MGI Symbol;Acc:MGI:3782813]
ENSMUST00000120241	6	17	22651	0.0437973	Rpl17-ps4	ribosomal protein L17, pseudogene 4 Pseudogene [Source:MGI Symbol;Acc:MGI:3651043]
ENSMUST00000032462	6	17	22651	0.0437973	Timp4	tissue inhibitor of metalloproteinase 4 Gene [Source:MGI Symbol;Acc:MGI:109125]
ENSMUST00000108990	6	17	22651	0.0437973	Gm14308	predicted gene 14308 Gene [Source:MGI Symbol;Acc:MGI:3782921]
ENSMUST00000109008	6	17	22651	0.0437973	Gm2026	predicted gene 2026 Gene [Source:MGI Symbol;Acc:MGI:3780195]
ENSMUST00000100840	6	17	22651	0.0437973	NA	NA
ENSMUST00000109049	6	17	22651	0.0437973	Gm14420	predicted gene 14420 Gene [Source:MGI Symbol;Acc:MGI:3652255]
ENSMUST00000090671	6	17	22651	0.0437973	NA	NA
ENSMUST00000115086	6	17	22651	0.0437973	Ei24	etoposide induced 2.4 mRNA Gene [Source:MGI Symbol;Acc:MGI:108090]
ENSMUST00000041047	6	17	22651	0.0437973	Lnpep	leucyl/cystinyl aminopeptidase Gene [Source:MGI Symbol;Acc:MGI:2387123]
ENSMUST00000033720	6	17	22651	0.0437973	Rbbp7	retinoblastoma binding protein 7 Gene [Source:MGI Symbol;Acc:MGI:1194910]
ENSMUST00000084508	6	17	22651	0.0437973	NA	NA
ENSMUST00000109045	6	17	22651	0.0437973	Gm4724	predicted gene 4724 Gene [Source:MGI Symbol;Acc:MGI:3782904]
ENSMUST00000085840	6	17	22651	0.0437973	Ttbk2	tau tubulin kinase 2 Gene [Source:MGI Symbol;Acc:MGI:2155779]
ENSMUST00000014339	6	17	22651	0.0437973	Dnajc7	DnaJ (Hsp40) homolog, subfamily C, member 7 Gene [Source:MGI Symbol;Acc:MGI:1928373]
ENSMUST00000095204	6	17	22651	0.0437973	Rasgrp3	RAS, guanyl releasing protein 3 Gene [Source:MGI Symbol;Acc:MGI:3028579]
ENSMUST00000020543	6	17	22651	0.0437973	Cpeb4	cytoplasmic polyadenylation element binding protein 4 Gene [Source:MGI Symbol;Acc:MGI:1914829]
ENSMUST00000108993	6	17	22651	0.0437973	NA	NA
ENSMUST00000109050	6	17	22651	0.0437973	Gm4631	predicted gene 4631 Gene [Source:MGI Symbol;Acc:MGI:3782813]
ENSMUST00000071555	6	17	22651	0.0437973	Actg1	actin, gamma, cytoplasmic 1 Gene [Source:MGI Symbol;Acc:MGI:87906]
ENSMUST00000077879	9	36	22651	0.0448099	Vps13c	vacuolar protein sorting 13C (yeast) Gene [Source:MGI Symbol;Acc:MGI:2444207]
ENSMUST00000122167	5	12	22651	0.0455314	Gm16061	predicted gene 16061 Pseudogene [Source:MGI Symbol;Acc:MGI:3801920]
ENSMUST00000031766	5	12	22651	0.0455314	Asns	asparagine synthetase Gene [Source:MGI Symbol;Acc:MGI:1350929]
ENSMUST00000047436	5	12	22651	0.0455314	Thoc6	THO complex 6 homolog (Drosophila) Gene [Source:MGI Symbol;Acc:MGI:2677480]
ENSMUST00000037408	5	12	22651	0.0455314	Scaper	S phase cyclin A-associated protein in the ER Gene [Source:MGI Symbol;Acc:MGI:1925976]
ENSMUST00000117363	5	12	22651	0.0455314	Lsg1	large subunit GTPase 1 homolog (S. cerevisiae) Gene [Source:MGI Symbol;Acc:MGI:107236]
ENSMUST00000077309	5	12	22651	0.0455314	Gm4953	predicted pseudogene 4953 Pseudogene [Source:MGI Symbol;Acc:MGI:3647627]
ENSMUST00000109205	5	12	22651	0.0455314	Nnt	nicotinamide nucleotide transhydrogenase Gene [Source:MGI Symbol;Acc:MGI:109279]
ENSMUST00000090993	5	12	22651	0.0455314	Arpc5l	actin related protein 2/3 complex, subunit 5-like Gene [Source:MGI Symbol;Acc:MGI:1921442]
ENSMUST00000078079	5	12	22651	0.0455314	Eif1a	eukaryotic translation initiation factor 1A Gene [Source:MGI Symbol;Acc:MGI:95298]
ENSMUST00000004134	5	12	22651	0.0455314	Gstm5	glutathione S-transferase, mu 5 Gene [Source:MGI Symbol;Acc:MGI:1309466]
ENSMUST00000063593	5	12	22651	0.0455314	Erich1	glutamate-rich 1 Gene [Source:MGI Symbol;Acc:MGI:3588201]
ENSMUST00000073790	7	23	22651	0.0455314	Gm6311	predicted gene 6311 Pseudogene [Source:MGI Symbol;Acc:MGI:3644735]
ENSMUST00000058841	5	12	22651	0.0455314	Ubc	ubiquitin C Gene [Source:MGI Symbol;Acc:MGI:98889]
ENSMUST00000119571	5	12	22651	0.0455314	Gm14586	predicted gene 14586 Pseudogene [Source:MGI Symbol;Acc:MGI:3705507]
ENSMUST00000093249	5	12	22651	0.0455314	Cdh8	cadherin 8 Gene [Source:MGI Symbol;Acc:MGI:107434]
ENSMUST00000002805	5	12	22651	0.0455314	Naa20	N(alpha)-acetyltransferase 20, NatB catalytic subunit Gene [Source:MGI Symbol;Acc:MGI:1915127]
ENSMUST00000109206	5	12	22651	0.0455314	Nnt	nicotinamide nucleotide transhydrogenase Gene [Source:MGI Symbol;Acc:MGI:109279]
ENSMUST00000082149	5	12	22651	0.0455314	Cab39	calcium binding protein 39 Gene [Source:MGI Symbol;Acc:MGI:107438]
ENSMUST00000118442	5	12	22651	0.0455314	Lphn3	latrophilin 3 Gene [Source:MGI Symbol;Acc:MGI:2441950]
ENSMUST00000109078	5	12	22651	0.0455314	Cdkl3	cyclin-dependent kinase-like 3 Gene [Source:MGI Symbol;Acc:MGI:2388268]
ENSMUST00000114581	5	12	22651	0.0455314	CT485609.2	T-cell activation Rho GTPase-activating protein [Source:UniProtKB/Swiss-Prot;Acc:B2RWW0]
ENSMUST00000071400	5	12	22651	0.0455314	Cetn4	centrin 4 Gene [Source:MGI Symbol;Acc:MGI:2677454]
ENSMUST00000117243	5	12	22651	0.0455314	Dctn6	dynactin 6 Gene [Source:MGI Symbol;Acc:MGI:1343154]
ENSMUST00000042753	5	12	22651	0.0455314	C030048B08Rik	RIKEN cDNA C030048B08 gene Gene [Source:MGI Symbol;Acc:MGI:2442653]
ENSMUST00000119012	5	12	22651	0.0455314	Gm12380	predicted gene 12380 Pseudogene [Source:MGI Symbol;Acc:MGI:3651854]
ENSMUST00000036370	5	12	22651	0.0455314	Tagap	T-cell activation Rho GTPase-activating protein Gene [Source:MGI Symbol;Acc:MGI:3615484]
ENSMUST00000093220	5	12	22651	0.0455314	Cpeb4	cytoplasmic polyadenylation element binding protein 4 Gene [Source:MGI Symbol;Acc:MGI:1914829]
ENSMUST00000088761	5	12	22651	0.0455314	Adam22	a disintegrin and metallopeptidase domain 22 Gene [Source:MGI Symbol;Acc:MGI:1340046]
ENSMUST00000031637	5	12	22651	0.0455314	Ndufa4	NADH dehydrogenase (ubiquinone) 1 alpha subcomplex, 4 Gene [Source:MGI Symbol;Acc:MGI:107686]
ENSMUST00000074741	5	12	22651	0.0455314	Rab1	RAB1, member RAS oncogene family Gene [Source:MGI Symbol;Acc:MGI:97842]
ENSMUST00000061158	5	12	22651	0.0455314	Commd3	COMM domain containing 3 Gene [Source:MGI Symbol;Acc:MGI:88218]
ENSMUST00000021539	5	12	22651	0.0455314	Vrk1	vaccinia related kinase 1 Gene [Source:MGI Symbol;Acc:MGI:1261847]
ENSMUST00000022256	5	12	22651	0.0455314	Psmd6	proteasome (prosome, macropain) 26S subunit, non-ATPase, 6 Gene [Source:MGI Symbol;Acc:MGI:1913663]
ENSMUST00000107366	5	12	22651	0.0455314	Trim32	tripartite motif-containing 32 Gene [Source:MGI Symbol;Acc:MGI:1917057]
ENSMUST00000044220	5	12	22651	0.0455314	Cmc1	COX assembly mitochondrial protein homolog (S. cerevisiae) Gene [Source:MGI Symbol;Acc:MGI:1915149]
ENSMUST00000060894	5	12	22651	0.0455314	BC030476	cDNA sequence BC030476 Gene [Source:MGI Symbol;Acc:MGI:2447772]
ENSMUST00000034022	5	12	22651	0.0455314	Sap30	sin3 associated polypeptide Gene [Source:MGI Symbol;Acc:MGI:1929129]
ENSMUST00000025667	5	12	22651	0.0455314	Rtn3	reticulon 3 Gene [Source:MGI Symbol;Acc:MGI:1339970]
ENSMUST00000098618	8	30	22651	0.0494499	NA	NA
ENSMUST00000075245	13	68	22651	0.0559161	Unc13c	unc-13 homolog C (C. elegans) Gene [Source:MGI Symbol;Acc:MGI:2149021]
ENSMUST00000121456	6	18	22651	0.0559161	Gm14165	predicted gene 14165 Pseudogene [Source:MGI Symbol;Acc:MGI:3650537]
ENSMUST00000028123	6	18	22651	0.0559161	Gad2	glutamic acid decarboxylase 2 Gene [Source:MGI Symbol;Acc:MGI:95634]
ENSMUST00000112223	6	18	22651	0.0559161	Gpm6b	glycoprotein m6b Gene [Source:MGI Symbol;Acc:MGI:107672]
ENSMUST00000019649	6	18	22651	0.0559161	Ubb	ubiquitin B Gene [Source:MGI Symbol;Acc:MGI:98888]
ENSMUST00000034349	6	18	22651	0.0559161	Nae1	NEDD8 activating enzyme E1 subunit 1 Gene [Source:MGI Symbol;Acc:MGI:2384561]
ENSMUST00000112371	6	18	22651	0.0559161	Scn1a	sodium channel, voltage-gated, type I, alpha Gene [Source:MGI Symbol;Acc:MGI:98246]
ENSMUST00000116455	6	18	22651	0.0559161	NA	NA
ENSMUST00000119451	3	4	22651	0.057636	Gm14861	predicted gene 14861 Pseudogene [Source:MGI Symbol;Acc:MGI:3802070]
ENSMUST00000119136	3	4	22651	0.057636	Gm8217	predicted gene 8217 Pseudogene [Source:MGI Symbol;Acc:MGI:3646717]
ENSMUST00000057243	3	4	22651	0.057636	E030010A14Rik	RIKEN cDNA E030010A14 gene Gene [Source:MGI Symbol;Acc:MGI:3583948]
ENSMUST00000120117	3	4	22651	0.057636	Gm13181	predicted gene 13181 Pseudogene [Source:MGI Symbol;Acc:MGI:3650464]
ENSMUST00000054684	3	4	22651	0.057636	Rnf130	ring finger protein 130 Gene [Source:MGI Symbol;Acc:MGI:1891717]
ENSMUST00000110129	3	4	22651	0.057636	E430025E21Rik	RIKEN cDNA E430025E21 gene Gene [Source:MGI Symbol;Acc:MGI:2146110]
ENSMUST00000099988	3	4	22651	0.057636	Gm10819	predicted gene 10819 Pseudogene [Source:MGI Symbol;Acc:MGI:3642135]
ENSMUST00000098568	3	4	22651	0.057636	Bmpr1b	bone morphogenetic protein receptor, type 1B Gene [Source:MGI Symbol;Acc:MGI:107191]
ENSMUST00000020974	3	4	22651	0.057636	Id2	inhibitor of DNA binding 2 Gene [Source:MGI Symbol;Acc:MGI:96397]
ENSMUST00000118605	3	4	22651	0.057636	Inpp5f	inositol polyphosphate-5-phosphatase F Gene [Source:MGI Symbol;Acc:MGI:2141867]
ENSMUST00000054095	3	4	22651	0.057636	Kctd8	potassium channel tetramerisation domain containing 8 Gene [Source:MGI Symbol;Acc:MGI:2443804]
ENSMUST00000122082	3	4	22651	0.057636	Gm12517	predicted gene 12517 Pseudogene [Source:MGI Symbol;Acc:MGI:3649535]
ENSMUST00000106219	3	4	22651	0.057636	NA	NA
ENSMUST00000024569	3	4	22651	0.057636	5730437N04Rik	RIKEN cDNA 5730437N04 gene Gene [Source:MGI Symbol;Acc:MGI:1917794]
ENSMUST00000121960	3	4	22651	0.057636	Gm14441	predicted gene 14441 Pseudogene [Source:MGI Symbol;Acc:MGI:3652321]
ENSMUST00000119389	3	4	22651	0.057636	Gm14046	predicted gene 14046 Pseudogene [Source:MGI Symbol;Acc:MGI:3650215]
ENSMUST00000107075	4	8	22651	0.0589533	Gjc1	gap junction protein, gamma 1 Gene [Source:MGI Symbol;Acc:MGI:95718]
ENSMUST00000033054	4	8	22651	0.0589533	Adm	adrenomedullin Gene [Source:MGI Symbol;Acc:MGI:108058]
ENSMUST00000074043	4	8	22651	0.0589533	Klf10	Kruppel-like factor 10 Gene [Source:MGI Symbol;Acc:MGI:1101353]
ENSMUST00000107343	4	8	22651	0.0589533	2500003M10Rik	RIKEN cDNA 2500003M10 gene Gene [Source:MGI Symbol;Acc:MGI:1913761]
ENSMUST00000067018	4	8	22651	0.0589533	4922502B01Rik	RIKEN cDNA 4922502B01 gene Gene [Source:MGI Symbol;Acc:MGI:1918204]
ENSMUST00000119535	4	8	22651	0.0589533	Gm11625	predicted gene 11625 Pseudogene [Source:MGI Symbol;Acc:MGI:3650862]
ENSMUST00000049285	4	8	22651	0.0589533	Lrrn1	leucine rich repeat protein 1, neuronal Gene [Source:MGI Symbol;Acc:MGI:106038]
ENSMUST00000068933	4	8	22651	0.0589533	Gjc1	gap junction protein, gamma 1 Gene [Source:MGI Symbol;Acc:MGI:95718]
ENSMUST00000079716	8	31	22651	0.0589533	Rpl17	ribosomal protein L17 Gene [Source:MGI Symbol;Acc:MGI:2448270]
ENSMUST00000009036	4	8	22651	0.0589533	Vdac3	voltage-dependent anion channel 3 Gene [Source:MGI Symbol;Acc:MGI:106922]
ENSMUST00000046644	4	8	22651	0.0589533	Tbca	tubulin cofactor A Gene [Source:MGI Symbol;Acc:MGI:107549]
ENSMUST00000113654	4	8	22651	0.0589533	Lrrc8a	leucine rich repeat containing 8A Gene [Source:MGI Symbol;Acc:MGI:2652847]
ENSMUST00000063683	4	8	22651	0.0589533	Tagap1	T-cell activation GTPase activating protein 1 Gene [Source:MGI Symbol;Acc:MGI:1919786]
ENSMUST00000026274	4	8	22651	0.0589533	Lztfl1	leucine zipper transcription factor-like 1 Gene [Source:MGI Symbol;Acc:MGI:1934860]
ENSMUST00000102988	4	8	22651	0.0589533	Dclre1c	DNA cross-link repair 1C, PSO2 homolog (S. cerevisiae) Gene [Source:MGI Symbol;Acc:MGI:2441769]
ENSMUST00000058230	4	8	22651	0.0589533	Ensa	endosulfine alpha Gene [Source:MGI Symbol;Acc:MGI:1891189]
ENSMUST00000107061	4	8	22651	0.0589533	Nfia	nuclear factor I/A Gene [Source:MGI Symbol;Acc:MGI:108056]
ENSMUST00000087395	4	8	22651	0.0589533	Kcnip4	Kv channel interacting protein 4 Gene [Source:MGI Symbol;Acc:MGI:1933131]
ENSMUST00000045174	4	8	22651	0.0589533	Ypel5	yippee-like 5 (Drosophila) Gene [Source:MGI Symbol;Acc:MGI:1916937]
ENSMUST00000110725	4	8	22651	0.0589533	Arhgap5	Rho GTPase activating protein 5 Gene [Source:MGI Symbol;Acc:MGI:1332637]
ENSMUST00000079324	4	8	22651	0.0589533	Ubl3	ubiquitin-like 3 Gene [Source:MGI Symbol;Acc:MGI:1344373]
ENSMUST00000021860	4	8	22651	0.0589533	Ly86	lymphocyte antigen 86 Gene [Source:MGI Symbol;Acc:MGI:1321404]
ENSMUST00000109274	4	8	22651	0.0589533	NA	NA
ENSMUST00000075682	8	31	22651	0.0589533	CAAA01124666.1.25259.1
ENSMUST00000030254	4	8	22651	0.0589533	Leprot	leptin receptor overlapping transcript Gene [Source:MGI Symbol;Acc:MGI:2687005]
ENSMUST00000020637	8	31	22651	0.0589533	Canx	calnexin Gene [Source:MGI Symbol;Acc:MGI:88261]
ENSMUST00000039534	4	8	22651	0.0589533	Resp18	regulated endocrine-specific protein 18 Gene [Source:MGI Symbol;Acc:MGI:1098222]
ENSMUST00000092567	4	8	22651	0.0589533	Gjc1	gap junction protein, gamma 1 Gene [Source:MGI Symbol;Acc:MGI:95718]
ENSMUST00000113400	4	8	22651	0.0589533	2900010J23Rik	RIKEN cDNA 2900010J23 gene Gene [Source:MGI Symbol;Acc:MGI:1920181]
ENSMUST00000054380	4	8	22651	0.0589533	Gm5215	predicted gene 5215 Gene [Source:MGI Symbol;Acc:MGI:3644834]
ENSMUST00000106874	4	8	22651	0.0589533	NA	NA
ENSMUST00000100462	4	8	22651	0.0589533	Dclre1c	DNA cross-link repair 1C, PSO2 homolog (S. cerevisiae) Gene [Source:MGI Symbol;Acc:MGI:2441769]
ENSMUST00000120473	4	8	22651	0.0589533	0610037L13Rik	RIKEN cDNA 0610037L13 gene Gene [Source:MGI Symbol;Acc:MGI:1921348]
ENSMUST00000034848	4	8	22651	0.0589533	Psma4	proteasome (prosome, macropain) subunit, alpha type 4 Gene [Source:MGI Symbol;Acc:MGI:1347060]
ENSMUST00000119437	5	13	22651	0.0592143	Tmed5	transmembrane emp24 protein transport domain containing 5 Gene [Source:MGI Symbol;Acc:MGI:1921586]
ENSMUST00000111388	5	13	22651	0.0592143	Gm1821	predicted gene 1821 Pseudogene [Source:MGI Symbol;Acc:MGI:3037679]
ENSMUST00000088402	5	13	22651	0.0592143	Hdac7	histone deacetylase 7 Gene [Source:MGI Symbol;Acc:MGI:1891835]
ENSMUST00000033739	5	13	22651	0.0592143	Car5b	carbonic anhydrase 5b, mitochondrial Gene [Source:MGI Symbol;Acc:MGI:1926249]
ENSMUST00000102987	5	13	22651	0.0592143	Adam22	a disintegrin and metallopeptidase domain 22 Gene [Source:MGI Symbol;Acc:MGI:1340046]
ENSMUST00000114357	5	13	22651	0.0592143	St3gal6	ST3 beta-galactoside alpha-2,3-sialyltransferase 6 Gene [Source:MGI Symbol;Acc:MGI:1888707]
ENSMUST00000035991	5	13	22651	0.0592143	Bivm	basic, immunoglobulin-like variable motif containing Gene [Source:MGI Symbol;Acc:MGI:2179809]
ENSMUST00000109011	5	13	22651	0.0592143	Gm6710	predicted gene 6710 Gene [Source:MGI Symbol;Acc:MGI:3779623]
ENSMUST00000113596	5	13	22651	0.0592143	Rab7	RAB7, member RAS oncogene family Gene [Source:MGI Symbol;Acc:MGI:105068]
ENSMUST00000000572	5	13	22651	0.0592143	Gabra2	gamma-aminobutyric acid (GABA) A receptor, subunit alpha 2 Gene [Source:MGI Symbol;Acc:MGI:95614]
ENSMUST00000120673	5	13	22651	0.0592143	Lphn3	latrophilin 3 Gene [Source:MGI Symbol;Acc:MGI:2441950]
ENSMUST00000112871	5	13	22651	0.0592143	Cxcl12	chemokine (C-X-C motif) ligand 12 Gene [Source:MGI Symbol;Acc:MGI:103556]
ENSMUST00000002121	5	13	22651	0.0592143	Supt6h	suppressor of Ty 6 homolog (S. cerevisiae) Gene [Source:MGI Symbol;Acc:MGI:107726]
ENSMUST00000070524	5	13	22651	0.0592143	Tgoln1	trans-golgi network protein Gene [Source:MGI Symbol;Acc:MGI:105080]
ENSMUST00000105541	5	13	22651	0.0592143	Pex3	peroxisomal biogenesis factor 3 Gene [Source:MGI Symbol;Acc:MGI:1929646]
ENSMUST00000109055	5	13	22651	0.0592143	Gm14391	predicted gene 14391 Gene [Source:MGI Symbol;Acc:MGI:3709324]
ENSMUST00000026459	5	13	22651	0.0592143	Atp5b	ATP synthase, H+ transporting mitochondrial F1 complex, beta subunit Gene [Source:MGI Symbol;Acc:MGI:107801]
ENSMUST00000064897	5	13	22651	0.0592143	Gm9892	predicted gene 9892 Gene [Source:MGI Symbol;Acc:MGI:3701610]
ENSMUST00000030117	5	13	22651	0.0592143	Smu1	smu-1 suppressor of mec-8 and unc-52 homolog (C. elegans) Gene [Source:MGI Symbol;Acc:MGI:1915546]
ENSMUST00000084365	5	13	22651	0.0592143	Osbpl9	oxysterol binding protein-like 9 Gene [Source:MGI Symbol;Acc:MGI:1923784]
ENSMUST00000109059	5	13	22651	0.0592143	Gm14399	predicted gene 14399 Gene [Source:MGI Symbol;Acc:MGI:3650082]
ENSMUST00000090380	5	13	22651	0.0592143	Lmbrd2	LMBR1 domain containing 2 Gene [Source:MGI Symbol;Acc:MGI:2444173]
ENSMUST00000084366	5	13	22651	0.0592143	Osbpl9	oxysterol binding protein-like 9 Gene [Source:MGI Symbol;Acc:MGI:1923784]
ENSMUST00000112321	5	13	22651	0.0592143	NA	NA
ENSMUST00000043077	5	13	22651	0.0592143	Thrsp	thyroid hormone responsive SPOT14 homolog (Rattus) Gene [Source:MGI Symbol;Acc:MGI:109126]
ENSMUST00000072732	5	13	22651	0.0592143	Gm5471	predicted pseudogene 5471 Pseudogene [Source:MGI Symbol;Acc:MGI:3648310]
ENSMUST00000029316	5	13	22651	0.0592143	Exosc8	exosome component 8 Gene [Source:MGI Symbol;Acc:MGI:1916889]
ENSMUST00000115489	5	13	22651	0.0592143	Thoc6	THO complex 6 homolog (Drosophila) Gene [Source:MGI Symbol;Acc:MGI:2677480]
ENSMUST00000115020	5	13	22651	0.0592143	Ocrl	oculocerebrorenal syndrome of Lowe Gene [Source:MGI Symbol;Acc:MGI:109589]
ENSMUST00000070610	5	13	22651	0.0592143	Eif2b3	eukaryotic translation initiation factor 2B, subunit 3 Gene [Source:MGI Symbol;Acc:MGI:1313286]
ENSMUST00000037023	7	25	22651	0.0617116	Rps29	ribosomal protein S29 Gene [Source:MGI Symbol;Acc:MGI:107681]
ENSMUST00000119359	7	25	22651	0.0617116	Gm4853	predicted pseudogene 4853 Pseudogene [Source:MGI Symbol;Acc:MGI:3644655]
ENSMUST00000093239	7	25	22651	0.0617116	Mtif2	mitochondrial translational initiation factor 2 Gene [Source:MGI Symbol;Acc:MGI:1924034]
ENSMUST00000057784	6	19	22651	0.0655743	Slc7a2	solute carrier family 7 (cationic amino acid transporter, y+ system), member 2 Gene [Source:MGI Symbol;Acc:MGI:99828]
ENSMUST00000121575	6	19	22651	0.0655743	Gm12630	predicted gene 12630 Pseudogene [Source:MGI Symbol;Acc:MGI:3650968]
ENSMUST00000121713	6	19	22651	0.0655743	Gm10420	predicted gene 10420 Pseudogene [Source:MGI Symbol;Acc:MGI:3704275]
ENSMUST00000108214	6	19	22651	0.0655743	Klhl32	kelch-like 32 (Drosophila) Gene [Source:MGI Symbol;Acc:MGI:3612790]
ENSMUST00000048263	6	19	22651	0.0655743	Wapal	wings apart-like homolog (Drosophila) Gene [Source:MGI Symbol;Acc:MGI:2675859]
ENSMUST00000118924	8	33	22651	0.0807055	Gm14934	predicted gene 14934 Pseudogene [Source:MGI Symbol;Acc:MGI:3802129]
ENSMUST00000120130	5	14	22651	0.0819738	Atp5l2	ATP synthase, H+ transporting, mitochondrial FO complex, subunit G2, pseudogene Pseudogene [Source:MGI Symbol;Acc:MGI:3649364]
ENSMUST00000021205	5	14	22651	0.0819738	Glod4	glyoxalase domain containing 4 Gene [Source:MGI Symbol;Acc:MGI:1914451]
ENSMUST00000051955	5	14	22651	0.0819738	Rps23	ribosomal protein S23 Gene [Source:MGI Symbol;Acc:MGI:1913725]
ENSMUST00000027153	5	14	22651	0.0819738	Acadl	acyl-Coenzyme A dehydrogenase, long-chain Gene [Source:MGI Symbol;Acc:MGI:87866]
ENSMUST00000097590	5	14	22651	0.0819738	Lars	leucyl-tRNA synthetase Gene [Source:MGI Symbol;Acc:MGI:1913808]
ENSMUST00000066055	5	14	22651	0.0819738	Rabgap1	RAB GTPase activating protein 1 Gene [Source:MGI Symbol;Acc:MGI:2385139]
ENSMUST00000120445	5	14	22651	0.0819738	Lphn3	latrophilin 3 Gene [Source:MGI Symbol;Acc:MGI:2441950]
ENSMUST00000088495	5	14	22651	0.0819738	Rpl7-ps7	ribosomal protein L7, pseudogene 7 Pseudogene [Source:MGI Symbol;Acc:MGI:3644615]
ENSMUST00000113363	5	14	22651	0.0819738	NA	NA
ENSMUST00000063717	5	14	22651	0.0819738	Phtf1	putative homeodomain transcription factor 1 Gene [Source:MGI Symbol;Acc:MGI:1332671]
ENSMUST00000112229	5	14	22651	0.0819738	Gpm6b	glycoprotein m6b Gene [Source:MGI Symbol;Acc:MGI:107672]
ENSMUST00000088752	5	14	22651	0.0819738	Adam22	a disintegrin and metallopeptidase domain 22 Gene [Source:MGI Symbol;Acc:MGI:1340046]
ENSMUST00000033910	5	14	22651	0.0819738	Leprotl1	leptin receptor overlapping transcript-like 1 Gene [Source:MGI Symbol;Acc:MGI:1915442]
ENSMUST00000059138	5	14	22651	0.0819738	Prr15	proline rich 15 Gene [Source:MGI Symbol;Acc:MGI:1925254]
ENSMUST00000084938	5	14	22651	0.0819738	Ppp1r13b	protein phosphatase 1, regulatory (inhibitor) subunit 13B Gene [Source:MGI Symbol;Acc:MGI:1336199]
ENSMUST00000022355	5	14	22651	0.0819738	Ppp3cb	protein phosphatase 3, catalytic subunit, beta isoform Gene [Source:MGI Symbol;Acc:MGI:107163]
ENSMUST00000033431	5	14	22651	0.0819738	Slc25a14	solute carrier family 25 (mitochondrial carrier, brain), member 14 Gene [Source:MGI Symbol;Acc:MGI:1330823]
ENSMUST00000121382	5	14	22651	0.0819738	Gm11477	predicted gene 11477 Pseudogene [Source:MGI Symbol;Acc:MGI:3651531]
ENSMUST00000065148	5	14	22651	0.0819738	NA	NA
ENSMUST00000066488	5	14	22651	0.0819738	H2-T24	histocompatibility 2, T region locus 24 Gene [Source:MGI Symbol;Acc:MGI:95958]
ENSMUST00000054867	5	14	22651	0.0819738	Gpr37	G protein-coupled receptor 37 Gene [Source:MGI Symbol;Acc:MGI:1313297]
ENSMUST00000078434	5	14	22651	0.0819738	Ppp3cc	protein phosphatase 3, catalytic subunit, gamma isoform Gene [Source:MGI Symbol;Acc:MGI:107162]
ENSMUST00000018737	5	14	22651	0.0819738	Sparc	secreted acidic cysteine rich glycoprotein Gene [Source:MGI Symbol;Acc:MGI:98373]
ENSMUST00000063508	5	14	22651	0.0819738	Gria4	glutamate receptor, ionotropic, AMPA4 (alpha 4) Gene [Source:MGI Symbol;Acc:MGI:95811]
ENSMUST00000105365	4	9	22651	0.0836657	Cirbp	cold inducible RNA binding protein Gene [Source:MGI Symbol;Acc:MGI:893588]
ENSMUST00000098124	4	9	22651	0.0836657	Gm5859	predicted pseudogene 5859 Pseudogene [Source:MGI Symbol;Acc:MGI:3704096]
ENSMUST00000108024	4	9	22651	0.0836657	Gm3893	predicted gene 3893 Gene [Source:MGI Symbol;Acc:MGI:3782066]
ENSMUST00000022623	4	9	22651	0.0836657	Trim35	tripartite motif-containing 35 Gene [Source:MGI Symbol;Acc:MGI:1914104]
ENSMUST00000107991	4	9	22651	0.0836657	Gm2163	predicted gene 2163 Gene [Source:MGI Symbol;Acc:MGI:3780332]
ENSMUST00000114703	4	9	22651	0.0836657	Plxdc2	plexin domain containing 2 Gene [Source:MGI Symbol;Acc:MGI:1914698]
ENSMUST00000029376	4	9	22651	0.0836657	Tm4sf1	transmembrane 4 superfamily member 1 Gene [Source:MGI Symbol;Acc:MGI:104678]
ENSMUST00000073080	6	20	22651	0.0836657	Gm10053	predicted gene 10053 Gene [Source:MGI Symbol;Acc:MGI:3704493]
ENSMUST00000022005	4	9	22651	0.0836657	NA	NA
ENSMUST00000067014	4	9	22651	0.0836657	Resp18	regulated endocrine-specific protein 18 Gene [Source:MGI Symbol;Acc:MGI:1098222]
ENSMUST00000025278	6	20	22651	0.0836657	Mrpl27	mitochondrial ribosomal protein L27 Gene [Source:MGI Symbol;Acc:MGI:2137224]
ENSMUST00000091064	4	9	22651	0.0836657	Rraga	Ras-related GTP binding A Gene [Source:MGI Symbol;Acc:MGI:1915691]
ENSMUST00000103608	4	9	22651	0.0836657	Tcra-V2.6	T-cell receptor alpha, variable 2.6 Gene [Source:MGI Symbol;Acc:MGI:98566]
ENSMUST00000108693	4	9	22651	0.0836657	NA	NA
ENSMUST00000029451	4	9	22651	0.0836657	Tspan2	tetraspanin 2 Gene [Source:MGI Symbol;Acc:MGI:1917997]
ENSMUST00000109733	4	9	22651	0.0836657	Prdx2	peroxiredoxin 2 Gene [Source:MGI Symbol;Acc:MGI:109486]
ENSMUST00000089558	4	9	22651	0.0836657	Snrpg	small nuclear ribonucleoprotein polypeptide G Gene [Source:MGI Symbol;Acc:MGI:1915261]
ENSMUST00000003572	6	20	22651	0.0836657	Gars	glycyl-tRNA synthetase Gene [Source:MGI Symbol;Acc:MGI:2449057]
ENSMUST00000023289	4	9	22651	0.0836657	Chkb	choline kinase beta Gene [Source:MGI Symbol;Acc:MGI:1328313]
ENSMUST00000070501	4	9	22651	0.0836657	NA	NA
ENSMUST00000046651	4	9	22651	0.0836657	AI314976	expressed sequence AI314976 Gene [Source:MGI Symbol;Acc:MGI:2146818]
ENSMUST00000023913	4	9	22651	0.0836657	Wrb	tryptophan rich basic protein Gene [Source:MGI Symbol;Acc:MGI:2136882]
ENSMUST00000037484	4	9	22651	0.0836657	Senp6	SUMO/sentrin specific peptidase 6 Gene [Source:MGI Symbol;Acc:MGI:1922075]
ENSMUST00000115161	4	9	22651	0.0836657	Bend6	BEN domain containing 6 Gene [Source:MGI Symbol;Acc:MGI:2444572]
ENSMUST00000111837	4	9	22651	0.0836657	Slco1c1	solute carrier organic anion transporter family, member 1c1 Gene [Source:MGI Symbol;Acc:MGI:1889679]
ENSMUST00000035244	4	9	22651	0.0836657	Ninj2	ninjurin 2 Gene [Source:MGI Symbol;Acc:MGI:1352751]
ENSMUST00000064217	4	9	22651	0.0836657	NA	NA
ENSMUST00000029850	4	9	22651	0.0836657	Cryz	crystallin, zeta Gene [Source:MGI Symbol;Acc:MGI:88527]
ENSMUST00000029891	4	9	22651	0.0836657	Tmem68	transmembrane protein 68 Gene [Source:MGI Symbol;Acc:MGI:1919348]
ENSMUST00000076421	4	9	22651	0.0836657	C030039L03Rik	RIKEN cDNA C030039L03 gene Gene [Source:MGI Symbol;Acc:MGI:2148237]
ENSMUST00000022781	4	9	22651	0.0836657	Dad1	defender against cell death 1 Gene [Source:MGI Symbol;Acc:MGI:101912]
ENSMUST00000111973	4	9	22651	0.0836657	Pebp1	phosphatidylethanolamine binding protein 1 Gene [Source:MGI Symbol;Acc:MGI:1344408]
ENSMUST00000107998	4	9	22651	0.0836657	Gm7819	predicted gene 7819 Gene [Source:MGI Symbol;Acc:MGI:3779765]
ENSMUST00000106315	4	9	22651	0.0836657	Ppa2	pyrophosphatase (inorganic) 2 Gene [Source:MGI Symbol;Acc:MGI:1922026]
ENSMUST00000115067	4	9	22651	0.0836657	Dclre1c	DNA cross-link repair 1C, PSO2 homolog (S. cerevisiae) Gene [Source:MGI Symbol;Acc:MGI:2441769]
ENSMUST00000111716	4	9	22651	0.0836657	Arpc3	actin related protein 2/3 complex, subunit 3 Gene [Source:MGI Symbol;Acc:MGI:1928375]
ENSMUST00000111713	4	9	22651	0.0836657	Arpc3	actin related protein 2/3 complex, subunit 3 Gene [Source:MGI Symbol;Acc:MGI:1928375]
ENSMUST00000054104	4	9	22651	0.0836657	Gm9294	predicted pseudogene 9294 Pseudogene [Source:MGI Symbol;Acc:MGI:3648888]
ENSMUST00000080949	4	9	22651	0.0836657	Krcc1	lysine-rich coiled-coil 1 Gene [Source:MGI Symbol;Acc:MGI:1889377]
ENSMUST00000016678	4	9	22651	0.0836657	Lamp2	lysosomal-associated membrane protein 2 Gene [Source:MGI Symbol;Acc:MGI:96748]
ENSMUST00000024572	4	9	22651	0.0836657	Rsph3b	radial spoke 3B homolog (Chlamydomonas) Gene [Source:MGI Symbol;Acc:MGI:3630308]
ENSMUST00000027309	4	9	22651	0.0836657	Dst	dystonin Gene [Source:MGI Symbol;Acc:MGI:104627]
ENSMUST00000112932	6	20	22651	0.0836657	Zbtb6	zinc finger and BTB domain containing 6 Gene [Source:MGI Symbol;Acc:MGI:2442998]
ENSMUST00000109831	4	9	22651	0.0836657	Clgn	calmegin Gene [Source:MGI Symbol;Acc:MGI:107472]
ENSMUST00000111119	4	9	22651	0.0836657	Trim35	tripartite motif-containing 35 Gene [Source:MGI Symbol;Acc:MGI:1914104]
ENSMUST00000119861	4	9	22651	0.0836657	Gm15013	predicted gene 15013 Pseudogene [Source:MGI Symbol;Acc:MGI:3644991]
ENSMUST00000097453	6	20	22651	0.0836657	Cdc42bpa	CDC42 binding protein kinase alpha Gene [Source:MGI Symbol;Acc:MGI:2441841]
ENSMUST00000108668	4	9	22651	0.0836657	Pfas	phosphoribosylformylglycinamidine synthase (FGAR amidotransferase) Gene [Source:MGI Symbol;Acc:MGI:2684864]
ENSMUST00000084301	8	34	22651	0.0880678	Macf1	microtubule-actin crosslinking factor 1 Gene [Source:MGI Symbol;Acc:MGI:108559]
ENSMUST00000109588	8	34	22651	0.0880678	Gm12033	predicted gene 12033 Gene [Source:MGI Symbol;Acc:MGI:3650772]
ENSMUST00000118791	7	27	22651	0.0881124	Rpl7a-ps11	ribosomal protein L7A, speudogene 11 Pseudogene [Source:MGI Symbol;Acc:MGI:3644020]
ENSMUST00000121853	6	21	22651	0.0985724	Gm11263	predicted gene 11263 Pseudogene [Source:MGI Symbol;Acc:MGI:3651899]
ENSMUST00000119219	3	5	22651	0.0985724	Gm15026	predicted gene 15026 Pseudogene [Source:MGI Symbol;Acc:MGI:3705439]
ENSMUST00000098817	3	5	22651	0.0985724	Vps37a	vacuolar protein sorting 37A (yeast) Gene [Source:MGI Symbol;Acc:MGI:1261835]
ENSMUST00000005503	5	15	22651	0.0985724	Msh6	mutS homolog 6 (E. coli) Gene [Source:MGI Symbol;Acc:MGI:1343961]
ENSMUST00000020165	5	15	22651	0.0985724	Pde7b	phosphodiesterase 7B Gene [Source:MGI Symbol;Acc:MGI:1352752]
ENSMUST00000076349	5	15	22651	0.0985724	Gria3	glutamate receptor, ionotropic, AMPA3 (alpha 3) Gene [Source:MGI Symbol;Acc:MGI:95810]
ENSMUST00000090080	6	21	22651	0.0985724	Gm10243	predicted gene 10243 Pseudogene [Source:MGI Symbol;Acc:MGI:3704266]
ENSMUST00000119198	3	5	22651	0.0985724	Gm12219	predicted gene 12219 Pseudogene [Source:MGI Symbol;Acc:MGI:3649338]
ENSMUST00000107979	3	5	22651	0.0985724	Gm12429	predicted gene 12429 Pseudogene [Source:MGI Symbol;Acc:MGI:3651059]
ENSMUST00000121420	5	15	22651	0.0985724	Gm12176	predicted gene 12176 Pseudogene [Source:MGI Symbol;Acc:MGI:3651497]
ENSMUST00000114791	3	5	22651	0.0985724	Rsu1	Ras suppressor protein 1 Gene [Source:MGI Symbol;Acc:MGI:103040]
ENSMUST00000115054	3	5	22651	0.0985724	Fam107b	family with sequence similarity 107, member B Gene [Source:MGI Symbol;Acc:MGI:1913790]
ENSMUST00000079081	3	5	22651	0.0985724	Aqp4	aquaporin 4 Gene [Source:MGI Symbol;Acc:MGI:107387]
ENSMUST00000102946	3	5	22651	0.0985724	Exoc2	exocyst complex component 2 Gene [Source:MGI Symbol;Acc:MGI:1913732]
ENSMUST00000070776	3	5	22651	0.0985724	NA	NA
ENSMUST00000111132	3	5	22651	0.0985724	Cd59b	CD59b antigen Gene [Source:MGI Symbol;Acc:MGI:1888996]
ENSMUST00000021049	6	21	22651	0.0985724	Psmc5	protease (prosome, macropain) 26S subunit, ATPase 5 Gene [Source:MGI Symbol;Acc:MGI:105047]
ENSMUST00000041591	3	5	22651	0.0985724	Enpp2	ectonucleotide pyrophosphatase/phosphodiesterase 2 Gene [Source:MGI Symbol;Acc:MGI:1321390]
ENSMUST00000029203	3	5	22651	0.0985724	Zfp639	zinc finger protein 639 Gene [Source:MGI Symbol;Acc:MGI:1915028]
ENSMUST00000006851	5	15	22651	0.0985724	Qrich1	glutamine-rich 1 Gene [Source:MGI Symbol;Acc:MGI:1916482]
ENSMUST00000119199	3	5	22651	0.0985724	Gm6630	predicted pseudogene 6630 Pseudogene [Source:MGI Symbol;Acc:MGI:3644672]
ENSMUST00000114160	5	15	22651	0.0985724	Fam50a	family with sequence similarity 50, member A Gene [Source:MGI Symbol;Acc:MGI:1351626]
ENSMUST00000071948	6	21	22651	0.0985724	NA	NA
ENSMUST00000036177	3	5	22651	0.0985724	En2	engrailed 2 Gene [Source:MGI Symbol;Acc:MGI:95390]
ENSMUST00000036363	5	15	22651	0.0985724	6430573F11Rik	RIKEN cDNA 6430573F11 gene Gene [Source:MGI Symbol;Acc:MGI:2442328]
ENSMUST00000020090	3	5	22651	0.0985724	2310015B20Rik	RIKEN cDNA 2310015B20 gene Gene [Source:MGI Symbol;Acc:MGI:1916813]
ENSMUST00000081336	5	15	22651	0.0985724	Gm6065	predicted gene 6065 Pseudogene [Source:MGI Symbol;Acc:MGI:3645391]
ENSMUST00000111131	3	5	22651	0.0985724	Cd59b	CD59b antigen Gene [Source:MGI Symbol;Acc:MGI:1888996]
ENSMUST00000045847	3	5	22651	0.0985724	Erf	Ets2 repressor factor Gene [Source:MGI Symbol;Acc:MGI:109637]
ENSMUST00000050291	3	5	22651	0.0985724	NA	NA
ENSMUST00000115052	3	5	22651	0.0985724	Fam107b	family with sequence similarity 107, member B Gene [Source:MGI Symbol;Acc:MGI:1913790]
ENSMUST00000034866	3	5	22651	0.0985724	Etfa	electron transferring flavoprotein, alpha polypeptide Gene [Source:MGI Symbol;Acc:MGI:106092]
ENSMUST00000005053	3	5	22651	0.0985724	5730437N04Rik	RIKEN cDNA 5730437N04 gene Gene [Source:MGI Symbol;Acc:MGI:1917794]
ENSMUST00000118989	5	15	22651	0.0985724	Gm13690	predicted gene 13690 Pseudogene [Source:MGI Symbol;Acc:MGI:3652065]
ENSMUST00000109051	3	5	22651	0.0985724	Gm14440	predicted gene 14440 Gene [Source:MGI Symbol;Acc:MGI:3702430]
ENSMUST00000113714	3	5	22651	0.0985724	NA	NA
ENSMUST00000078764	6	21	22651	0.0985724	Cox7c	cytochrome c oxidase, subunit VIIc Gene [Source:MGI Symbol;Acc:MGI:103226]
ENSMUST00000077190	3	5	22651	0.0985724	Cpne4	copine IV Gene [Source:MGI Symbol;Acc:MGI:1921270]
ENSMUST00000076373	5	15	22651	0.0985724	Gm8730	predicted pseudogene 8730 Pseudogene [Source:MGI Symbol;Acc:MGI:3644565]
ENSMUST00000086479	5	15	22651	0.0985724	Gm10186	predicted gene 10186 Pseudogene [Source:MGI Symbol;Acc:MGI:3642236]
ENSMUST00000072521	5	15	22651	0.0985724	Lphn3	latrophilin 3 Gene [Source:MGI Symbol;Acc:MGI:2441950]
ENSMUST00000027020	5	15	22651	0.0985724	Gria4	glutamate receptor, ionotropic, AMPA4 (alpha 4) Gene [Source:MGI Symbol;Acc:MGI:95811]
ENSMUST00000110109	5	15	22651	0.0985724	Plcb4	phospholipase C, beta 4 Gene [Source:MGI Symbol;Acc:MGI:107464]
ENSMUST00000121859	3	5	22651	0.0985724	Gm13935	predicted gene 13935 Pseudogene [Source:MGI Symbol;Acc:MGI:3651886]
ENSMUST00000118690	5	15	22651	0.0985724	Gm12901	predicted gene 12901 Pseudogene [Source:MGI Symbol;Acc:MGI:3650176]
ENSMUST00000109467	6	21	22651	0.0985724	CT025624.1	CCR4-NOT transcription complex subunit 1 [Source:UniProtKB/Swiss-Prot;Acc:Q6ZQ08]
ENSMUST00000034076	3	5	22651	0.0985724	Cbln1	cerebellin 1 precursor protein Gene [Source:MGI Symbol;Acc:MGI:88281]
ENSMUST00000121987	5	15	22651	0.0985724	Kctd14	potassium channel tetramerisation domain containing 14 Gene [Source:MGI Symbol;Acc:MGI:1289222]
ENSMUST00000118499	6	21	22651	0.0985724	Gm13654	predicted gene 13654 Pseudogene [Source:MGI Symbol;Acc:MGI:3650907]
ENSMUST00000110897	5	15	22651	0.0985724	Pdgfa	platelet derived growth factor, alpha Gene [Source:MGI Symbol;Acc:MGI:97527]
ENSMUST00000109062	5	15	22651	0.0985724	Gm14399	predicted gene 14399 Gene [Source:MGI Symbol;Acc:MGI:3650082]
ENSMUST00000109075	5	15	22651	0.0985724	Th1l	TH1-like homolog (Drosophila) Gene [Source:MGI Symbol;Acc:MGI:1926424]
ENSMUST00000060257	3	5	22651	0.0985724	Gm9385	predicted pseudogene 9385 Pseudogene [Source:MGI Symbol;Acc:MGI:3646182]
ENSMUST00000121967	3	5	22651	0.0985724	Gm14284	predicted gene 14284 Pseudogene [Source:MGI Symbol;Acc:MGI:3650419]
ENSMUST00000012393	5	15	22651	0.0985724	NA	NA
ENSMUST00000121654	3	5	22651	0.0985724	Gm12372	predicted gene 12372 Pseudogene [Source:MGI Symbol;Acc:MGI:3650289]
ENSMUST00000122170	6	21	22651	0.0985724	Gm12338	predicted gene 12338 Pseudogene [Source:MGI Symbol;Acc:MGI:3650622]
ENSMUST00000098072	3	5	22651	0.0985724	NA	NA
ENSMUST00000111557	7	28	22651	0.101292	Dennd5b	DENN/MADD domain containing 5B Gene [Source:MGI Symbol;Acc:MGI:2444273]
ENSMUST00000028377	18	121	22651	0.106163	Scn2a1	sodium channel, voltage-gated, type II, alpha 1 Gene [Source:MGI Symbol;Acc:MGI:98248]
ENSMUST00000052939	4	10	22651	0.114353	Camk2n2	calcium/calmodulin-dependent protein kinase II inhibitor 2 Gene [Source:MGI Symbol;Acc:MGI:1920297]
ENSMUST00000029947	4	10	22651	0.114353	Gabrr1	gamma-aminobutyric acid (GABA) C receptor, subunit rho 1 Gene [Source:MGI Symbol;Acc:MGI:95625]
ENSMUST00000098130	4	10	22651	0.114353	Gm10600	predicted gene 10600 Pseudogene [Source:MGI Symbol;Acc:MGI:3710628]
ENSMUST00000050120	4	10	22651	0.114353	Kctd4	potassium channel tetramerisation domain containing 4 Gene [Source:MGI Symbol;Acc:MGI:1914766]
ENSMUST00000115661	4	10	22651	0.114353	Pcdha1	protocadherin alpha 1 Gene [Source:MGI Symbol;Acc:MGI:2150982]
ENSMUST00000106033	4	10	22651	0.114353	Rnh1	ribonuclease/angiogenin inhibitor 1 Gene [Source:MGI Symbol;Acc:MGI:1195456]
ENSMUST00000108381	4	10	22651	0.114353	NA	NA
ENSMUST00000109734	4	10	22651	0.114353	Prdx2	peroxiredoxin 2 Gene [Source:MGI Symbol;Acc:MGI:109486]
ENSMUST00000103172	4	10	22651	0.114353	Dstn	destrin Gene [Source:MGI Symbol;Acc:MGI:1929270]
ENSMUST00000106927	4	10	22651	0.114353	Leprot	leptin receptor overlapping transcript Gene [Source:MGI Symbol;Acc:MGI:2687005]
ENSMUST00000026760	4	10	22651	0.114353	Tmem47	transmembrane protein 47 Gene [Source:MGI Symbol;Acc:MGI:2177570]
ENSMUST00000069399	4	10	22651	0.114353	Kbtbd11	kelch repeat and BTB (POZ) domain containing 11 Gene [Source:MGI Symbol;Acc:MGI:1922151]
ENSMUST00000078374	4	10	22651	0.114353	2610101N10Rik	RIKEN cDNA 2610101N10 gene Gene [Source:MGI Symbol;Acc:MGI:1915208]
ENSMUST00000075293	4	10	22651	0.114353	Gm5558	predicted gene 5558 Pseudogene [Source:MGI Symbol;Acc:MGI:3644616]
ENSMUST00000114936	4	10	22651	0.114353	Slc25a14	solute carrier family 25 (mitochondrial carrier, brain), member 14 Gene [Source:MGI Symbol;Acc:MGI:1330823]
ENSMUST00000032461	4	10	22651	0.114353	1500001M20Rik	RIKEN cDNA 1500001M20 gene Gene [Source:MGI Symbol;Acc:MGI:1916221]
ENSMUST00000115901	4	10	22651	0.114353	Gm13300	predicted gene 13300 Pseudogene [Source:MGI Symbol;Acc:MGI:3707229]
ENSMUST00000122297	4	10	22651	0.114353	Gm12755	predicted gene 12755 Pseudogene [Source:MGI Symbol;Acc:MGI:3649708]
ENSMUST00000058633	4	10	22651	0.114353	A730017C20Rik	RIKEN cDNA A730017C20 gene Gene [Source:MGI Symbol;Acc:MGI:2442934]
ENSMUST00000107187	4	10	22651	0.114353	Fam63a	family with sequence similarity 63, member A Gene [Source:MGI Symbol;Acc:MGI:1922257]
ENSMUST00000097569	4	10	22651	0.114353	NA	NA
ENSMUST00000035177	4	10	22651	0.114353	Mrpl3	mitochondrial ribosomal protein L3 Gene [Source:MGI Symbol;Acc:MGI:2137204]
ENSMUST00000116552	4	10	22651	0.114353	Gtf2a2	general transcription factor II A, 2 Gene [Source:MGI Symbol;Acc:MGI:1933289]
ENSMUST00000054683	4	10	22651	0.114353	Olfr324	olfactory receptor 324 Gene [Source:MGI Symbol;Acc:MGI:3030158]
ENSMUST00000037853	4	10	22651	0.114353	Kdelc2	KDEL (Lys-Asp-Glu-Leu) containing 2 Gene [Source:MGI Symbol;Acc:MGI:1923765]
ENSMUST00000116267	4	10	22651	0.114353	NA	NA
ENSMUST00000098131	4	10	22651	0.114353	Gm10601	predicted pseudogene 10601 Pseudogene [Source:MGI Symbol;Acc:MGI:3708690]
ENSMUST00000028787	4	10	22651	0.114353	Gfra4	glial cell line derived neurotrophic factor family receptor alpha 4 Gene [Source:MGI Symbol;Acc:MGI:1341873]
ENSMUST00000008445	4	10	22651	0.114353	Phax	phosphorylated adaptor for RNA export Gene [Source:MGI Symbol;Acc:MGI:1891839]
ENSMUST00000114702	4	10	22651	0.114353	Plxdc2	plexin domain containing 2 Gene [Source:MGI Symbol;Acc:MGI:1914698]
ENSMUST00000098952	4	10	22651	0.114353	Gm10704	predicted pseudogene 10704 Pseudogene [Source:MGI Symbol;Acc:MGI:3642446]
ENSMUST00000119203	4	10	22651	0.114353	Gm5759	predicted gene 5759 Pseudogene [Source:MGI Symbol;Acc:MGI:3647657]
ENSMUST00000098129	4	10	22651	0.114353	Gm10599	predicted pseudogene 10599 Pseudogene [Source:MGI Symbol;Acc:MGI:3710582]
ENSMUST00000067137	4	10	22651	0.114353	Tprkb	Tp53rk binding protein Gene [Source:MGI Symbol;Acc:MGI:1917036]
ENSMUST00000113905	4	10	22651	0.114353	Pigp	phosphatidylinositol glycan anchor biosynthesis, class P Gene [Source:MGI Symbol;Acc:MGI:1860433]
ENSMUST00000061852	4	10	22651	0.114353	Dclre1c	DNA cross-link repair 1C, PSO2 homolog (S. cerevisiae) Gene [Source:MGI Symbol;Acc:MGI:2441769]
ENSMUST00000023363	4	10	22651	0.114353	Rrn3	RRN3 RNA polymerase I transcription factor homolog (yeast) Gene [Source:MGI Symbol;Acc:MGI:1925255]
ENSMUST00000099402	4	10	22651	0.114353	NA	NA
ENSMUST00000085365	6	22	22651	0.115296	Gm16477	predicted pseudogene 16477 Pseudogene [Source:MGI Symbol;Acc:MGI:3646779]
ENSMUST00000021084	6	22	22651	0.115296	Sumo2	SMT3 suppressor of mif two 3 homolog 2 (yeast) Gene [Source:MGI Symbol;Acc:MGI:2158813]
ENSMUST00000075277	5	16	22651	0.124435	NA	NA
ENSMUST00000117559	5	16	22651	0.124435	Gm13215	predicted gene 13215 Pseudogene [Source:MGI Symbol;Acc:MGI:3650813]
ENSMUST00000036068	5	16	22651	0.124435	Lphn3	latrophilin 3 Gene [Source:MGI Symbol;Acc:MGI:2441950]
ENSMUST00000046030	5	16	22651	0.124435	Esf1	ESF1, nucleolar pre-rRNA processing protein, homolog (S. cerevisiae) Gene [Source:MGI Symbol;Acc:MGI:1913830]
ENSMUST00000051437	5	16	22651	0.124435	Hspe1-rs1	heat shock protein 1 (chaperonin 10), related sequence 1 Gene [Source:MGI Symbol;Acc:MGI:1935159]
ENSMUST00000099968	5	16	22651	0.124435	Gm13690	predicted gene 13690 Pseudogene [Source:MGI Symbol;Acc:MGI:3652065]
ENSMUST00000109772	5	16	22651	0.124435	Dnmt3b	DNA methyltransferase 3B Gene [Source:MGI Symbol;Acc:MGI:1261819]
ENSMUST00000050732	5	16	22651	0.124435	Kctd14	potassium channel tetramerisation domain containing 14 Gene [Source:MGI Symbol;Acc:MGI:1289222]
ENSMUST00000117730	5	16	22651	0.124435	Gm7206	predicted pseudogene 7206 Pseudogene [Source:MGI Symbol;Acc:MGI:3646634]
ENSMUST00000037048	5	16	22651	0.124435	Mmd2	monocyte to macrophage differentiation-associated 2 Gene [Source:MGI Symbol;Acc:MGI:1922354]
ENSMUST00000113624	5	16	22651	0.124435	Rora	RAR-related orphan receptor alpha Gene [Source:MGI Symbol;Acc:MGI:104661]
ENSMUST00000097450	5	16	22651	0.124435	Cdc42bpa	CDC42 binding protein kinase alpha Gene [Source:MGI Symbol;Acc:MGI:2441841]
ENSMUST00000108251	5	16	22651	0.124435	Nf1	neurofibromatosis 1 Gene [Source:MGI Symbol;Acc:MGI:97306]
ENSMUST00000082194	5	16	22651	0.124435	CAAA01112889.1.17505.1
ENSMUST00000039900	5	16	22651	0.124435	Prorsd1	prolyl-tRNA synthetase domain containing 1 Gene [Source:MGI Symbol;Acc:MGI:1915189]
ENSMUST00000118229	5	16	22651	0.124435	Repin1	replication initiator 1 Gene [Source:MGI Symbol;Acc:MGI:1889817]
ENSMUST00000099820	5	16	22651	0.124435	Lgals8	lectin, galactose binding, soluble 8 Gene [Source:MGI Symbol;Acc:MGI:1928481]
ENSMUST00000090569	5	16	22651	0.124435	Psma5	proteasome (prosome, macropain) subunit, alpha type 5 Gene [Source:MGI Symbol;Acc:MGI:1347009]
ENSMUST00000115902	5	16	22651	0.124435	AC087559.5
ENSMUST00000020283	2	2	22651	0.132019	H2afy2	H2A histone family, member Y2 Gene [Source:MGI Symbol;Acc:MGI:3037658]
ENSMUST00000116300	2	2	22651	0.132019	NA	NA
ENSMUST00000121214	2	2	22651	0.132019	Gm12140	predicted gene 12140 Pseudogene [Source:MGI Symbol;Acc:MGI:3652290]
ENSMUST00000119064	2	2	22651	0.132019	Gm7658	predicted gene 7658 Pseudogene [Source:MGI Symbol;Acc:MGI:3648029]
ENSMUST00000121220	2	2	22651	0.132019	Gm13862	predicted gene 13862 Pseudogene [Source:MGI Symbol;Acc:MGI:3651503]
ENSMUST00000113709	2	2	22651	0.132019	Cd47	CD47 antigen (Rh-related antigen, integrin-associated signal transducer) Gene [Source:MGI Symbol;Acc:MGI:96617]
ENSMUST00000050139	2	2	22651	0.132019	Ccrl1	chemokine (C-C motif) receptor-like 1 Gene [Source:MGI Symbol;Acc:MGI:2181676]
ENSMUST00000121372	2	2	22651	0.132019	Gm14732	predicted gene 14732 Pseudogene [Source:MGI Symbol;Acc:MGI:3705672]
ENSMUST00000110797	2	2	22651	0.132019	Gm8818	predicted pseudogene 8818 Pseudogene [Source:MGI Symbol;Acc:MGI:3645903]
ENSMUST00000119087	2	2	22651	0.132019	Gm13013	predicted gene 13013 Pseudogene [Source:MGI Symbol;Acc:MGI:3650319]
ENSMUST00000117382	2	2	22651	0.132019	Gm12073	predicted gene 12073 Pseudogene [Source:MGI Symbol;Acc:MGI:3650748]
ENSMUST00000055220	2	2	22651	0.132019	Eef1d	eukaryotic translation elongation factor 1 delta (guanine nucleotide exchange protein) Gene [Source:MGI Symbol;Acc:MGI:1913906]
ENSMUST00000117602	2	2	22651	0.132019	Gm15148	predicted gene 15148 Pseudogene [Source:MGI Symbol;Acc:MGI:3705350]
ENSMUST00000113992	2	2	22651	0.132019	Dmd	dystrophin, muscular dystrophy Gene [Source:MGI Symbol;Acc:MGI:94909]
ENSMUST00000119162	2	2	22651	0.132019	Gm15621	predicted gene 15621 Pseudogene [Source:MGI Symbol;Acc:MGI:3783066]
ENSMUST00000117298	2	2	22651	0.132019	Gm12842	predicted gene 12842 Pseudogene [Source:MGI Symbol;Acc:MGI:3651050]
ENSMUST00000109066	2	2	22651	0.132019	Gm14393	predicted gene 14393 Gene [Source:MGI Symbol;Acc:MGI:3649576]
ENSMUST00000109370	2	2	22651	0.132019	Svs3a	seminal vesicle secretory protein 3A Gene [Source:MGI Symbol;Acc:MGI:1927635]
ENSMUST00000121173	2	2	22651	0.132019	Gm11765	predicted gene 11765 Pseudogene [Source:MGI Symbol;Acc:MGI:3651002]
ENSMUST00000112491	2	2	22651	0.132019	Rps6ka3	ribosomal protein S6 kinase polypeptide 3 Gene [Source:MGI Symbol;Acc:MGI:104557]
ENSMUST00000121685	2	2	22651	0.132019	Tfam	transcription factor A, mitochondrial Gene [Source:MGI Symbol;Acc:MGI:107810]
ENSMUST00000075077	2	2	22651	0.132019	Med21	mediator complex subunit 21 Gene [Source:MGI Symbol;Acc:MGI:1347064]
ENSMUST00000076249	2	2	22651	0.132019	I830012O16Rik	RIKEN cDNA I830012O16 gene Gene [Source:MGI Symbol;Acc:MGI:3698419]
ENSMUST00000121356	2	2	22651	0.132019	Gm6079	predicted gene 6079 Pseudogene [Source:MGI Symbol;Acc:MGI:3645681]
ENSMUST00000121431	2	2	22651	0.132019	Gm12422	predicted gene 12422 Pseudogene [Source:MGI Symbol;Acc:MGI:3651148]
ENSMUST00000118950	2	2	22651	0.132019	Gm6654	predicted pseudogene 6654 Pseudogene [Source:MGI Symbol;Acc:MGI:3648118]
ENSMUST00000086519	7	30	22651	0.136724	Rplp0	ribosomal protein, large, P0 Gene [Source:MGI Symbol;Acc:MGI:1927636]
ENSMUST00000093797	6	23	22651	0.137826	Rpl7a-ps10	ribosomal protein L7A, pseudogene 10 Pseudogene [Source:MGI Symbol;Acc:MGI:3647131]
ENSMUST00000109333	6	23	22651	0.137826	Mrps36	mitochondrial ribosomal protein S36 Gene [Source:MGI Symbol;Acc:MGI:1913378]
ENSMUST00000106936	4	11	22651	0.148615	Tlk2	tousled-like kinase 2 (Arabidopsis) Gene [Source:MGI Symbol;Acc:MGI:1346023]
ENSMUST00000059955	4	11	22651	0.148615	Yars2	tyrosyl-tRNA synthetase 2 (mitochondrial) Gene [Source:MGI Symbol;Acc:MGI:1917370]
ENSMUST00000087176	3	6	22651	0.148615	Opalin	oligodendrocytic myelin paranodal and inner loop protein Gene [Source:MGI Symbol;Acc:MGI:2657025]
ENSMUST00000055821	4	11	22651	0.148615	Spink8	serine peptidase inhibitor, Kazal type 8 Gene [Source:MGI Symbol;Acc:MGI:1925959]
ENSMUST00000045909	4	11	22651	0.148615	Zbed3	zinc finger, BED domain containing 3 Gene [Source:MGI Symbol;Acc:MGI:1919364]
ENSMUST00000052761	5	17	22651	0.148615	Idh3g	isocitrate dehydrogenase 3 (NAD+), gamma Gene [Source:MGI Symbol;Acc:MGI:1099463]
ENSMUST00000082125	3	6	22651	0.148615	Nuak2	NUAK family, SNF1-like kinase, 2 Gene [Source:MGI Symbol;Acc:MGI:1921387]
ENSMUST00000118034	3	6	22651	0.148615	Lphn3	latrophilin 3 Gene [Source:MGI Symbol;Acc:MGI:2441950]
ENSMUST00000109111	3	6	22651	0.148615	Clk4	CDC like kinase 4 Gene [Source:MGI Symbol;Acc:MGI:1098551]
ENSMUST00000018992	5	17	22651	0.148615	Rars	arginyl-tRNA synthetase Gene [Source:MGI Symbol;Acc:MGI:1914297]
ENSMUST00000032398	4	11	22651	0.148615	Thumpd3	THUMP domain containing 3 Gene [Source:MGI Symbol;Acc:MGI:1277973]
ENSMUST00000098836	3	6	22651	0.148615	Ddx6	DEAD (Asp-Glu-Ala-Asp) box polypeptide 6 Gene [Source:MGI Symbol;Acc:MGI:104976]
ENSMUST00000112676	3	6	22651	0.148615	Zfp161	zinc finger protein 161 Gene [Source:MGI Symbol;Acc:MGI:1195345]
ENSMUST00000033591	4	11	22651	0.148615	Itm2a	integral membrane protein 2A Gene [Source:MGI Symbol;Acc:MGI:107706]
ENSMUST00000047383	3	6	22651	0.148615	Kcne2	potassium voltage-gated channel, Isk-related subfamily, gene 2 Gene [Source:MGI Symbol;Acc:MGI:1891123]
ENSMUST00000114148	4	11	22651	0.148615	Evc	Ellis van Creveld gene homolog (human) Gene [Source:MGI Symbol;Acc:MGI:1890596]
ENSMUST00000105938	3	6	22651	0.148615	Dnajc8	DnaJ (Hsp40) homolog, subfamily C, member 8 Gene [Source:MGI Symbol;Acc:MGI:1915848]
ENSMUST00000101130	3	6	22651	0.148615	NA	NA
ENSMUST00000115492	3	6	22651	0.148615	Gpr85	G protein-coupled receptor 85 Gene [Source:MGI Symbol;Acc:MGI:1927851]
ENSMUST00000121643	4	11	22651	0.148615	Gm7618	predicted pseudogene 7618 Pseudogene [Source:MGI Symbol;Acc:MGI:3644742]
ENSMUST00000095588	4	11	22651	0.148615	2210408I21Rik	RIKEN cDNA 2210408I21 gene Gene [Source:MGI Symbol;Acc:MGI:1919621]
ENSMUST00000033809	3	6	22651	0.148615	Prps1	phosphoribosyl pyrophosphate synthetase 1 Gene [Source:MGI Symbol;Acc:MGI:97775]
ENSMUST00000063817	3	6	22651	0.148615	1110001A16Rik	RIKEN cDNA 1110001A16 gene Gene [Source:MGI Symbol;Acc:MGI:1915804]
ENSMUST00000030673	4	11	22651	0.148615	Csf3r	colony stimulating factor 3 receptor (granulocyte) Gene [Source:MGI Symbol;Acc:MGI:1339755]
ENSMUST00000102520	4	11	22651	0.148615	Pafah1b1	platelet-activating factor acetylhydrolase, isoform 1b, subunit 1 Gene [Source:MGI Symbol;Acc:MGI:109520]
ENSMUST00000106682	5	17	22651	0.148615	Rnf141	ring finger protein 141 Gene [Source:MGI Symbol;Acc:MGI:1914400]
ENSMUST00000001716	4	11	22651	0.148615	Ddt	D-dopachrome tautomerase Gene [Source:MGI Symbol;Acc:MGI:1298381]
ENSMUST00000034570	3	6	22651	0.148615	Pts	6-pyruvoyl-tetrahydropterin synthase Gene [Source:MGI Symbol;Acc:MGI:1338783]
ENSMUST00000054666	3	6	22651	0.148615	Cirbp	cold inducible RNA binding protein Gene [Source:MGI Symbol;Acc:MGI:893588]
ENSMUST00000111724	4	11	22651	0.148615	Lyrm5	LYR motif containing 5 Gene [Source:MGI Symbol;Acc:MGI:1914886]
ENSMUST00000117240	5	17	22651	0.148615	Gm11989	predicted gene 11989 Pseudogene [Source:MGI Symbol;Acc:MGI:3702318]
ENSMUST00000023854	4	11	22651	0.148615	Fhl1	four and a half LIM domains 1 Gene [Source:MGI Symbol;Acc:MGI:1298387]
ENSMUST00000059980	5	17	22651	0.148615	Rpl37a	ribosomal protein L37a Gene [Source:MGI Symbol;Acc:MGI:98068]
ENSMUST00000073474	4	11	22651	0.148615	NA	NA
ENSMUST00000055390	3	6	22651	0.148615	Rhoj	ras homolog gene family, member J Gene [Source:MGI Symbol;Acc:MGI:1931551]
ENSMUST00000037687	4	11	22651	0.148615	Tmem35	transmembrane protein 35 Gene [Source:MGI Symbol;Acc:MGI:1914814]
ENSMUST00000119982	3	6	22651	0.148615	Gm15007	predicted gene 15007 Pseudogene [Source:MGI Symbol;Acc:MGI:3647930]
ENSMUST00000027111	4	11	22651	0.148615	Ndufs1	NADH dehydrogenase (ubiquinone) Fe-S protein 1 Gene [Source:MGI Symbol;Acc:MGI:2443241]
ENSMUST00000098689	5	17	22651	0.148615	Gm6166	predicted gene 6166 Pseudogene [Source:MGI Symbol;Acc:MGI:3645893]
ENSMUST00000085248	4	11	22651	0.148615	Morf4l1	mortality factor 4 like 1 Gene [Source:MGI Symbol;Acc:MGI:1096551]
ENSMUST00000103669	3	6	22651	0.148615	Gm13933	predicted gene 13933 Gene [Source:MGI Symbol;Acc:MGI:3702149]
ENSMUST00000079659	4	11	22651	0.148615	2610101N10Rik	RIKEN cDNA 2610101N10 gene Gene [Source:MGI Symbol;Acc:MGI:1915208]
ENSMUST00000029663	4	11	22651	0.148615	Aimp1	aminoacyl tRNA synthetase complex-interacting multifunctional protein 1 Gene [Source:MGI Symbol;Acc:MGI:102774]
ENSMUST00000097796	3	6	22651	0.148615	Vps13d	vacuolar protein sorting 13 D (yeast) Gene [Source:MGI Symbol;Acc:MGI:2448530]
ENSMUST00000081593	4	11	22651	0.148615	Pgk1	phosphoglycerate kinase 1 Gene [Source:MGI Symbol;Acc:MGI:97555]
ENSMUST00000025836	4	11	22651	0.148615	Mrpl11	mitochondrial ribosomal protein L11 Gene [Source:MGI Symbol;Acc:MGI:2137215]
ENSMUST00000118765	4	11	22651	0.148615	Vps29	vacuolar protein sorting 29 (S. pombe) Gene [Source:MGI Symbol;Acc:MGI:1928344]
ENSMUST00000082421	3	6	22651	0.148615	mt-Cytb	mitochondrially encoded cytochrome b Gene [Source:MGI Symbol;Acc:MGI:102501]
ENSMUST00000028553	3	6	22651	0.148615	Nop10	NOP10 ribonucleoprotein homolog (yeast) Gene [Source:MGI Symbol;Acc:MGI:1913431]
ENSMUST00000095529	3	6	22651	0.148615	Fgf14	fibroblast growth factor 14 Gene [Source:MGI Symbol;Acc:MGI:109189]
ENSMUST00000033797	3	6	22651	0.148615	Morf4l2	mortality factor 4 like 2 Gene [Source:MGI Symbol;Acc:MGI:1927167]
ENSMUST00000115386	4	11	22651	0.148615	Adam22	a disintegrin and metallopeptidase domain 22 Gene [Source:MGI Symbol;Acc:MGI:1340046]
ENSMUST00000031839	4	11	22651	0.148615	2410003K15Rik	RIKEN cDNA 2410003K15 gene Gene [Source:MGI Symbol;Acc:MGI:1922843]
ENSMUST00000040440	5	17	22651	0.148615	Calm2	calmodulin 2 Gene [Source:MGI Symbol;Acc:MGI:103250]
ENSMUST00000045199	4	11	22651	0.148615	Pcm1	pericentriolar material 1 Gene [Source:MGI Symbol;Acc:MGI:1277958]
ENSMUST00000109113	3	6	22651	0.148615	Clk4	CDC like kinase 4 Gene [Source:MGI Symbol;Acc:MGI:1098551]
ENSMUST00000112898	3	6	22651	0.148615	Mrps18c	mitochondrial ribosomal protein S18C Gene [Source:MGI Symbol;Acc:MGI:1915985]
ENSMUST00000107598	3	6	22651	0.148615	Akap2	A kinase (PRKA) anchor protein 2 Gene [Source:MGI Symbol;Acc:MGI:1306795]
ENSMUST00000064347	4	11	22651	0.148615	Tmem171	transmembrane protein 171 Gene [Source:MGI Symbol;Acc:MGI:2685751]
ENSMUST00000074759	4	11	22651	0.148615	Gm14456	predicted gene 14456 Pseudogene [Source:MGI Symbol;Acc:MGI:3650388]
ENSMUST00000121235	4	11	22651	0.148615	Gm12318	predicted gene 12318 Pseudogene [Source:MGI Symbol;Acc:MGI:3649449]
ENSMUST00000098310	4	11	22651	0.148615	Sytl2	synaptotagmin-like 2 Gene [Source:MGI Symbol;Acc:MGI:1933366]
ENSMUST00000033133	4	11	22651	0.148615	Rgs10	regulator of G-protein signalling 10 Gene [Source:MGI Symbol;Acc:MGI:1915115]
ENSMUST00000030528	5	17	22651	0.148615	Pla2g2d	phospholipase A2, group IID Gene [Source:MGI Symbol;Acc:MGI:1341796]
ENSMUST00000070284	4	11	22651	0.148615	Prr9	proline rich 9 Gene [Source:MGI Symbol;Acc:MGI:1925680]
ENSMUST00000120310	3	6	22651	0.148615	Ddah1	dimethylarginine dimethylaminohydrolase 1 Gene [Source:MGI Symbol;Acc:MGI:1916469]
ENSMUST00000043317	4	11	22651	0.148615	Dnajc12	DnaJ (Hsp40) homolog, subfamily C, member 12 Gene [Source:MGI Symbol;Acc:MGI:1353428]
ENSMUST00000028727	4	11	22651	0.148615	Snap25	synaptosomal-associated protein 25 Gene [Source:MGI Symbol;Acc:MGI:98331]
ENSMUST00000019169	3	6	22651	0.148615	Use1	unconventional SNARE in the ER 1 homolog (S. cerevisiae) Gene [Source:MGI Symbol;Acc:MGI:1914273]
ENSMUST00000116669	4	11	22651	0.148615	Usp14	ubiquitin specific peptidase 14 Gene [Source:MGI Symbol;Acc:MGI:1928898]
ENSMUST00000099028	4	11	22651	0.148615	Gm14391	predicted gene 14391 Gene [Source:MGI Symbol;Acc:MGI:3709324]
ENSMUST00000021479	3	6	22651	0.148615	Actr10	ARP10 actin-related protein 10 homolog (S. cerevisiae) Gene [Source:MGI Symbol;Acc:MGI:1891654]
ENSMUST00000075049	4	11	22651	0.148615	Gm10136	predicted pseudogene 10136 Pseudogene [Source:MGI Symbol;Acc:MGI:3704242]
ENSMUST00000106941	5	17	22651	0.148615	Tlk2	tousled-like kinase 2 (Arabidopsis) Gene [Source:MGI Symbol;Acc:MGI:1346023]
ENSMUST00000035739	4	11	22651	0.148615	Tusc3	tumor suppressor candidate 3 Gene [Source:MGI Symbol;Acc:MGI:1933134]
ENSMUST00000098816	4	11	22651	0.148615	Slc7a2	solute carrier family 7 (cationic amino acid transporter, y+ system), member 2 Gene [Source:MGI Symbol;Acc:MGI:99828]
ENSMUST00000033283	4	11	22651	0.148615	Rrm1	ribonucleotide reductase M1 Gene [Source:MGI Symbol;Acc:MGI:98180]
ENSMUST00000015333	4	11	22651	0.148615	Casd1	CAS1 domain containing 1 Gene [Source:MGI Symbol;Acc:MGI:2384865]
ENSMUST00000108947	4	11	22651	0.148615	Gm14403	predicted gene 14403 Gene [Source:MGI Symbol;Acc:MGI:3649813]
ENSMUST00000034432	4	11	22651	0.148615	Cfdp1	craniofacial development protein 1 Gene [Source:MGI Symbol;Acc:MGI:1344403]
ENSMUST00000087351	7	31	22651	0.148615	Hnrnpa1	heterogeneous nuclear ribonucleoprotein A1 Gene [Source:MGI Symbol;Acc:MGI:104820]
ENSMUST00000015107	4	11	22651	0.148615	Tlk2	tousled-like kinase 2 (Arabidopsis) Gene [Source:MGI Symbol;Acc:MGI:1346023]
ENSMUST00000081650	4	11	22651	0.148615	Rpl3	ribosomal protein L3 Gene [Source:MGI Symbol;Acc:MGI:1351605]
ENSMUST00000112999	4	11	22651	0.148615	Myeov2	myeloma overexpressed 2 Gene [Source:MGI Symbol;Acc:MGI:1914165]
ENSMUST00000117577	3	6	22651	0.148615	Btbd10	BTB (POZ) domain containing 10 Gene [Source:MGI Symbol;Acc:MGI:1916065]
ENSMUST00000116105	3	6	22651	0.148615	Gm11970	predicted gene 11970 Pseudogene [Source:MGI Symbol;Acc:MGI:3650056]
ENSMUST00000119315	3	6	22651	0.148615	Gimap6	GTPase, IMAP family member 6 Gene [Source:MGI Symbol;Acc:MGI:1918876]
ENSMUST00000111130	3	6	22651	0.148615	Cd59b	CD59b antigen Gene [Source:MGI Symbol;Acc:MGI:1888996]
ENSMUST00000066208	4	11	22651	0.148615	Aldh7a1	aldehyde dehydrogenase family 7, member A1 Gene [Source:MGI Symbol;Acc:MGI:108186]
ENSMUST00000030317	4	11	22651	0.148615	Pdpn	podoplanin Gene [Source:MGI Symbol;Acc:MGI:103098]
ENSMUST00000022685	4	11	22651	0.148615	Ppp3cc	protein phosphatase 3, catalytic subunit, gamma isoform Gene [Source:MGI Symbol;Acc:MGI:107162]
ENSMUST00000069552	3	6	22651	0.148615	Gm5160	predicted gene 5160 Pseudogene [Source:MGI Symbol;Acc:MGI:3648528]
ENSMUST00000120613	4	11	22651	0.148615	Kif3a	kinesin family member 3A Gene [Source:MGI Symbol;Acc:MGI:107689]
ENSMUST00000090527	3	6	22651	0.148615	Stxbp3b	syntaxin-binding protein 3B Gene [Source:MGI Symbol;Acc:MGI:3586869]
ENSMUST00000016144	4	11	22651	0.148615	Ppap2a	phosphatidic acid phosphatase type 2A Gene [Source:MGI Symbol;Acc:MGI:108412]
ENSMUST00000061280	3	6	22651	0.148615	Pcmtd1	protein-L-isoaspartate (D-aspartate) O-methyltransferase domain containing 1 Gene [Source:MGI Symbol;Acc:MGI:2441773]
ENSMUST00000099026	4	11	22651	0.148615	NA	NA
ENSMUST00000078246	5	17	22651	0.148615	Gm10108	predicted pseudogene 10108 Pseudogene [Source:MGI Symbol;Acc:MGI:3642431]
ENSMUST00000008812	6	24	22651	0.153558	Rps18	ribosomal protein S18 Gene [Source:MGI Symbol;Acc:MGI:98146]
ENSMUST00000071282	6	24	22651	0.153558	Gm3222	predicted pseudogene 3222 Pseudogene [Source:MGI Symbol;Acc:MGI:3781401]
ENSMUST00000079261	6	24	22651	0.153558	Gm10420	predicted gene 10420 Pseudogene [Source:MGI Symbol;Acc:MGI:3704275]
ENSMUST00000110385	6	24	22651	0.153558	Rpl30-ps11	ribosomal protein L30, pseudogene 11 Pseudogene [Source:MGI Symbol;Acc:MGI:3642364]
ENSMUST00000087025	7	32	22651	0.17586	Rpl7a-ps11	ribosomal protein L7A, speudogene 11 Pseudogene [Source:MGI Symbol;Acc:MGI:3644020]
ENSMUST00000085282	7	32	22651	0.17586	Gm8226	predicted gene 8226 Pseudogene [Source:MGI Symbol;Acc:MGI:3643827]
ENSMUST00000020886	4	12	22651	0.182748	Nampt	nicotinamide phosphoribosyltransferase Gene [Source:MGI Symbol;Acc:MGI:1929865]
ENSMUST00000087454	4	12	22651	0.182748	Rps25-ps1	ribosomal protein S25, pseudogene 1 Pseudogene [Source:MGI Symbol;Acc:MGI:3642902]
ENSMUST00000078768	4	12	22651	0.182748	Gm6030	predicted gene 6030 Gene [Source:MGI Symbol;Acc:MGI:3645112]
ENSMUST00000115328	4	12	22651	0.182748	NA	NA
ENSMUST00000108858	4	12	22651	0.182748	Sparc	secreted acidic cysteine rich glycoprotein Gene [Source:MGI Symbol;Acc:MGI:98373]
ENSMUST00000090170	6	25	22651	0.182748	Rpl7a-ps3	ribosomal protein L7A, pseudogene 3 Pseudogene [Source:MGI Symbol;Acc:MGI:3643413]
ENSMUST00000038368	4	12	22651	0.182748	Id1	inhibitor of DNA binding 1 Gene [Source:MGI Symbol;Acc:MGI:96396]
ENSMUST00000106939	4	12	22651	0.182748	Tlk2	tousled-like kinase 2 (Arabidopsis) Gene [Source:MGI Symbol;Acc:MGI:1346023]
ENSMUST00000112331	4	12	22651	0.182748	Slmap	sarcolemma associated protein Gene [Source:MGI Symbol;Acc:MGI:1933549]
ENSMUST00000046838	4	12	22651	0.182748	Adam22	a disintegrin and metallopeptidase domain 22 Gene [Source:MGI Symbol;Acc:MGI:1340046]
ENSMUST00000047664	4	12	22651	0.182748	Arhgef4	Rho guanine nucleotide exchange factor (GEF) 4 Gene [Source:MGI Symbol;Acc:MGI:2442507]
ENSMUST00000108857	4	12	22651	0.182748	Atox1	ATX1 (antioxidant protein 1) homolog 1 (yeast) Gene [Source:MGI Symbol;Acc:MGI:1333855]
ENSMUST00000089619	4	12	22651	0.182748	Psme1	proteasome (prosome, macropain) 28 subunit, alpha Gene [Source:MGI Symbol;Acc:MGI:1096367]
ENSMUST00000005238	4	12	22651	0.182748	Slc2a9	solute carrier family 2 (facilitated glucose transporter), member 9 Gene [Source:MGI Symbol;Acc:MGI:2152844]
ENSMUST00000086961	4	12	22651	0.182748	Nt5c2	5'-nucleotidase, cytosolic II Gene [Source:MGI Symbol;Acc:MGI:2178563]
ENSMUST00000097968	4	12	22651	0.182748	1810014F10Rik	RIKEN cDNA 1810014F10 gene Gene [Source:MGI Symbol;Acc:MGI:1916314]
ENSMUST00000115466	4	12	22651	0.182748	Usp9x	ubiquitin specific peptidase 9, X chromosome Gene [Source:MGI Symbol;Acc:MGI:894681]
ENSMUST00000021933	4	12	22651	0.182748	Ctsl	cathepsin L Gene [Source:MGI Symbol;Acc:MGI:88564]
ENSMUST00000030610	4	12	22651	0.182748	Zbtb8a	zinc finger and BTB domain containing 8a Gene [Source:MGI Symbol;Acc:MGI:1920930]
ENSMUST00000121641	4	12	22651	0.182748	Lphn3	latrophilin 3 Gene [Source:MGI Symbol;Acc:MGI:2441950]
ENSMUST00000110330	4	12	22651	0.182748	NA	NA
ENSMUST00000101800	4	12	22651	0.182748	Sepx1	selenoprotein X 1 Gene [Source:MGI Symbol;Acc:MGI:1351642]
ENSMUST00000111123	4	12	22651	0.182748	Pum2	pumilio 2 (Drosophila) Gene [Source:MGI Symbol;Acc:MGI:1931751]
ENSMUST00000036329	5	18	22651	0.182748	Wdr26	WD repeat domain 26 Gene [Source:MGI Symbol;Acc:MGI:1923825]
ENSMUST00000094314	5	18	22651	0.182748	NA	NA
ENSMUST00000119383	5	18	22651	0.182748	Gm10294	predicted pseudogene 10294 Pseudogene [Source:MGI Symbol;Acc:MGI:3642871]
ENSMUST00000106454	4	12	22651	0.182748	H3f3b	H3 histone, family 3B Gene [Source:MGI Symbol;Acc:MGI:1101768]
ENSMUST00000101250	4	12	22651	0.182748	Agxt2l2	alanine-glyoxylate aminotransferase 2-like 2 Gene [Source:MGI Symbol;Acc:MGI:1920197]
ENSMUST00000027056	6	25	22651	0.182748	Prex2	phosphatidylinositol-3,4,5-trisphosphate-dependent Rac exchange factor 2 Gene [Source:MGI Symbol;Acc:MGI:1923385]
ENSMUST00000021187	4	12	22651	0.182748	Dhrs13	dehydrogenase/reductase (SDR family) member 13 Gene [Source:MGI Symbol;Acc:MGI:1917701]
ENSMUST00000000910	4	12	22651	0.182748	Dbh	dopamine beta hydroxylase Gene [Source:MGI Symbol;Acc:MGI:94864]
ENSMUST00000048794	4	12	22651	0.182748	Hoxa5	homeobox A5 Gene [Source:MGI Symbol;Acc:MGI:96177]
ENSMUST00000112510	4	12	22651	0.182748	Rbms1	RNA binding motif, single stranded interacting protein 1 Gene [Source:MGI Symbol;Acc:MGI:1861774]
ENSMUST00000051522	4	12	22651	0.182748	Gm7964	predicted gene 7964 Pseudogene [Source:MGI Symbol;Acc:MGI:3646150]
ENSMUST00000050258	4	12	22651	0.182748	Ttc24	tetratricopeptide repeat domain 24 Gene [Source:MGI Symbol;Acc:MGI:2443841]
ENSMUST00000102844	6	25	22651	0.182748	Rps27a	ribosomal protein S27A Gene [Source:MGI Symbol;Acc:MGI:1925544]
ENSMUST00000091882	6	25	22651	0.182748	Rps2-ps10	ribosomal protein S2, speudogene 10 Pseudogene [Source:MGI Symbol;Acc:MGI:3645604]
ENSMUST00000111895	4	12	22651	0.182748	Wapal	wings apart-like homolog (Drosophila) Gene [Source:MGI Symbol;Acc:MGI:2675859]
ENSMUST00000115754	4	12	22651	0.182748	Rsph3b	radial spoke 3B homolog (Chlamydomonas) Gene [Source:MGI Symbol;Acc:MGI:3630308]
ENSMUST00000121152	4	12	22651	0.182748	Gm14633	predicted gene 14633 Pseudogene [Source:MGI Symbol;Acc:MGI:3705509]
ENSMUST00000118830	4	12	22651	0.182748	Vps29	vacuolar protein sorting 29 (S. pombe) Gene [Source:MGI Symbol;Acc:MGI:1928344]
ENSMUST00000074072	5	18	22651	0.182748	Gm10260	predicted gene 10260 Gene [Source:MGI Symbol;Acc:MGI:3642298]
ENSMUST00000113760	4	12	22651	0.182748	H2-T24	histocompatibility 2, T region locus 24 Gene [Source:MGI Symbol;Acc:MGI:95958]
ENSMUST00000115388	4	12	22651	0.182748	Adam22	a disintegrin and metallopeptidase domain 22 Gene [Source:MGI Symbol;Acc:MGI:1340046]
ENSMUST00000079213	4	12	22651	0.182748	Prpf38a	PRP38 pre-mRNA processing factor 38 (yeast) domain containing A Gene [Source:MGI Symbol;Acc:MGI:1916962]
ENSMUST00000022704	4	12	22651	0.182748	Itm2b	integral membrane protein 2B Gene [Source:MGI Symbol;Acc:MGI:1309517]
ENSMUST00000067877	4	12	22651	0.182748	NA	NA
ENSMUST00000003818	4	12	22651	0.182748	Insig2	insulin induced gene 2 Gene [Source:MGI Symbol;Acc:MGI:1920249]
ENSMUST00000035079	5	18	22651	0.182748	Mlh1	mutL homolog 1 (E. coli) Gene [Source:MGI Symbol;Acc:MGI:101938]
ENSMUST00000108838	4	12	22651	0.182748	Pcbp2	poly(rC) binding protein 2 Gene [Source:MGI Symbol;Acc:MGI:108202]
ENSMUST00000076941	4	12	22651	0.182748	Ttf2	transcription termination factor, RNA polymerase II Gene [Source:MGI Symbol;Acc:MGI:1921294]
ENSMUST00000107107	4	12	22651	0.182748	Plaa	phospholipase A2, activating protein Gene [Source:MGI Symbol;Acc:MGI:104810]
ENSMUST00000088533	4	12	22651	0.182748	NA	NA
ENSMUST00000072583	4	12	22651	0.182748	Gm8062	predicted pseudogene 8062 Pseudogene [Source:MGI Symbol;Acc:MGI:3643433]
ENSMUST00000121569	4	12	22651	0.182748	Smt3h2-ps4	SMT3 suppressor of mif two 3 homolog 2, pseudogene 4 (S. cerevisiae) Pseudogene [Source:MGI Symbol;Acc:MGI:2149598]
ENSMUST00000114819	4	12	22651	0.182748	Iqcb1	IQ calmodulin-binding motif containing 1 Gene [Source:MGI Symbol;Acc:MGI:2443764]
ENSMUST00000047479	4	12	22651	0.182748	Pcdha1	protocadherin alpha 1 Gene [Source:MGI Symbol;Acc:MGI:2150982]
ENSMUST00000041448	5	18	22651	0.182748	Prorsd1	prolyl-tRNA synthetase domain containing 1 Gene [Source:MGI Symbol;Acc:MGI:1915189]
ENSMUST00000026892	4	12	22651	0.182748	Zdhhc3	zinc finger, DHHC domain containing 3 Gene [Source:MGI Symbol;Acc:MGI:1926134]
ENSMUST00000014498	4	12	22651	0.182748	NA	NA
ENSMUST00000025293	5	18	22651	0.182748	Ndfip1	Nedd4 family interacting protein 1 Gene [Source:MGI Symbol;Acc:MGI:1929601]
ENSMUST00000109014	4	12	22651	0.182748	NA	NA
ENSMUST00000106742	4	12	22651	0.182748	Cacng5	calcium channel, voltage-dependent, gamma subunit 5 Gene [Source:MGI Symbol;Acc:MGI:2157946]
ENSMUST00000121487	4	12	22651	0.182748	Gm11604	predicted gene 11604 Pseudogene [Source:MGI Symbol;Acc:MGI:3651795]
ENSMUST00000078874	4	12	22651	0.182748	Mpp4	membrane protein, palmitoylated 4 (MAGUK p55 subfamily member 4) Gene [Source:MGI Symbol;Acc:MGI:2386681]
ENSMUST00000022923	10	57	22651	0.182748	Csmd3	CUB and Sushi multiple domains 3 Gene [Source:MGI Symbol;Acc:MGI:2386403]
ENSMUST00000032386	4	12	22651	0.182748	Bhlhe41	basic helix-loop-helix family, member e41 Gene [Source:MGI Symbol;Acc:MGI:1930704]
ENSMUST00000030478	4	12	22651	0.182748	Atpaf1	ATP synthase mitochondrial F1 complex assembly factor 1 Gene [Source:MGI Symbol;Acc:MGI:2180560]
ENSMUST00000037977	4	12	22651	0.182748	Ccpg1	cell cycle progression 1 Gene [Source:MGI Symbol;Acc:MGI:1196419]
ENSMUST00000112115	4	12	22651	0.182748	Hccs	holocytochrome c synthetase Gene [Source:MGI Symbol;Acc:MGI:106911]
ENSMUST00000026866	5	18	22651	0.182748	Sclt1	sodium channel and clathrin linker 1 Gene [Source:MGI Symbol;Acc:MGI:1914411]
ENSMUST00000087689	4	12	22651	0.182748	Prune2	prune homolog 2 (Drosophila) Gene [Source:MGI Symbol;Acc:MGI:1925004]
ENSMUST00000099821	4	12	22651	0.182748	Lgals8	lectin, galactose binding, soluble 8 Gene [Source:MGI Symbol;Acc:MGI:1928481]
ENSMUST00000062289	4	12	22651	0.182748	Bend6	BEN domain containing 6 Gene [Source:MGI Symbol;Acc:MGI:2444572]
ENSMUST00000118431	5	18	22651	0.182748	Gm13772	predicted gene 13772 Pseudogene [Source:MGI Symbol;Acc:MGI:3650155]
ENSMUST00000111261	4	12	22651	0.182748	Gtf2i	general transcription factor II I Gene [Source:MGI Symbol;Acc:MGI:1202722]
ENSMUST00000117538	4	12	22651	0.182748	Gm11996	predicted gene 11996 Pseudogene [Source:MGI Symbol;Acc:MGI:3650898]
ENSMUST00000110870	4	12	22651	0.182748	Eif2ak4	eukaryotic translation initiation factor 2 alpha kinase 4 Gene [Source:MGI Symbol;Acc:MGI:1353427]
ENSMUST00000110847	4	12	22651	0.182748	NA	NA
ENSMUST00000037881	5	18	22651	0.182748	Megf9	multiple EGF-like-domains 9 Gene [Source:MGI Symbol;Acc:MGI:1918264]
ENSMUST00000107352	4	12	22651	0.182748	Snapin	SNAP-associated protein Gene [Source:MGI Symbol;Acc:MGI:1333745]
ENSMUST00000021698	4	12	22651	0.182748	Hsp90aa1	heat shock protein 90, alpha (cytosolic), class A member 1 Gene [Source:MGI Symbol;Acc:MGI:96250]
ENSMUST00000121096	4	12	22651	0.182748	Art3	ADP-ribosyltransferase 3 Gene [Source:MGI Symbol;Acc:MGI:1202729]
ENSMUST00000021063	4	12	22651	0.182748	Psmd12	proteasome (prosome, macropain) 26S subunit, non-ATPase, 12 Gene [Source:MGI Symbol;Acc:MGI:1914247]
ENSMUST00000030412	4	12	22651	0.182748	Ppt1	palmitoyl-protein thioesterase 1 Gene [Source:MGI Symbol;Acc:MGI:1298204]
ENSMUST00000066882	4	12	22651	0.182748	Pfn2	profilin 2 Gene [Source:MGI Symbol;Acc:MGI:97550]
ENSMUST00000020234	4	12	22651	0.182748	Timp3	tissue inhibitor of metalloproteinase 3 Gene [Source:MGI Symbol;Acc:MGI:98754]
ENSMUST00000093818	11	66	22651	0.183844	NA	NA
ENSMUST00000120094	7	33	22651	0.190967	Rpl9	ribosomal protein L9 Gene [Source:MGI Symbol;Acc:MGI:1298373]
ENSMUST00000082290	3	7	22651	0.206524	Slc39a12	solute carrier family 39 (zinc transporter), member 12 Gene [Source:MGI Symbol;Acc:MGI:2139274]
ENSMUST00000106685	3	7	22651	0.206524	Gstm6	glutathione S-transferase, mu 6 Gene [Source:MGI Symbol;Acc:MGI:1309467]
ENSMUST00000053033	3	7	22651	0.206524	D1Ertd622e	DNA segment, Chr 1, ERATO Doi 622, expressed Gene [Source:MGI Symbol;Acc:MGI:1277184]
ENSMUST00000079841	5	19	22651	0.206524	Gm16409	predicted gene 16409 Pseudogene [Source:MGI Symbol;Acc:MGI:3646708]
ENSMUST00000067507	3	7	22651	0.206524	Rsl1d1	ribosomal L1 domain containing 1 Gene [Source:MGI Symbol;Acc:MGI:1913659]
ENSMUST00000120144	3	7	22651	0.206524	Lphn3	latrophilin 3 Gene [Source:MGI Symbol;Acc:MGI:2441950]
ENSMUST00000028081	3	7	22651	0.206524	Plxdc2	plexin domain containing 2 Gene [Source:MGI Symbol;Acc:MGI:1914698]
ENSMUST00000115078	6	26	22651	0.206524	Rpl35a	ribosomal protein L35A Gene [Source:MGI Symbol;Acc:MGI:1928894]
ENSMUST00000120509	3	7	22651	0.206524	Sgk1	serum/glucocorticoid regulated kinase 1 Gene [Source:MGI Symbol;Acc:MGI:1340062]
ENSMUST00000119788	3	7	22651	0.206524	Lphn3	latrophilin 3 Gene [Source:MGI Symbol;Acc:MGI:2441950]
ENSMUST00000050970	3	7	22651	0.206524	Polr1d	polymerase (RNA) I polypeptide D Gene [Source:MGI Symbol;Acc:MGI:108403]
ENSMUST00000059498	5	19	22651	0.206524	Edem3	ER degradation enhancer, mannosidase alpha-like 3 Gene [Source:MGI Symbol;Acc:MGI:1914217]
ENSMUST00000029911	3	7	22651	0.206524	Sfrs18	serine/arginine-rich splicing factor 18 Gene [Source:MGI Symbol;Acc:MGI:1913875]
ENSMUST00000091201	3	7	22651	0.206524	Arl15	ADP-ribosylation factor-like 15 Gene [Source:MGI Symbol;Acc:MGI:2442308]
ENSMUST00000036619	3	7	22651	0.206524	AW554918	expressed sequence AW554918 Gene [Source:MGI Symbol;Acc:MGI:2147376]
ENSMUST00000080155	5	19	22651	0.206524	NA	NA
ENSMUST00000014220	3	7	22651	0.206524	Tctex1d2	Tctex1 domain containing 2 Gene [Source:MGI Symbol;Acc:MGI:1913311]
ENSMUST00000031119	3	7	22651	0.206524	Gabrg1	gamma-aminobutyric acid (GABA) A receptor, subunit gamma 1 Gene [Source:MGI Symbol;Acc:MGI:103156]
ENSMUST00000121811	5	19	22651	0.206524	Gm6881	predicted gene 6881 Pseudogene [Source:MGI Symbol;Acc:MGI:3647481]
ENSMUST00000110195	3	7	22651	0.206524	NA	NA
ENSMUST00000076160	6	26	22651	0.206524	Tmed2	transmembrane emp24 domain trafficking protein 2 Gene [Source:MGI Symbol;Acc:MGI:1929269]
ENSMUST00000063321	3	7	22651	0.206524	Cdkl3	cyclin-dependent kinase-like 3 Gene [Source:MGI Symbol;Acc:MGI:2388268]
ENSMUST00000109037	3	7	22651	0.206524	Gm2004	predicted gene 2004 Gene [Source:MGI Symbol;Acc:MGI:3780174]
ENSMUST00000022993	5	19	22651	0.206524	Derl1	Der1-like domain family, member 1 Gene [Source:MGI Symbol;Acc:MGI:1915069]
ENSMUST00000041806	3	7	22651	0.206524	Psen1	presenilin 1 Gene [Source:MGI Symbol;Acc:MGI:1202717]
ENSMUST00000098676	3	7	22651	0.206524	Gm10657	predicted gene 10657 Gene [Source:MGI Symbol;Acc:MGI:3642259]
ENSMUST00000035899	3	7	22651	0.206524	Muted	muted Gene [Source:MGI Symbol;Acc:MGI:2178598]
ENSMUST00000120762	5	19	22651	0.206524	Gm8172	predicted pseudogene 8172 Pseudogene [Source:MGI Symbol;Acc:MGI:3644930]
ENSMUST00000029082	3	7	22651	0.206524	Psma7	proteasome (prosome, macropain) subunit, alpha type 7 Gene [Source:MGI Symbol;Acc:MGI:1347070]
ENSMUST00000058994	3	7	22651	0.206524	Tram1l1	translocation associated membrane protein 1-like 1 Gene [Source:MGI Symbol;Acc:MGI:2443503]
ENSMUST00000053719	3	7	22651	0.206524	Kpna3	karyopherin (importin) alpha 3 Gene [Source:MGI Symbol;Acc:MGI:1100863]
ENSMUST00000067996	5	19	22651	0.206524	Set	SET nuclear oncogene Gene [Source:MGI Symbol;Acc:MGI:1860267]
ENSMUST00000022169	3	7	22651	0.206524	Hexb	hexosaminidase B Gene [Source:MGI Symbol;Acc:MGI:96074]
ENSMUST00000022009	3	7	22651	0.206524	Cetn3	centrin 3 Gene [Source:MGI Symbol;Acc:MGI:1097706]
ENSMUST00000117446	3	7	22651	0.206524	Pttg1	pituitary tumor-transforming gene 1 Gene [Source:MGI Symbol;Acc:MGI:1353578]
ENSMUST00000092537	5	19	22651	0.206524	Tlk2	tousled-like kinase 2 (Arabidopsis) Gene [Source:MGI Symbol;Acc:MGI:1346023]
ENSMUST00000091363	5	19	22651	0.206524	Gm6630	predicted pseudogene 6630 Pseudogene [Source:MGI Symbol;Acc:MGI:3644672]
ENSMUST00000093132	3	7	22651	0.206524	Clk4	CDC like kinase 4 Gene [Source:MGI Symbol;Acc:MGI:1098551]
ENSMUST00000101340	3	7	22651	0.206524	Pttg1	pituitary tumor-transforming gene 1 Gene [Source:MGI Symbol;Acc:MGI:1353578]
ENSMUST00000073444	3	7	22651	0.206524	NA	NA
ENSMUST00000106355	3	7	22651	0.206524	Zfp691	zinc finger protein 691 Gene [Source:MGI Symbol;Acc:MGI:3041163]
ENSMUST00000023207	3	7	22651	0.206524	Apod	apolipoprotein D Gene [Source:MGI Symbol;Acc:MGI:88056]
ENSMUST00000100749	3	7	22651	0.206524	Cux2	cut-like homeobox 2 Gene [Source:MGI Symbol;Acc:MGI:107321]
ENSMUST00000111309	3	7	22651	0.206524	Mdk	midkine Gene [Source:MGI Symbol;Acc:MGI:96949]
ENSMUST00000077960	5	19	22651	0.206524	H2-T22	histocompatibility 2, T region locus 22 Gene [Source:MGI Symbol;Acc:MGI:95956]
ENSMUST00000107055	3	7	22651	0.206524	Nfia	nuclear factor I/A Gene [Source:MGI Symbol;Acc:MGI:108056]
ENSMUST00000025208	3	7	22651	0.206524	Dnajc18	DnaJ (Hsp40) homolog, subfamily C, member 18 Gene [Source:MGI Symbol;Acc:MGI:1923844]
ENSMUST00000063481	3	7	22651	0.206524	9830107B12Rik	RIKEN cDNA 9830107B12 gene Gene [Source:MGI Symbol;Acc:MGI:3608415]
ENSMUST00000118368	3	7	22651	0.206524	Pttg1	pituitary tumor-transforming gene 1 Gene [Source:MGI Symbol;Acc:MGI:1353578]
ENSMUST00000071993	3	7	22651	0.206524	Mtmr12	myotubularin related protein 12 Gene [Source:MGI Symbol;Acc:MGI:2443034]
ENSMUST00000092404	3	7	22651	0.206524	Srsf2	serine/arginine-rich splicing factor 2 Gene [Source:MGI Symbol;Acc:MGI:98284]
ENSMUST00000061755	3	7	22651	0.206524	Lamp2	lysosomal-associated membrane protein 2 Gene [Source:MGI Symbol;Acc:MGI:96748]
ENSMUST00000103225	3	7	22651	0.206524	5730455P16Rik	RIKEN cDNA 5730455P16 gene Gene [Source:MGI Symbol;Acc:MGI:1917841]
ENSMUST00000000049	3	7	22651	0.206524	Apoh	apolipoprotein H Gene [Source:MGI Symbol;Acc:MGI:88058]
ENSMUST00000100809	3	7	22651	0.206524	Gm10393	predicted gene 10393 Gene [Source:MGI Symbol;Acc:MGI:3711222]
ENSMUST00000121638	3	7	22651	0.206524	Pttg1	pituitary tumor-transforming gene 1 Gene [Source:MGI Symbol;Acc:MGI:1353578]
ENSMUST00000122178	3	7	22651	0.206524	Gm14328	predicted gene 14328 Pseudogene [Source:MGI Symbol;Acc:MGI:3651951]
ENSMUST00000109188	3	7	22651	0.206524	NA	NA
ENSMUST00000098387	3	7	22651	0.206524	Syce1l	synaptonemal complex central element protein 1 like Gene [Source:MGI Symbol;Acc:MGI:1922247]
ENSMUST00000027632	3	7	22651	0.206524	Epb4.1l5	erythrocyte protein band 4.1-like 5 Gene [Source:MGI Symbol;Acc:MGI:103006]
ENSMUST00000121399	3	7	22651	0.206524	Gm14113	predicted gene 14113 Pseudogene [Source:MGI Symbol;Acc:MGI:3652260]
ENSMUST00000037011	3	7	22651	0.206524	Trim36	tripartite motif-containing 36 Gene [Source:MGI Symbol;Acc:MGI:106264]
ENSMUST00000059507	5	19	22651	0.206524	Purb	purine rich element binding protein B Gene [Source:MGI Symbol;Acc:MGI:1338779]
ENSMUST00000021153	3	7	22651	0.206524	NA	NA
ENSMUST00000073822	3	7	22651	0.206524	Opcml	opioid binding protein/cell adhesion molecule-like Gene [Source:MGI Symbol;Acc:MGI:97397]
ENSMUST00000027054	5	19	22651	0.206524	Gm5045	predicted gene 5045 Gene [Source:MGI Symbol;Acc:MGI:3647181]
ENSMUST00000119896	3	7	22651	0.206524	Ssr3	signal sequence receptor, gamma Gene [Source:MGI Symbol;Acc:MGI:1914687]
ENSMUST00000101292	3	7	22651	0.206524	Fam46d	family with sequence similarity 46, member D Gene [Source:MGI Symbol;Acc:MGI:2685223]
ENSMUST00000115055	3	7	22651	0.206524	Fam107b	family with sequence similarity 107, member B Gene [Source:MGI Symbol;Acc:MGI:1913790]
ENSMUST00000095448	3	7	22651	0.206524	E230001N04Rik	RIKEN cDNA E230001N04 gene Gene [Source:MGI Symbol;Acc:MGI:2443549]
ENSMUST00000113317	3	7	22651	0.206524	Pla2g16	phospholipase A2, group XVI Gene [Source:MGI Symbol;Acc:MGI:2179715]
ENSMUST00000078427	3	7	22651	0.206524	NA	NA
ENSMUST00000116565	3	7	22651	0.206524	Brcc3	BRCA1/BRCA2-containing complex, subunit 3 Gene [Source:MGI Symbol;Acc:MGI:2389572]
ENSMUST00000099452	3	7	22651	0.206524	Ctxn2	cortexin 2 Gene [Source:MGI Symbol;Acc:MGI:2139444]
ENSMUST00000102769	3	7	22651	0.206524	Mmadhc	methylmalonic aciduria (cobalamin deficiency) cblD type, with homocystinuria Gene [Source:MGI Symbol;Acc:MGI:1923786]
ENSMUST00000115732	3	7	22651	0.206524	Aasdhppt	aminoadipate-semialdehyde dehydrogenase-phosphopantetheinyl transferase Gene [Source:MGI Symbol;Acc:MGI:1914868]
ENSMUST00000110942	3	7	22651	0.206524	Mboat2	membrane bound O-acyltransferase domain containing 2 Gene [Source:MGI Symbol;Acc:MGI:1914466]
ENSMUST00000121231	3	7	22651	0.206524	Cept1	choline/ethanolaminephosphotransferase 1 Gene [Source:MGI Symbol;Acc:MGI:2139793]
ENSMUST00000064568	5	19	22651	0.206524	NA	NA
ENSMUST00000106470	3	7	22651	0.206524	Prdx1	peroxiredoxin 1 Gene [Source:MGI Symbol;Acc:MGI:99523]
ENSMUST00000058102	5	19	22651	0.206524	Eif5	eukaryotic translation initiation factor 5 Gene [Source:MGI Symbol;Acc:MGI:95309]
ENSMUST00000115066	3	7	22651	0.206524	Dclre1c	DNA cross-link repair 1C, PSO2 homolog (S. cerevisiae) Gene [Source:MGI Symbol;Acc:MGI:2441769]
ENSMUST00000057885	7	34	22651	0.208431	Rpl9	ribosomal protein L9 Gene [Source:MGI Symbol;Acc:MGI:1298373]
ENSMUST00000034140	4	13	22651	0.217209	Itfg1	integrin alpha FG-GAP repeat containing 1 Gene [Source:MGI Symbol;Acc:MGI:106419]
ENSMUST00000022496	4	13	22651	0.217209	Kpna3	karyopherin (importin) alpha 3 Gene [Source:MGI Symbol;Acc:MGI:1100863]
ENSMUST00000112227	4	13	22651	0.217209	Gpm6b	glycoprotein m6b Gene [Source:MGI Symbol;Acc:MGI:107672]
ENSMUST00000088745	4	13	22651	0.217209	Adam22	a disintegrin and metallopeptidase domain 22 Gene [Source:MGI Symbol;Acc:MGI:1340046]
ENSMUST00000045994	4	13	22651	0.217209	Rbm34	RNA binding motif protein 34 Gene [Source:MGI Symbol;Acc:MGI:1098653]
ENSMUST00000109602	4	13	22651	0.217209	Rab1	RAB1, member RAS oncogene family Gene [Source:MGI Symbol;Acc:MGI:97842]
ENSMUST00000121693	4	13	22651	0.217209	Rab27b	RAB27b, member RAS oncogene family Gene [Source:MGI Symbol;Acc:MGI:1931295]
ENSMUST00000115490	4	13	22651	0.217209	Thoc6	THO complex 6 homolog (Drosophila) Gene [Source:MGI Symbol;Acc:MGI:2677480]
ENSMUST00000078573	4	13	22651	0.217209	Mrps36	mitochondrial ribosomal protein S36 Gene [Source:MGI Symbol;Acc:MGI:1913378]
ENSMUST00000118466	4	13	22651	0.217209	5730469M10Rik	RIKEN cDNA 5730469M10 gene Gene [Source:MGI Symbol;Acc:MGI:1917814]
ENSMUST00000120389	4	13	22651	0.217209	Snx12	sorting nexin 12 Gene [Source:MGI Symbol;Acc:MGI:1919331]
ENSMUST00000100800	4	13	22651	0.217209	Slmap	sarcolemma associated protein Gene [Source:MGI Symbol;Acc:MGI:1933549]
ENSMUST00000044878	4	13	22651	0.217209	Akp3	alkaline phosphatase 3, intestine, not Mn requiring Gene [Source:MGI Symbol;Acc:MGI:87984]
ENSMUST00000034012	4	13	22651	0.217209	Cnot7	CCR4-NOT transcription complex, subunit 7 Gene [Source:MGI Symbol;Acc:MGI:1298230]
ENSMUST00000062865	4	13	22651	0.217209	NA	NA
ENSMUST00000090473	4	13	22651	0.217209	Gpr88	G-protein coupled receptor 88 Gene [Source:MGI Symbol;Acc:MGI:1927653]
ENSMUST00000106860	4	13	22651	0.217209	Trim33	tripartite motif-containing 33 Gene [Source:MGI Symbol;Acc:MGI:2137357]
ENSMUST00000053016	4	13	22651	0.217209	Pou4f1	POU domain, class 4, transcription factor 1 Gene [Source:MGI Symbol;Acc:MGI:102525]
ENSMUST00000048192	4	13	22651	0.217209	Haus1	HAUS augmin-like complex, subunit 1 Gene [Source:MGI Symbol;Acc:MGI:2385076]
ENSMUST00000056997	4	13	22651	0.217209	Cdadc1	cytidine and dCMP deaminase domain containing 1 Gene [Source:MGI Symbol;Acc:MGI:1919141]
ENSMUST00000094616	4	13	22651	0.217209	Dbi	diazepam binding inhibitor Gene [Source:MGI Symbol;Acc:MGI:94865]
ENSMUST00000114516	4	13	22651	0.217209	Dzip3	DAZ interacting protein 3, zinc finger Gene [Source:MGI Symbol;Acc:MGI:1917433]
ENSMUST00000102528	4	13	22651	0.217209	Ppp1cc	protein phosphatase 1, catalytic subunit, gamma isoform Gene [Source:MGI Symbol;Acc:MGI:104872]
ENSMUST00000119662	4	13	22651	0.217209	Armcx4	armadillo repeat containing, X-linked 4 Gene [Source:MGI Symbol;Acc:MGI:2147887]
ENSMUST00000029444	4	13	22651	0.217209	Trim33	tripartite motif-containing 33 Gene [Source:MGI Symbol;Acc:MGI:2137357]
ENSMUST00000059515	4	13	22651	0.217209	Gdi2	guanosine diphosphate (GDP) dissociation inhibitor 2 Gene [Source:MGI Symbol;Acc:MGI:99845]
ENSMUST00000117077	4	13	22651	0.217209	Slc7a2	solute carrier family 7 (cationic amino acid transporter, y+ system), member 2 Gene [Source:MGI Symbol;Acc:MGI:99828]
ENSMUST00000120157	4	13	22651	0.217209	Ppt1	palmitoyl-protein thioesterase 1 Gene [Source:MGI Symbol;Acc:MGI:1298204]
ENSMUST00000085631	4	13	22651	0.217209	Gm7589	predicted gene 7589 Gene [Source:MGI Symbol;Acc:MGI:3644073]
ENSMUST00000041124	4	13	22651	0.217209	Zfp704	zinc finger protein 704 Gene [Source:MGI Symbol;Acc:MGI:2180715]
ENSMUST00000078563	4	13	22651	0.217209	Zfp82	zinc finger protein 82 Gene [Source:MGI Symbol;Acc:MGI:1890753]
ENSMUST00000107359	4	13	22651	0.217209	Megf9	multiple EGF-like-domains 9 Gene [Source:MGI Symbol;Acc:MGI:1918264]
ENSMUST00000113914	4	13	22651	0.217209	Pigp	phosphatidylinositol glycan anchor biosynthesis, class P Gene [Source:MGI Symbol;Acc:MGI:1860433]
ENSMUST00000080834	4	13	22651	0.217209	Zfp82	zinc finger protein 82 Gene [Source:MGI Symbol;Acc:MGI:1890753]
ENSMUST00000028914	4	13	22651	0.217209	Polr3f	polymerase (RNA) III (DNA directed) polypeptide F Gene [Source:MGI Symbol;Acc:MGI:1924086]
ENSMUST00000053035	4	13	22651	0.217209	Lrrc8e	leucine rich repeat containing 8 family, member E Gene [Source:MGI Symbol;Acc:MGI:1919517]
ENSMUST00000097666	4	13	22651	0.217209	Cab39	calcium binding protein 39 Gene [Source:MGI Symbol;Acc:MGI:107438]
ENSMUST00000088538	4	13	22651	0.217209	Kcnip3	Kv channel interacting protein 3, calsenilin Gene [Source:MGI Symbol;Acc:MGI:1929258]
ENSMUST00000111260	4	13	22651	0.217209	Gtf2i	general transcription factor II I Gene [Source:MGI Symbol;Acc:MGI:1202722]
ENSMUST00000058098	4	13	22651	0.217209	Mbtps2	membrane-bound transcription factor peptidase, site 2 Gene [Source:MGI Symbol;Acc:MGI:2444506]
ENSMUST00000122334	4	13	22651	0.217209	Ppa2	pyrophosphatase (inorganic) 2 Gene [Source:MGI Symbol;Acc:MGI:1922026]
ENSMUST00000113598	4	13	22651	0.217209	Rab7	RAB7, member RAS oncogene family Gene [Source:MGI Symbol;Acc:MGI:105068]
ENSMUST00000053183	4	13	22651	0.217209	Arf3	ADP-ribosylation factor 3 Gene [Source:MGI Symbol;Acc:MGI:99432]
ENSMUST00000114769	4	13	22651	0.217209	Fhl1	four and a half LIM domains 1 Gene [Source:MGI Symbol;Acc:MGI:1298387]
ENSMUST00000039729	4	13	22651	0.217209	Lyrm5	LYR motif containing 5 Gene [Source:MGI Symbol;Acc:MGI:1914886]
ENSMUST00000057216	4	13	22651	0.217209	Mtch2	mitochondrial carrier homolog 2 (C. elegans) Gene [Source:MGI Symbol;Acc:MGI:1929260]
ENSMUST00000037238	4	13	22651	0.217209	NA	NA
ENSMUST00000030102	4	13	22651	0.217209	Kdm4c	lysine (K)-specific demethylase 4C Gene [Source:MGI Symbol;Acc:MGI:1924054]
ENSMUST00000088767	4	13	22651	0.217209	Elf1	E74-like factor 1 Gene [Source:MGI Symbol;Acc:MGI:107180]
ENSMUST00000018547	4	13	22651	0.217209	Ggnbp2	gametogenetin binding protein 2 Gene [Source:MGI Symbol;Acc:MGI:2387356]
ENSMUST00000042450	4	13	22651	0.217209	Rmi1	RMI1, RecQ mediated genome instability 1, homolog (S. cerevisiae) Gene [Source:MGI Symbol;Acc:MGI:1921636]
ENSMUST00000116527	4	13	22651	0.217209	Bex4	brain expressed gene 4 Gene [Source:MGI Symbol;Acc:MGI:3606746]
ENSMUST00000054148	4	13	22651	0.217209	Gm9790	predicted gene 9790 Gene [Source:MGI Symbol;Acc:MGI:3704221]
ENSMUST00000000163	4	13	22651	0.217209	Igsf5	immunoglobulin superfamily, member 5 Gene [Source:MGI Symbol;Acc:MGI:1919308]
ENSMUST00000049508	4	13	22651	0.217209	Gm12231	predicted gene 12231 Pseudogene [Source:MGI Symbol;Acc:MGI:3651344]
ENSMUST00000038959	4	13	22651	0.217209	Psd3	pleckstrin and Sec7 domain containing 3 Gene [Source:MGI Symbol;Acc:MGI:1918215]
ENSMUST00000020962	4	13	22651	0.217209	Ubxn2a	UBX domain protein 2A Gene [Source:MGI Symbol;Acc:MGI:2442310]
ENSMUST00000065878	4	13	22651	0.217209	4930597O21Rik	RIKEN cDNA 4930597O21 gene Gene [Source:MGI Symbol;Acc:MGI:1922623]
ENSMUST00000114358	4	13	22651	0.217209	St3gal6	ST3 beta-galactoside alpha-2,3-sialyltransferase 6 Gene [Source:MGI Symbol;Acc:MGI:1888707]
ENSMUST00000114529	4	13	22651	0.217209	Acbd5	acyl-Coenzyme A binding domain containing 5 Gene [Source:MGI Symbol;Acc:MGI:1921409]
ENSMUST00000022341	4	13	22651	0.217209	2700060E02Rik	RIKEN cDNA 2700060E02 gene Gene [Source:MGI Symbol;Acc:MGI:1915295]
ENSMUST00000055425	4	13	22651	0.217209	Phtf1	putative homeodomain transcription factor 1 Gene [Source:MGI Symbol;Acc:MGI:1332671]
ENSMUST00000106501	4	13	22651	0.217209	Extl2	exostoses (multiple)-like 2 Gene [Source:MGI Symbol;Acc:MGI:1889574]
ENSMUST00000102814	6	27	22651	0.222115	Rps6	ribosomal protein S6 Gene [Source:MGI Symbol;Acc:MGI:98159]
ENSMUST00000106220	7	35	22651	0.230184	Macf1	microtubule-actin crosslinking factor 1 Gene [Source:MGI Symbol;Acc:MGI:108559]
ENSMUST00000054289	7	35	22651	0.230184	Rps2	ribosomal protein S2 Gene [Source:MGI Symbol;Acc:MGI:105110]
ENSMUST00000036004	7	35	22651	0.230184	Hnrnpa1	heterogeneous nuclear ribonucleoprotein A1 Gene [Source:MGI Symbol;Acc:MGI:104820]
ENSMUST00000120127	5	20	22651	0.233045	Amd-ps1	S-adenosylmethionine decarboxylase, pseudogene 1 Pseudogene [Source:MGI Symbol;Acc:MGI:1310005]
ENSMUST00000032891	5	20	22651	0.233045	Smg1	SMG1 homolog, phosphatidylinositol 3-kinase-related kinase (C. elegans) Gene [Source:MGI Symbol;Acc:MGI:1919742]
ENSMUST00000118010	5	20	22651	0.233045	Rps6-ps3	ribosomal protein S6, pseudogene 3 Pseudogene [Source:MGI Symbol;Acc:MGI:3643565]
ENSMUST00000008826	5	20	22651	0.233045	Rpl10	ribosomal protein 10 Gene [Source:MGI Symbol;Acc:MGI:105943]
ENSMUST00000089208	5	20	22651	0.233045	Cntn4	contactin 4 Gene [Source:MGI Symbol;Acc:MGI:1095737]
ENSMUST00000050993	5	20	22651	0.233045	Eif5	eukaryotic translation initiation factor 5 Gene [Source:MGI Symbol;Acc:MGI:95309]
ENSMUST00000047122	5	20	22651	0.233045	Dnm1l	dynamin 1-like Gene [Source:MGI Symbol;Acc:MGI:1921256]
ENSMUST00000110894	5	20	22651	0.233045	Tpt1	tumor protein, translationally-controlled 1 Gene [Source:MGI Symbol;Acc:MGI:104890]
ENSMUST00000035014	5	20	22651	0.233045	Tgfbr2	transforming growth factor, beta receptor II Gene [Source:MGI Symbol;Acc:MGI:98729]
ENSMUST00000070785	5	20	22651	0.233045	Zkscan3	zinc finger with KRAB and SCAN domains 3 Gene [Source:MGI Symbol;Acc:MGI:1919989]
ENSMUST00000107249	5	20	22651	0.233045	Rpl27	ribosomal protein L27 Gene [Source:MGI Symbol;Acc:MGI:98036]
ENSMUST00000106537	5	21	22651	0.249539	Atp5h	ATP synthase, H+ transporting, mitochondrial F0 complex, subunit d Gene [Source:MGI Symbol;Acc:MGI:1918929]
ENSMUST00000081987	3	8	22651	0.249539	Rpl36a-ps1	ribosomal protein L36A, pseudogene 1 Pseudogene [Source:MGI Symbol;Acc:MGI:3642585]
ENSMUST00000109288	3	8	22651	0.249539	Kif21a	kinesin family member 21A Gene [Source:MGI Symbol;Acc:MGI:109188]
ENSMUST00000088291	2	3	22651	0.249539	Stk4	serine/threonine kinase 4 Gene [Source:MGI Symbol;Acc:MGI:1929004]
ENSMUST00000106639	3	8	22651	0.249539	NA	NA
ENSMUST00000000804	4	14	22651	0.249539	Ddx3x	DEAD/H (Asp-Glu-Ala-Asp/His) box polypeptide 3, X-linked Gene [Source:MGI Symbol;Acc:MGI:103064]
ENSMUST00000109012	4	14	22651	0.249539	Gm6710	predicted gene 6710 Gene [Source:MGI Symbol;Acc:MGI:3779623]
ENSMUST00000071737	3	8	22651	0.249539	Gm10126	predicted gene 10126 Gene [Source:MGI Symbol;Acc:MGI:3809072]
ENSMUST00000113863	3	8	22651	0.249539	NA	NA
ENSMUST00000099594	3	8	22651	0.249539	Prune2	prune homolog 2 (Drosophila) Gene [Source:MGI Symbol;Acc:MGI:1925004]
ENSMUST00000009617	3	8	22651	0.249539	Kcnc4	potassium voltage gated channel, Shaw-related subfamily, member 4 Gene [Source:MGI Symbol;Acc:MGI:96670]
ENSMUST00000110480	2	3	22651	0.249539	Shc4	SHC (Src homology 2 domain containing) family, member 4 Gene [Source:MGI Symbol;Acc:MGI:2655364]
ENSMUST00000089441	4	14	22651	0.249539	Gm7079	predicted pseudogene 7079 Pseudogene [Source:MGI Symbol;Acc:MGI:3643105]
ENSMUST00000107057	4	14	22651	0.249539	Nfia	nuclear factor I/A Gene [Source:MGI Symbol;Acc:MGI:108056]
ENSMUST00000121722	6	28	22651	0.249539	Gm12366	predicted gene 12366 Pseudogene [Source:MGI Symbol;Acc:MGI:3649557]
ENSMUST00000104975	2	3	22651	0.249539	Gm6525	predicted pseudogene 6525 Pseudogene [Source:MGI Symbol;Acc:MGI:3648757]
ENSMUST00000118718	4	14	22651	0.249539	Gm15464	predicted gene 15464 Pseudogene [Source:MGI Symbol;Acc:MGI:3646025]
ENSMUST00000114654	4	14	22651	0.249539	Fmr1	fragile X mental retardation syndrome 1 homolog Gene [Source:MGI Symbol;Acc:MGI:95564]
ENSMUST00000118732	3	8	22651	0.249539	Spink8	serine peptidase inhibitor, Kazal type 8 Gene [Source:MGI Symbol;Acc:MGI:1925959]
ENSMUST00000107223	4	14	22651	0.249539	Picalm	phosphatidylinositol binding clathrin assembly protein Gene [Source:MGI Symbol;Acc:MGI:2385902]
ENSMUST00000020915	4	14	22651	0.249539	Pum2	pumilio 2 (Drosophila) Gene [Source:MGI Symbol;Acc:MGI:1931751]
ENSMUST00000043150	4	14	22651	0.249539	Acsl5	acyl-CoA synthetase long-chain family member 5 Gene [Source:MGI Symbol;Acc:MGI:1919129]
ENSMUST00000109058	4	14	22651	0.249539	Gm14391	predicted gene 14391 Gene [Source:MGI Symbol;Acc:MGI:3709324]
ENSMUST00000057205	4	14	22651	0.249539	Zdhhc22	zinc finger, DHHC-type containing 22 Gene [Source:MGI Symbol;Acc:MGI:2685108]
ENSMUST00000115103	3	8	22651	0.249539	Gria3	glutamate receptor, ionotropic, AMPA3 (alpha 3) Gene [Source:MGI Symbol;Acc:MGI:95810]
ENSMUST00000105036	4	14	22651	0.249539	Gm12854	predicted gene 12854 Pseudogene [Source:MGI Symbol;Acc:MGI:3650410]
ENSMUST00000093456	3	8	22651	0.249539	2810422J05Rik	RIKEN cDNA 2810422J05 gene Gene [Source:MGI Symbol;Acc:MGI:1922870]
ENSMUST00000113578	3	8	22651	0.249539	Enpp4	ectonucleotide pyrophosphatase/phosphodiesterase 4 Gene [Source:MGI Symbol;Acc:MGI:2682634]
ENSMUST00000033577	3	8	22651	0.249539	2610029G23Rik	RIKEN cDNA 2610029G23 gene Gene [Source:MGI Symbol;Acc:MGI:1914933]
ENSMUST00000087475	4	14	22651	0.249539	Als2cr4	amyotrophic lateral sclerosis 2 (juvenile) chromosome region, candidate 4 Gene [Source:MGI Symbol;Acc:MGI:2138365]
ENSMUST00000120531	3	8	22651	0.249539	Stxbp6	syntaxin binding protein 6 (amisyn) Gene [Source:MGI Symbol;Acc:MGI:2384963]
ENSMUST00000113516	3	8	22651	0.249539	Kdr	kinase insert domain protein receptor Gene [Source:MGI Symbol;Acc:MGI:96683]
ENSMUST00000023362	3	8	22651	0.249539	Ntan1	N-terminal Asn amidase Gene [Source:MGI Symbol;Acc:MGI:108471]
ENSMUST00000108787	3	8	22651	0.249539	Mrpl55	mitochondrial ribosomal protein L55 Gene [Source:MGI Symbol;Acc:MGI:1914462]
ENSMUST00000111352	3	8	22651	0.249539	Ddb2	damage specific DNA binding protein 2 Gene [Source:MGI Symbol;Acc:MGI:1355314]
ENSMUST00000061390	3	8	22651	0.249539	Fkrp	fukutin related protein Gene [Source:MGI Symbol;Acc:MGI:2447586]
ENSMUST00000045035	3	8	22651	0.249539	Apoc1	apolipoprotein C-I Gene [Source:MGI Symbol;Acc:MGI:88053]
ENSMUST00000109016	4	14	22651	0.249539	NA	NA
ENSMUST00000108229	3	8	22651	0.249539	Sfrs18	serine/arginine-rich splicing factor 18 Gene [Source:MGI Symbol;Acc:MGI:1913875]
ENSMUST00000080379	2	3	22651	0.249539	Arl1	ADP-ribosylation factor-like 1 Gene [Source:MGI Symbol;Acc:MGI:99436]
ENSMUST00000035577	4	14	22651	0.249539	Cpa6	carboxypeptidase A6 Gene [Source:MGI Symbol;Acc:MGI:3045348]
ENSMUST00000090049	4	14	22651	0.249539	Gm10241	predicted pseudogene 10241 Pseudogene [Source:MGI Symbol;Acc:MGI:3704461]
ENSMUST00000097309	3	8	22651	0.249539	NA	NA
ENSMUST00000061739	3	8	22651	0.249539	Pcp4	Purkinje cell protein 4 Gene [Source:MGI Symbol;Acc:MGI:97509]
ENSMUST00000043294	3	8	22651	0.249539	Asb4	ankyrin repeat and SOCS box-containing 4 Gene [Source:MGI Symbol;Acc:MGI:1929751]
ENSMUST00000085026	3	8	22651	0.249539	Vrk1	vaccinia related kinase 1 Gene [Source:MGI Symbol;Acc:MGI:1261847]
ENSMUST00000023474	2	3	22651	0.249539	Wdr53	WD repeat domain 53 Gene [Source:MGI Symbol;Acc:MGI:1916230]
ENSMUST00000098415	4	14	22651	0.249539	NA	NA
ENSMUST00000039388	3	8	22651	0.249539	Arl4d	ADP-ribosylation factor-like 4D Gene [Source:MGI Symbol;Acc:MGI:1933155]
ENSMUST00000106232	2	3	22651	0.249539	Bmpr1b	bone morphogenetic protein receptor, type 1B Gene [Source:MGI Symbol;Acc:MGI:107191]
ENSMUST00000118637	2	3	22651	0.249539	Gm11694	predicted gene 11694 Pseudogene [Source:MGI Symbol;Acc:MGI:3650243]
ENSMUST00000066439	4	14	22651	0.249539	Exoc6	exocyst complex component 6 Gene [Source:MGI Symbol;Acc:MGI:1351611]
ENSMUST00000056919	4	14	22651	0.249539	Csnk2a2	casein kinase 2, alpha prime polypeptide Gene [Source:MGI Symbol;Acc:MGI:88547]
ENSMUST00000105378	4	14	22651	0.249539	Med16	mediator complex subunit 16 Gene [Source:MGI Symbol;Acc:MGI:2158394]
ENSMUST00000099000	4	14	22651	0.249539	Gm14326	predicted gene 14326 Gene [Source:MGI Symbol;Acc:MGI:3709298]
ENSMUST00000112450	4	14	22651	0.249539	Qpct	glutaminyl-peptide cyclotransferase (glutaminyl cyclase) Gene [Source:MGI Symbol;Acc:MGI:1917786]
ENSMUST00000063763	4	14	22651	0.249539	NA	NA
ENSMUST00000035068	5	21	22651	0.249539	Setd2	SET domain containing 2 Gene [Source:MGI Symbol;Acc:MGI:1918177]
ENSMUST00000043375	2	3	22651	0.249539	NA	NA
ENSMUST00000059487	3	8	22651	0.249539	NA	NA
ENSMUST00000101098	3	8	22651	0.249539	NA	NA
ENSMUST00000079044	3	8	22651	0.249539	NA	NA
ENSMUST00000108581	3	8	22651	0.249539	NA	NA
ENSMUST00000120545	2	3	22651	0.249539	Gm12178	predicted gene 12178 Pseudogene [Source:MGI Symbol;Acc:MGI:3651496]
ENSMUST00000053522	3	8	22651	0.249539	Dpy19l4	dpy-19-like 4 (C. elegans) Gene [Source:MGI Symbol;Acc:MGI:2685869]
ENSMUST00000090976	2	3	22651	0.249539	Orc4	origin recognition complex, subunit 4 Gene [Source:MGI Symbol;Acc:MGI:1347043]
ENSMUST00000100463	3	8	22651	0.249539	Dclre1c	DNA cross-link repair 1C, PSO2 homolog (S. cerevisiae) Gene [Source:MGI Symbol;Acc:MGI:2441769]
ENSMUST00000105868	2	3	22651	0.249539	Stmn1	stathmin 1 Gene [Source:MGI Symbol;Acc:MGI:96739]
ENSMUST00000121618	3	8	22651	0.249539	Lhfpl2	lipoma HMGIC fusion partner-like 2 Gene [Source:MGI Symbol;Acc:MGI:2145236]
ENSMUST00000111096	2	3	22651	0.249539	Kctd9	potassium channel tetramerisation domain containing 9 Gene [Source:MGI Symbol;Acc:MGI:2145579]
ENSMUST00000051934	2	3	22651	0.249539	4933433P14Rik	RIKEN cDNA 4933433P14 gene Gene [Source:MGI Symbol;Acc:MGI:1914037]
ENSMUST00000000776	5	21	22651	0.249539	Tubgcp3	tubulin, gamma complex associated protein 3 Gene [Source:MGI Symbol;Acc:MGI:2183752]
ENSMUST00000102811	6	28	22651	0.249539	Rpl12	ribosomal protein L12 Gene [Source:MGI Symbol;Acc:MGI:98002]
ENSMUST00000114789	4	14	22651	0.249539	Stxbp5l	syntaxin binding protein 5-like Gene [Source:MGI Symbol;Acc:MGI:2443815]
ENSMUST00000074205	5	21	22651	0.249539	Rps6-ps1	ribosomal protein S6, pseudogene 1 Pseudogene [Source:MGI Symbol;Acc:MGI:3809093]
ENSMUST00000120925	3	8	22651	0.249539	Gm7327	predicted gene 7327 Pseudogene [Source:MGI Symbol;Acc:MGI:3646274]
ENSMUST00000099651	3	8	22651	0.249539	NA	NA
ENSMUST00000112645	4	14	22651	0.249539	Trf	transferrin Gene [Source:MGI Symbol;Acc:MGI:98821]
ENSMUST00000112228	4	14	22651	0.249539	Gpm6b	glycoprotein m6b Gene [Source:MGI Symbol;Acc:MGI:107672]
ENSMUST00000036972	3	8	22651	0.249539	3632451O06Rik	RIKEN cDNA 3632451O06 gene Gene [Source:MGI Symbol;Acc:MGI:1914669]
ENSMUST00000099278	3	8	22651	0.249539	Plk1s1	polo-like kinase 1 substrate 1 Gene [Source:MGI Symbol;Acc:MGI:2684960]
ENSMUST00000107922	4	14	22651	0.249539	Ccdc107	coiled-coil domain containing 107 Gene [Source:MGI Symbol;Acc:MGI:1913423]
ENSMUST00000116468	3	8	22651	0.249539	Mphosph8	M-phase phosphoprotein 8 Gene [Source:MGI Symbol;Acc:MGI:1922589]
ENSMUST00000048967	4	14	22651	0.249539	Cpe	carboxypeptidase E Gene [Source:MGI Symbol;Acc:MGI:101932]
ENSMUST00000105432	3	8	22651	0.249539	Tfam	transcription factor A, mitochondrial Gene [Source:MGI Symbol;Acc:MGI:107810]
ENSMUST00000100980	3	8	22651	0.249539	Mapk10	mitogen-activated protein kinase 10 Gene [Source:MGI Symbol;Acc:MGI:1346863]
ENSMUST00000001507	2	3	22651	0.249539	Cyp51	cytochrome P450, family 51 Gene [Source:MGI Symbol;Acc:MGI:106040]
ENSMUST00000070158	4	14	22651	0.249539	Gm11554	predicted gene 11554 Gene [Source:MGI Symbol;Acc:MGI:3705237]
ENSMUST00000040776	4	14	22651	0.249539	Cenpt	centromere protein T Gene [Source:MGI Symbol;Acc:MGI:2443939]
ENSMUST00000115452	4	14	22651	0.249539	Cdk14	cyclin-dependent kinase 14 Gene [Source:MGI Symbol;Acc:MGI:894318]
ENSMUST00000112274	3	8	22651	0.249539	NA	NA
ENSMUST00000115431	3	8	22651	0.249539	Cask	calcium/calmodulin-dependent serine protein kinase (MAGUK family) Gene [Source:MGI Symbol;Acc:MGI:1309489]
ENSMUST00000040624	4	14	22651	0.249539	BC032203	cDNA sequence BC032203 Gene [Source:MGI Symbol;Acc:MGI:2673855]
ENSMUST00000120367	4	14	22651	0.249539	Acad8	acyl-Coenzyme A dehydrogenase family, member 8 Gene [Source:MGI Symbol;Acc:MGI:1914198]
ENSMUST00000112360	4	14	22651	0.249539	NA	NA
ENSMUST00000114938	3	8	22651	0.249539	NA	NA
ENSMUST00000025238	3	8	22651	0.249539	Gypc	glycophorin C Gene [Source:MGI Symbol;Acc:MGI:1098566]
ENSMUST00000053599	3	8	22651	0.249539	Olfr124	olfactory receptor 124 Gene [Source:MGI Symbol;Acc:MGI:2177507]
ENSMUST00000112810	4	14	22651	0.249539	Gtdc1	glycosyltransferase-like domain containing 1 Gene [Source:MGI Symbol;Acc:MGI:2444269]
ENSMUST00000093468	3	8	22651	0.249539	Psd3	pleckstrin and Sec7 domain containing 3 Gene [Source:MGI Symbol;Acc:MGI:1918215]
ENSMUST00000097536	2	3	22651	0.249539	Arpc5	actin related protein 2/3 complex, subunit 5 Gene [Source:MGI Symbol;Acc:MGI:1915021]
ENSMUST00000117664	4	14	22651	0.249539	Gm10241	predicted pseudogene 10241 Pseudogene [Source:MGI Symbol;Acc:MGI:3704461]
ENSMUST00000054780	3	8	22651	0.249539	BC011426	cDNA sequence BC011426 Gene [Source:MGI Symbol;Acc:MGI:2385058]
ENSMUST00000054096	3	8	22651	0.249539	Man1c1	mannosidase, alpha, class 1C, member 1 Gene [Source:MGI Symbol;Acc:MGI:2446214]
ENSMUST00000022503	3	8	22651	0.249539	NA	NA
ENSMUST00000084299	3	8	22651	0.249539	Akirin2	akirin 2 Gene [Source:MGI Symbol;Acc:MGI:1889364]
ENSMUST00000120952	3	8	22651	0.249539	Gm13998	predicted gene 13998 Pseudogene [Source:MGI Symbol;Acc:MGI:3651215]
ENSMUST00000026539	5	21	22651	0.249539	1810014F10Rik	RIKEN cDNA 1810014F10 gene Gene [Source:MGI Symbol;Acc:MGI:1916314]
ENSMUST00000058119	2	3	22651	0.249539	2900062L11Rik	RIKEN cDNA 2900062L11 gene Gene [Source:MGI Symbol;Acc:MGI:1924226]
ENSMUST00000049537	5	21	22651	0.249539	Picalm	phosphatidylinositol binding clathrin assembly protein Gene [Source:MGI Symbol;Acc:MGI:2385902]
ENSMUST00000084861	4	14	22651	0.249539	Gm13237	predicted gene 13237 Pseudogene [Source:MGI Symbol;Acc:MGI:3649924]
ENSMUST00000020804	3	8	22651	0.249539	Gdpd1	glycerophosphodiester phosphodiesterase domain containing 1 Gene [Source:MGI Symbol;Acc:MGI:1913819]
ENSMUST00000122064	4	14	22651	0.249539	Emcn	endomucin Gene [Source:MGI Symbol;Acc:MGI:1891716]
ENSMUST00000120498	3	8	22651	0.249539	Ythdc1	YTH domain containing 1 Gene [Source:MGI Symbol;Acc:MGI:2443713]
ENSMUST00000020687	3	8	22651	0.249539	Pttg1	pituitary tumor-transforming gene 1 Gene [Source:MGI Symbol;Acc:MGI:1353578]
ENSMUST00000044155	3	8	22651	0.249539	Ubash3b	ubiquitin associated and SH3 domain containing, B Gene [Source:MGI Symbol;Acc:MGI:1920078]
ENSMUST00000028909	3	8	22651	0.249539	Snx5	sorting nexin 5 Gene [Source:MGI Symbol;Acc:MGI:1916428]
ENSMUST00000014546	4	14	22651	0.249539	Tsg101	tumor susceptibility gene 101 Gene [Source:MGI Symbol;Acc:MGI:106581]
ENSMUST00000023851	2	3	22651	0.249539	Ndufa5	NADH dehydrogenase (ubiquinone) 1 alpha subcomplex, 5 Gene [Source:MGI Symbol;Acc:MGI:1915452]
ENSMUST00000032648	3	8	22651	0.249539	4933421I07Rik	RIKEN cDNA 4933421I07 gene Gene [Source:MGI Symbol;Acc:MGI:1918412]
ENSMUST00000120428	4	14	22651	0.249539	Trim24	tripartite motif-containing 24 Gene [Source:MGI Symbol;Acc:MGI:109275]
ENSMUST00000039562	3	8	22651	0.249539	Trim13	tripartite motif-containing 13 Gene [Source:MGI Symbol;Acc:MGI:1913847]
ENSMUST00000036952	3	8	22651	0.249539	9530068E07Rik	RIKEN cDNA 9530068E07 gene Gene [Source:MGI Symbol;Acc:MGI:2654705]
ENSMUST00000065482	3	8	22651	0.249539	Mllt11	myeloid/lymphoid or mixed-lineage leukemia (trithorax homolog, Drosophila); translocated to, 11 Gene [Source:MGI Symbol;Acc:MGI:1929671]
ENSMUST00000023214	4	14	22651	0.249539	Dgat1	diacylglycerol O-acyltransferase 1 Gene [Source:MGI Symbol;Acc:MGI:1333825]
ENSMUST00000030626	4	14	22651	0.249539	Tmem50a	transmembrane protein 50A Gene [Source:MGI Symbol;Acc:MGI:1919067]
ENSMUST00000113409	3	8	22651	0.249539	Zfp711	zinc finger protein 711 Gene [Source:MGI Symbol;Acc:MGI:3045342]
ENSMUST00000039173	4	14	22651	0.249539	2310035C23Rik	RIKEN cDNA 2310035C23 gene Gene [Source:MGI Symbol;Acc:MGI:1922832]
ENSMUST00000099736	2	3	22651	0.249539	Vdac3-ps1	voltage-dependent anion channel 3, pseudogene 1 Pseudogene [Source:MGI Symbol;Acc:MGI:1270159]
ENSMUST00000106317	6	28	22651	0.249539	Ppih	peptidyl prolyl isomerase H Gene [Source:MGI Symbol;Acc:MGI:106499]
ENSMUST00000033008	5	21	22651	0.249539	Psma1	proteasome (prosome, macropain) subunit, alpha type 1 Gene [Source:MGI Symbol;Acc:MGI:1347005]
ENSMUST00000055613	3	8	22651	0.249539	Gm7327	predicted gene 7327 Pseudogene [Source:MGI Symbol;Acc:MGI:3646274]
ENSMUST00000109218	4	14	22651	0.249539	Slc9a8	solute carrier family 9 (sodium/hydrogen exchanger), member 8 Gene [Source:MGI Symbol;Acc:MGI:1924281]
ENSMUST00000055842	3	8	22651	0.249539	Armcx4	armadillo repeat containing, X-linked 4 Gene [Source:MGI Symbol;Acc:MGI:2147887]
ENSMUST00000121070	2	3	22651	0.249539	Gm11456	predicted gene 11456 Pseudogene [Source:MGI Symbol;Acc:MGI:3652038]
ENSMUST00000025246	3	8	22651	0.249539	Csnk2b	casein kinase 2, beta polypeptide Gene [Source:MGI Symbol;Acc:MGI:88548]
ENSMUST00000118779	2	3	22651	0.249539	Gm11313	predicted gene 11313 Pseudogene [Source:MGI Symbol;Acc:MGI:3650398]
ENSMUST00000106466	3	8	22651	0.249539	Rwdd3	RWD domain containing 3 Gene [Source:MGI Symbol;Acc:MGI:1920420]
ENSMUST00000118067	2	3	22651	0.249539	Gm11380	predicted gene 11380 Pseudogene [Source:MGI Symbol;Acc:MGI:3650782]
ENSMUST00000118129	3	8	22651	0.249539	3632451O06Rik	RIKEN cDNA 3632451O06 gene Gene [Source:MGI Symbol;Acc:MGI:1914669]
ENSMUST00000081103	3	8	22651	0.249539	Fcgr2b	Fc receptor, IgG, low affinity IIb Gene [Source:MGI Symbol;Acc:MGI:95499]
ENSMUST00000063465	3	8	22651	0.249539	Wnt5a	wingless-related MMTV integration site 5A Gene [Source:MGI Symbol;Acc:MGI:98958]
ENSMUST00000120888	4	14	22651	0.249539	Gm15267	predicted gene 15267 Pseudogene [Source:MGI Symbol;Acc:MGI:3705447]
ENSMUST00000049272	3	8	22651	0.249539	Hoxb5	homeobox B5 Gene [Source:MGI Symbol;Acc:MGI:96186]
ENSMUST00000022976	4	14	22651	0.249539	E430025E21Rik	RIKEN cDNA E430025E21 gene Gene [Source:MGI Symbol;Acc:MGI:2146110]
ENSMUST00000019833	2	3	22651	0.249539	1110001J03Rik	RIKEN cDNA 1110001J03 gene Gene [Source:MGI Symbol;Acc:MGI:1913367]
ENSMUST00000075693	3	8	22651	0.249539	Yipf1	Yip1 domain family, member 1 Gene [Source:MGI Symbol;Acc:MGI:1915532]
ENSMUST00000088746	4	14	22651	0.249539	Adam22	a disintegrin and metallopeptidase domain 22 Gene [Source:MGI Symbol;Acc:MGI:1340046]
ENSMUST00000031383	2	3	22651	0.249539	Ran	RAN, member RAS oncogene family Gene [Source:MGI Symbol;Acc:MGI:1333112]
ENSMUST00000074208	3	8	22651	0.249539	Ndufaf3	NADH dehydrogenase (ubiquinone) 1 alpha subcomplex, assembly factor 3 Gene [Source:MGI Symbol;Acc:MGI:1913956]
ENSMUST00000031101	4	14	22651	0.249539	Lias	lipoic acid synthetase Gene [Source:MGI Symbol;Acc:MGI:1934604]
ENSMUST00000073049	3	8	22651	0.249539	Ugt1a1	UDP glucuronosyltransferase 1 family, polypeptide A1 Gene [Source:MGI Symbol;Acc:MGI:98898]
ENSMUST00000043898	4	14	22651	0.249539	Psenen	presenilin enhancer 2 homolog (C. elegans) Gene [Source:MGI Symbol;Acc:MGI:1913590]
ENSMUST00000015612	3	8	22651	0.249539	Notch4	Notch gene homolog 4 (Drosophila) Gene [Source:MGI Symbol;Acc:MGI:107471]
ENSMUST00000034997	3	8	22651	0.249539	2810026P18Rik	RIKEN cDNA 2810026P18 gene Gene [Source:MGI Symbol;Acc:MGI:1919905]
ENSMUST00000109077	3	8	22651	0.249539	Cdkl3	cyclin-dependent kinase-like 3 Gene [Source:MGI Symbol;Acc:MGI:2388268]
ENSMUST00000064297	2	3	22651	0.249539	Sec24a	Sec24 related gene family, member A (S. cerevisiae) Gene [Source:MGI Symbol;Acc:MGI:1924621]
ENSMUST00000021268	4	14	22651	0.249539	Aloxe3	arachidonate lipoxygenase 3 Gene [Source:MGI Symbol;Acc:MGI:1345140]
ENSMUST00000080850	3	8	22651	0.249539	NA	NA
ENSMUST00000120676	5	21	22651	0.249539	Gm12712	predicted gene 12712 Pseudogene [Source:MGI Symbol;Acc:MGI:3649929]
ENSMUST00000098416	4	14	22651	0.249539	NA	NA
ENSMUST00000035024	4	14	22651	0.249539	Slc25a36	solute carrier family 25, member 36 Gene [Source:MGI Symbol;Acc:MGI:1924909]
ENSMUST00000032992	5	21	22651	0.249539	Eif3c	eukaryotic translation initiation factor 3, subunit C Gene [Source:MGI Symbol;Acc:MGI:1926966]
ENSMUST00000122189	2	3	22651	0.249539	Gm5392	predicted gene 5392 Pseudogene [Source:MGI Symbol;Acc:MGI:3642997]
ENSMUST00000101146	3	8	22651	0.249539	Spata7	spermatogenesis associated 7 Gene [Source:MGI Symbol;Acc:MGI:2144877]
ENSMUST00000115102	2	3	22651	0.249539	Dst	dystonin Gene [Source:MGI Symbol;Acc:MGI:104627]
ENSMUST00000042824	7	36	22651	0.249539	Herc1	hect (homologous to the E6-AP (UBE3A) carboxyl terminus) domain and RCC1 (CHC1)-like domain (RLD) 1 Gene [Source:MGI Symbol;Acc:MGI:2384589]
ENSMUST00000114323	4	14	22651	0.249539	Kbtbd2	kelch repeat and BTB (POZ) domain containing 2 Gene [Source:MGI Symbol;Acc:MGI:2384811]
ENSMUST00000074053	3	8	22651	0.249539	Gm10094	predicted gene 10094 Gene [Source:MGI Symbol;Acc:MGI:3704317]
ENSMUST00000039658	3	8	22651	0.249539	NA	NA
ENSMUST00000078918	3	8	22651	0.249539	l7Rn6	lethal, Chr 7, Rinchik 6 Gene [Source:MGI Symbol;Acc:MGI:96738]
ENSMUST00000044622	4	14	22651	0.249539	5430411K18Rik	RIKEN cDNA 5430411K18 gene Gene [Source:MGI Symbol;Acc:MGI:1918673]
ENSMUST00000117614	4	14	22651	0.249539	Gm11531	predicted gene 11531 Pseudogene [Source:MGI Symbol;Acc:MGI:3650260]
ENSMUST00000093527	3	8	22651	0.249539	Gm10608	predicted gene 10608 Pseudogene [Source:MGI Symbol;Acc:MGI:3642009]
ENSMUST00000098864	4	14	22651	0.249539	Gm10689	predicted gene 10689 Pseudogene [Source:MGI Symbol;Acc:MGI:3642613]
ENSMUST00000115393	3	8	22651	0.249539	Slc9a7	solute carrier family 9 (sodium/hydrogen exchanger), member 7 Gene [Source:MGI Symbol;Acc:MGI:2444530]
ENSMUST00000115774	2	3	22651	0.249539	NA	NA
ENSMUST00000111615	2	3	22651	0.249539	NA	NA
ENSMUST00000100295	3	8	22651	0.249539	Tm9sf2	transmembrane 9 superfamily member 2 Gene [Source:MGI Symbol;Acc:MGI:1915309]
ENSMUST00000111905	3	8	22651	0.249539	Grin2b	glutamate receptor, ionotropic, NMDA2B (epsilon 2) Gene [Source:MGI Symbol;Acc:MGI:95821]
ENSMUST00000000201	4	14	22651	0.249539	Nalcn	sodium leak channel, non-selective Gene [Source:MGI Symbol;Acc:MGI:2444306]
ENSMUST00000030454	4	14	22651	0.249539	Prdx1	peroxiredoxin 1 Gene [Source:MGI Symbol;Acc:MGI:99523]
ENSMUST00000047761	3	8	22651	0.249539	Cldn10	claudin 10 Gene [Source:MGI Symbol;Acc:MGI:1913101]
ENSMUST00000106214	7	36	22651	0.249539	NA	NA
ENSMUST00000118838	5	21	22651	0.249539	Gm11362	predicted gene 11362 Pseudogene [Source:MGI Symbol;Acc:MGI:3651391]
ENSMUST00000115579	4	14	22651	0.249539	Sgce	sarcoglycan, epsilon Gene [Source:MGI Symbol;Acc:MGI:1329042]
ENSMUST00000106522	4	14	22651	0.249539	4732418C07Rik	RIKEN cDNA 4732418C07 gene Gene [Source:MGI Symbol;Acc:MGI:2442397]
ENSMUST00000027941	4	14	22651	0.249539	Atf3	activating transcription factor 3 Gene [Source:MGI Symbol;Acc:MGI:109384]
ENSMUST00000119980	3	8	22651	0.249539	Sec11a	SEC11 homolog A (S. cerevisiae) Gene [Source:MGI Symbol;Acc:MGI:1929464]
ENSMUST00000105265	4	14	22651	0.249539	Cnot2	CCR4-NOT transcription complex, subunit 2 Gene [Source:MGI Symbol;Acc:MGI:1919318]
ENSMUST00000026887	3	8	22651	0.249539	Atp5c1	ATP synthase, H+ transporting, mitochondrial F1 complex, gamma polypeptide 1 Gene [Source:MGI Symbol;Acc:MGI:1261437]
ENSMUST00000020148	3	8	22651	0.249539	Cep290	centrosomal protein 290 Gene [Source:MGI Symbol;Acc:MGI:2384917]
ENSMUST00000108306	2	3	22651	0.249539	Rad54b	RAD54 homolog B (S. cerevisiae) Gene [Source:MGI Symbol;Acc:MGI:3605986]
ENSMUST00000113874	3	8	22651	0.249539	H2-K2	histocompatibility 2, K region locus 2 Pseudogene [Source:MGI Symbol;Acc:MGI:95906]
ENSMUST00000107994	3	8	22651	0.249539	C330019L16Rik	RIKEN cDNA C330019L16 gene Gene [Source:MGI Symbol;Acc:MGI:3036263]
ENSMUST00000112920	4	14	22651	0.249539	Rabgap1	RAB GTPase activating protein 1 Gene [Source:MGI Symbol;Acc:MGI:2385139]
ENSMUST00000049469	2	3	22651	0.249539	Exoc1	exocyst complex component 1 Gene [Source:MGI Symbol;Acc:MGI:2445020]
ENSMUST00000051996	3	8	22651	0.249539	Rab11fip2	RAB11 family interacting protein 2 (class I) Gene [Source:MGI Symbol;Acc:MGI:1922248]
ENSMUST00000018595	3	8	22651	0.249539	6330403K07Rik	RIKEN cDNA 6330403K07 gene Gene [Source:MGI Symbol;Acc:MGI:1918001]
ENSMUST00000088452	4	14	22651	0.249539	Slc38a1	solute carrier family 38, member 1 Gene [Source:MGI Symbol;Acc:MGI:2145895]
ENSMUST00000007797	6	29	22651	0.265146	Gabrb2	gamma-aminobutyric acid (GABA) A receptor, subunit beta 2 Gene [Source:MGI Symbol;Acc:MGI:95620]
ENSMUST00000091757	5	22	22651	0.29724	Zkscan3	zinc finger with KRAB and SCAN domains 3 Gene [Source:MGI Symbol;Acc:MGI:1919989]
ENSMUST00000118720	5	22	22651	0.29724	Gm11599	predicted gene 11599 Pseudogene [Source:MGI Symbol;Acc:MGI:3651840]
ENSMUST00000101593	5	22	22651	0.29724	Gm10481	predicted gene 10481 Pseudogene [Source:MGI Symbol;Acc:MGI:3708707]
ENSMUST00000106238	5	22	22651	0.29724	NA	NA
ENSMUST00000119161	5	22	22651	0.29724	Tpr	translocated promoter region Gene [Source:MGI Symbol;Acc:MGI:1922066]
ENSMUST00000098473	5	22	22651	0.29724	Cnot1	CCR4-NOT transcription complex, subunit 1 Gene [Source:MGI Symbol;Acc:MGI:2442402]
ENSMUST00000096506	5	22	22651	0.29724	NA	NA
ENSMUST00000055195	5	22	22651	0.29724	Lmbr1	limb region 1 Gene [Source:MGI Symbol;Acc:MGI:1861746]
ENSMUST00000048915	4	15	22651	0.29838	Rbm8a	RNA binding motif protein 8a Gene [Source:MGI Symbol;Acc:MGI:1913129]
ENSMUST00000074417	4	15	22651	0.29838	Eif5	eukaryotic translation initiation factor 5 Gene [Source:MGI Symbol;Acc:MGI:95309]
ENSMUST00000029387	4	15	22651	0.29838	Eif2a	eukaryotic translation initiation factor 2a Gene [Source:MGI Symbol;Acc:MGI:1098684]
ENSMUST00000034414	4	15	22651	0.29838	4931406C07Rik	RIKEN cDNA 4931406C07 gene Gene [Source:MGI Symbol;Acc:MGI:1918234]
ENSMUST00000022470	4	15	22651	0.29838	Parg	poly (ADP-ribose) glycohydrolase Gene [Source:MGI Symbol;Acc:MGI:1347094]
ENSMUST00000112236	4	15	22651	0.29838	Gpm6b	glycoprotein m6b Gene [Source:MGI Symbol;Acc:MGI:107672]
ENSMUST00000039267	29	260	22651	0.29838	Chd7	chromodomain helicase DNA binding protein 7 Gene [Source:MGI Symbol;Acc:MGI:2444748]
ENSMUST00000113879	4	15	22651	0.29838	H2-Q6	histocompatibility 2, Q region locus 6 Gene [Source:MGI Symbol;Acc:MGI:95935]
ENSMUST00000112224	4	15	22651	0.29838	Gpm6b	glycoprotein m6b Gene [Source:MGI Symbol;Acc:MGI:107672]
ENSMUST00000026013	4	15	22651	0.29838	Maoa	monoamine oxidase A Gene [Source:MGI Symbol;Acc:MGI:96915]
ENSMUST00000116081	4	15	22651	0.29838	Gm14853	predicted gene 14853 Pseudogene [Source:MGI Symbol;Acc:MGI:3708095]
ENSMUST00000028668	4	15	22651	0.29838	Eif3j	eukaryotic translation initiation factor 3, subunit J Gene [Source:MGI Symbol;Acc:MGI:1925905]
ENSMUST00000102715	4	15	22651	0.29838	Stk39	serine/threonine kinase 39, STE20/SPS1 homolog (yeast) Gene [Source:MGI Symbol;Acc:MGI:1858416]
ENSMUST00000112308	4	15	22651	0.29838	Lrpprc	leucine-rich PPR-motif containing Gene [Source:MGI Symbol;Acc:MGI:1919666]
ENSMUST00000051419	4	15	22651	0.29838	Sema6d	sema domain, transmembrane domain (TM), and cytoplasmic domain, (semaphorin) 6D Gene [Source:MGI Symbol;Acc:MGI:2387661]
ENSMUST00000121707	4	15	22651	0.29838	Lphn3	latrophilin 3 Gene [Source:MGI Symbol;Acc:MGI:2441950]
ENSMUST00000112233	4	15	22651	0.29838	Gpm6b	glycoprotein m6b Gene [Source:MGI Symbol;Acc:MGI:107672]
ENSMUST00000105893	4	15	22651	0.29838	Hmgn2	high mobility group nucleosomal binding domain 2 Gene [Source:MGI Symbol;Acc:MGI:96136]
ENSMUST00000049185	4	15	22651	0.29838	A130042E20Rik	RIKEN cDNA A130042E20 gene Gene [Source:MGI Symbol;Acc:MGI:2656825]
ENSMUST00000113424	4	15	22651	0.29838	NA	NA
ENSMUST00000117125	4	15	22651	0.29838	Gm13303	predicted gene 13303 Pseudogene [Source:MGI Symbol;Acc:MGI:3705775]
ENSMUST00000018556	4	15	22651	0.29838	1700081L11Rik	RIKEN cDNA 1700081L11 gene Gene [Source:MGI Symbol;Acc:MGI:1923969]
ENSMUST00000072718	4	15	22651	0.29838	Gm4963	predicted gene 4963 Gene [Source:MGI Symbol;Acc:MGI:3645168]
ENSMUST00000035076	4	15	22651	0.29838	Lrrc2	leucine rich repeat containing 2 Gene [Source:MGI Symbol;Acc:MGI:1921499]
ENSMUST00000042167	4	15	22651	0.29838	Pgcp	plasma glutamate carboxypeptidase Gene [Source:MGI Symbol;Acc:MGI:1889205]
ENSMUST00000051558	29	260	22651	0.29838	Chd7	chromodomain helicase DNA binding protein 7 Gene [Source:MGI Symbol;Acc:MGI:2444748]
ENSMUST00000031104	4	15	22651	0.29838	Pds5a	PDS5, regulator of cohesion maintenance, homolog A (S. cerevisiae) Gene [Source:MGI Symbol;Acc:MGI:1918771]
ENSMUST00000098682	4	15	22651	0.29838	Ccdc33	coiled-coil domain containing 33 Gene [Source:MGI Symbol;Acc:MGI:1922464]
ENSMUST00000029046	4	15	22651	0.29838	Fabp5	fatty acid binding protein 5, epidermal Gene [Source:MGI Symbol;Acc:MGI:101790]
ENSMUST00000045844	4	15	22651	0.29838	Med16	mediator complex subunit 16 Gene [Source:MGI Symbol;Acc:MGI:2158394]
ENSMUST00000112145	4	15	22651	0.29838	Frmpd4	FERM and PDZ domain containing 4 Gene [Source:MGI Symbol;Acc:MGI:3042378]
ENSMUST00000020149	4	15	22651	0.29838	Ikbip	IKBKB interacting protein Gene [Source:MGI Symbol;Acc:MGI:1914704]
ENSMUST00000102955	4	15	22651	0.29838	Cetn4	centrin 4 Gene [Source:MGI Symbol;Acc:MGI:2677454]
ENSMUST00000043961	4	15	22651	0.29838	Abca5	ATP-binding cassette, sub-family A (ABC1), member 5 Gene [Source:MGI Symbol;Acc:MGI:2386607]
ENSMUST00000000727	4	15	22651	0.29838	Rab5b	RAB5B, member RAS oncogene family Gene [Source:MGI Symbol;Acc:MGI:105938]
ENSMUST00000038172	4	15	22651	0.29838	Mtmr12	myotubularin related protein 12 Gene [Source:MGI Symbol;Acc:MGI:2443034]
ENSMUST00000097423	4	15	22651	0.29838	Rsph3a	radial spoke 3A homolog (Chlamydomonas) Gene [Source:MGI Symbol;Acc:MGI:1914082]
ENSMUST00000116380	4	15	22651	0.29838	Rpn2	ribophorin II Gene [Source:MGI Symbol;Acc:MGI:98085]
ENSMUST00000069184	4	15	22651	0.29838	N28178	expressed sequence N28178 Gene [Source:MGI Symbol;Acc:MGI:2140712]
ENSMUST00000096074	4	15	22651	0.29838	NA	NA
ENSMUST00000095438	4	15	22651	0.29838	Xkr5	X Kell blood group precursor-related family, member 5 Gene [Source:MGI Symbol;Acc:MGI:2442327]
ENSMUST00000030741	4	15	22651	0.29838	Ptpru	protein tyrosine phosphatase, receptor type, U Gene [Source:MGI Symbol;Acc:MGI:1321151]
ENSMUST00000063813	4	15	22651	0.29838	Bre	brain and reproductive organ-expressed protein Gene [Source:MGI Symbol;Acc:MGI:1333875]
ENSMUST00000117150	4	15	22651	0.29838	Phtf1	putative homeodomain transcription factor 1 Gene [Source:MGI Symbol;Acc:MGI:1332671]
ENSMUST00000109521	4	15	22651	0.29838	Polr2c	polymerase (RNA) II (DNA directed) polypeptide C Gene [Source:MGI Symbol;Acc:MGI:109299]
ENSMUST00000118236	4	15	22651	0.29838	Ube2v2	ubiquitin-conjugating enzyme E2 variant 2 Gene [Source:MGI Symbol;Acc:MGI:1917870]
ENSMUST00000008542	4	15	22651	0.29838	Elk3	ELK3, member of ETS oncogene family Gene [Source:MGI Symbol;Acc:MGI:101762]
ENSMUST00000090180	4	15	22651	0.29838	Sema3g	sema domain, immunoglobulin domain (Ig), short basic domain, secreted, (semaphorin) 3G Gene [Source:MGI Symbol;Acc:MGI:3041242]
ENSMUST00000119573	4	15	22651	0.29838	Gm9703	predicted gene 9703 Pseudogene [Source:MGI Symbol;Acc:MGI:3780110]
ENSMUST00000092620	6	30	22651	0.298491	Gm10275	predicted pseudogene 10275 Pseudogene [Source:MGI Symbol;Acc:MGI:3704354]
ENSMUST00000115516	3	9	22651	0.311962	Zfp13	zinc finger protein 13 Gene [Source:MGI Symbol;Acc:MGI:99159]
ENSMUST00000120862	3	9	22651	0.311962	Slc39a1-ps	solute carrier family 39 (zinc transporter), member 1, pseudogene Pseudogene [Source:MGI Symbol;Acc:MGI:3615375]
ENSMUST00000020040	3	9	22651	0.311962	Nts	neurotensin Gene [Source:MGI Symbol;Acc:MGI:1328351]
ENSMUST00000068595	3	9	22651	0.311962	Galnt13	UDP-N-acetyl-alpha-D-galactosamine:polypeptide N-acetylgalactosaminyltransferase 13 Gene [Source:MGI Symbol;Acc:MGI:2139447]
ENSMUST00000106217	3	9	22651	0.311962	NA	NA
ENSMUST00000084721	3	9	22651	0.311962	Taf9	TAF9 RNA polymerase II, TATA box binding protein (TBP)-associated factor Gene [Source:MGI Symbol;Acc:MGI:1888697]
ENSMUST00000029502	3	9	22651	0.311962	Slc16a4	solute carrier family 16 (monocarboxylic acid transporters), member 4 Gene [Source:MGI Symbol;Acc:MGI:2385183]
ENSMUST00000028004	3	9	22651	0.311962	Aldh9a1	aldehyde dehydrogenase 9, subfamily A1 Gene [Source:MGI Symbol;Acc:MGI:1861622]
ENSMUST00000058921	3	9	22651	0.311962	1700028K03Rik	RIKEN cDNA 1700028K03 gene Gene [Source:MGI Symbol;Acc:MGI:1923671]
ENSMUST00000031167	3	9	22651	0.311962	Polr2b	polymerase (RNA) II (DNA directed) polypeptide B Gene [Source:MGI Symbol;Acc:MGI:2388280]
ENSMUST00000115243	3	9	22651	0.311962	Opcml	opioid binding protein/cell adhesion molecule-like Gene [Source:MGI Symbol;Acc:MGI:97397]
ENSMUST00000045602	3	9	22651	0.311962	Ndufb10	NADH dehydrogenase (ubiquinone) 1 beta subcomplex, 10 Gene [Source:MGI Symbol;Acc:MGI:1915592]
ENSMUST00000000175	3	9	22651	0.311962	Sdhd	succinate dehydrogenase complex, subunit D, integral membrane protein Gene [Source:MGI Symbol;Acc:MGI:1914175]
ENSMUST00000115856	3	9	22651	0.311962	Aqp4	aquaporin 4 Gene [Source:MGI Symbol;Acc:MGI:107387]
ENSMUST00000014917	3	9	22651	0.311962	Dll1	delta-like 1 (Drosophila) Gene [Source:MGI Symbol;Acc:MGI:104659]
ENSMUST00000070375	3	9	22651	0.311962	Penk	preproenkephalin Gene [Source:MGI Symbol;Acc:MGI:104629]
ENSMUST00000085550	3	9	22651	0.311962	Gm6969	predicted pseudogene 6969 Pseudogene [Source:MGI Symbol;Acc:MGI:3645320]
ENSMUST00000033313	3	9	22651	0.311962	Atp6ap2	ATPase, H+ transporting, lysosomal accessory protein 2 Gene [Source:MGI Symbol;Acc:MGI:1917745]
ENSMUST00000051978	3	9	22651	0.311962	Rps11	ribosomal protein S11 Gene [Source:MGI Symbol;Acc:MGI:1351329]
ENSMUST00000110807	3	9	22651	0.311962	AA881470	EST AA881470 Gene [Source:MGI Symbol;Acc:MGI:1891679]
ENSMUST00000114336	3	9	22651	0.311962	Tprn	taperin Gene [Source:MGI Symbol;Acc:MGI:2139535]
ENSMUST00000107176	3	9	22651	0.311962	Etv4	ets variant gene 4 (E1A enhancer binding protein, E1AF) Gene [Source:MGI Symbol;Acc:MGI:99423]
ENSMUST00000117383	3	9	22651	0.311962	Sec11a	SEC11 homolog A (S. cerevisiae) Gene [Source:MGI Symbol;Acc:MGI:1929464]
ENSMUST00000033290	3	9	22651	0.311962	Dhx32	DEAH (Asp-Glu-Ala-His) box polypeptide 32 Gene [Source:MGI Symbol;Acc:MGI:2141813]
ENSMUST00000114772	3	9	22651	0.311962	Fhl1	four and a half LIM domains 1 Gene [Source:MGI Symbol;Acc:MGI:1298387]
ENSMUST00000122447	3	9	22651	0.311962	Gm12260	predicted gene 12260 Pseudogene [Source:MGI Symbol;Acc:MGI:3651326]
ENSMUST00000079869	3	9	22651	0.311962	Znrf2	zinc and ring finger 2 Gene [Source:MGI Symbol;Acc:MGI:1196246]
ENSMUST00000041683	3	9	22651	0.311962	Usp22	ubiquitin specific peptidase 22 Gene [Source:MGI Symbol;Acc:MGI:2144157]
ENSMUST00000100510	3	9	22651	0.311962	Gm10870	predicted gene 10870 Gene [Source:MGI Symbol;Acc:MGI:3809067]
ENSMUST00000026827	3	9	22651	0.311962	0610011F06Rik	RIKEN cDNA 0610011F06 gene Gene [Source:MGI Symbol;Acc:MGI:1915597]
ENSMUST00000099269	3	9	22651	0.311962	Cd93	CD93 antigen Gene [Source:MGI Symbol;Acc:MGI:106664]
ENSMUST00000020911	3	9	22651	0.311962	Sdc1	syndecan 1 Gene [Source:MGI Symbol;Acc:MGI:1349162]
ENSMUST00000029217	3	9	22651	0.311962	Ndufb5	NADH dehydrogenase (ubiquinone) 1 beta subcomplex, 5 Gene [Source:MGI Symbol;Acc:MGI:1913296]
ENSMUST00000061093	3	9	22651	0.311962	Slc30a10	solute carrier family 30, member 10 Gene [Source:MGI Symbol;Acc:MGI:2685058]
ENSMUST00000099099	3	9	22651	0.311962	Gm10726	predicted gene 10726 Gene [Source:MGI Symbol;Acc:MGI:3642188]
ENSMUST00000116078	3	9	22651	0.311962	Gm12643	predicted gene 12643 Pseudogene [Source:MGI Symbol;Acc:MGI:3649676]
ENSMUST00000057262	3	9	22651	0.311962	Kcne4	potassium voltage-gated channel, Isk-related subfamily, gene 4 Gene [Source:MGI Symbol;Acc:MGI:1891125]
ENSMUST00000039761	3	9	22651	0.311962	Rwdd3	RWD domain containing 3 Gene [Source:MGI Symbol;Acc:MGI:1920420]
ENSMUST00000109643	3	9	22651	0.311962	Sec61g	SEC61, gamma subunit Gene [Source:MGI Symbol;Acc:MGI:1202066]
ENSMUST00000117267	3	9	22651	0.311962	Gm14308	predicted gene 14308 Gene [Source:MGI Symbol;Acc:MGI:3782921]
ENSMUST00000046401	3	9	22651	0.311962	Prkci	protein kinase C, iota Gene [Source:MGI Symbol;Acc:MGI:99260]
ENSMUST00000084354	3	9	22651	0.311962	Spata6	spermatogenesis associated 6 Gene [Source:MGI Symbol;Acc:MGI:1915196]
ENSMUST00000075954	3	9	22651	0.311962	Taf1b	TATA box binding protein (Tbp)-associated factor, RNA polymerase I, B Gene [Source:MGI Symbol;Acc:MGI:109577]
ENSMUST00000097322	3	9	22651	0.311962	Pla2g7	phospholipase A2, group VII (platelet-activating factor acetylhydrolase, plasma) Gene [Source:MGI Symbol;Acc:MGI:1351327]
ENSMUST00000120128	3	9	22651	0.311962	Lphn3	latrophilin 3 Gene [Source:MGI Symbol;Acc:MGI:2441950]
ENSMUST00000027494	3	9	22651	0.311962	Ppp1r7	protein phosphatase 1, regulatory (inhibitor) subunit 7 Gene [Source:MGI Symbol;Acc:MGI:1913635]
ENSMUST00000031670	3	9	22651	0.311962	Gng11	guanine nucleotide binding protein (G protein), gamma 11 Gene [Source:MGI Symbol;Acc:MGI:1913316]
ENSMUST00000088937	3	9	22651	0.311962	NA	NA
ENSMUST00000034049	3	9	22651	0.311962	Slc25a4	solute carrier family 25 (mitochondrial carrier, adenine nucleotide translocator), member 4 Gene [Source:MGI Symbol;Acc:MGI:1353495]
ENSMUST00000026665	3	9	22651	0.311962	Cbx4	chromobox homolog 4 (Drosophila Pc class) Gene [Source:MGI Symbol;Acc:MGI:1195985]
ENSMUST00000102476	3	9	22651	0.311962	B2m	beta-2 microglobulin Gene [Source:MGI Symbol;Acc:MGI:88127]
ENSMUST00000121591	3	9	22651	0.311962	Cdkl3	cyclin-dependent kinase-like 3 Gene [Source:MGI Symbol;Acc:MGI:2388268]
ENSMUST00000113507	3	9	22651	0.311962	Srd5a3	steroid 5 alpha-reductase 3 Gene [Source:MGI Symbol;Acc:MGI:1930252]
ENSMUST00000021082	3	9	22651	0.311962	Nt5c	5',3'-nucleotidase, cytosolic Gene [Source:MGI Symbol;Acc:MGI:1354954]
ENSMUST00000051087	3	9	22651	0.311962	D0H4S114	DNA segment, human D4S114 Gene [Source:MGI Symbol;Acc:MGI:99444]
ENSMUST00000004673	3	9	22651	0.311962	Ndrg2	N-myc downstream regulated gene 2 Gene [Source:MGI Symbol;Acc:MGI:1352498]
ENSMUST00000109412	3	9	22651	0.311962	Cpeb4	cytoplasmic polyadenylation element binding protein 4 Gene [Source:MGI Symbol;Acc:MGI:1914829]
ENSMUST00000051033	3	9	22651	0.311962	Tprn	taperin Gene [Source:MGI Symbol;Acc:MGI:2139535]
ENSMUST00000037086	3	9	22651	0.311962	Fer1l6	fer-1-like 6 (C. elegans) Gene [Source:MGI Symbol;Acc:MGI:3645398]
ENSMUST00000047889	3	9	22651	0.311962	Atp1b2	ATPase, Na+/K+ transporting, beta 2 polypeptide Gene [Source:MGI Symbol;Acc:MGI:88109]
ENSMUST00000114731	3	9	22651	0.311962	Slc39a12	solute carrier family 39 (zinc transporter), member 12 Gene [Source:MGI Symbol;Acc:MGI:2139274]
ENSMUST00000118449	3	9	22651	0.311962	Gm1821	predicted gene 1821 Pseudogene [Source:MGI Symbol;Acc:MGI:3037679]
ENSMUST00000108786	3	9	22651	0.311962	Mrpl55	mitochondrial ribosomal protein L55 Gene [Source:MGI Symbol;Acc:MGI:1914462]
ENSMUST00000076592	3	9	22651	0.311962	Ccdc36	coiled-coil domain containing 36 Gene [Source:MGI Symbol;Acc:MGI:3612242]
ENSMUST00000057018	3	9	22651	0.311962	Atp13a4	ATPase type 13A4 Gene [Source:MGI Symbol;Acc:MGI:1924456]
ENSMUST00000097377	3	9	22651	0.311962	NA	NA
ENSMUST00000057151	3	9	22651	0.311962	Tmem18	transmembrane protein 18 Gene [Source:MGI Symbol;Acc:MGI:2387176]
ENSMUST00000025294	3	9	22651	0.311962	Ttc39c	tetratricopeptide repeat domain 39C Gene [Source:MGI Symbol;Acc:MGI:1919997]
ENSMUST00000022925	3	9	22651	0.311962	Eif3h	eukaryotic translation initiation factor 3, subunit H Gene [Source:MGI Symbol;Acc:MGI:1915385]
ENSMUST00000041890	3	9	22651	0.311962	Tm6sf1	transmembrane 6 superfamily member 1 Gene [Source:MGI Symbol;Acc:MGI:1933209]
ENSMUST00000118224	3	9	22651	0.311962	Gm15421	predicted gene 15421 Pseudogene [Source:MGI Symbol;Acc:MGI:3705475]
ENSMUST00000100670	10	66	22651	0.311962	Csmd3	CUB and Sushi multiple domains 3 Gene [Source:MGI Symbol;Acc:MGI:2386403]
ENSMUST00000108946	3	9	22651	0.311962	NA	NA
ENSMUST00000056096	3	9	22651	0.311962	Zfp697	zinc finger protein 697 Gene [Source:MGI Symbol;Acc:MGI:2139736]
ENSMUST00000045918	3	9	22651	0.311962	Alg3	asparagine-linked glycosylation 3 homolog (yeast, alpha-1,3-mannosyltransferase) Gene [Source:MGI Symbol;Acc:MGI:1098592]
ENSMUST00000092678	3	9	22651	0.311962	Bclaf1	BCL2-associated transcription factor 1 Gene [Source:MGI Symbol;Acc:MGI:1917580]
ENSMUST00000044567	3	9	22651	0.311962	Alg5	asparagine-linked glycosylation 5 homolog (yeast, dolichyl-phosphate beta-glucosyltransferase) Gene [Source:MGI Symbol;Acc:MGI:1913498]
ENSMUST00000033866	3	9	22651	0.311962	Vps36	vacuolar protein sorting 36 (yeast) Gene [Source:MGI Symbol;Acc:MGI:1917410]
ENSMUST00000094002	3	9	22651	0.311962	D7Ertd443e	DNA segment, Chr 7, ERATO Doi 443, expressed Gene [Source:MGI Symbol;Acc:MGI:1196431]
ENSMUST00000072865	3	9	22651	0.311962	Dgkb	diacylglycerol kinase, beta Gene [Source:MGI Symbol;Acc:MGI:2442474]
ENSMUST00000034172	3	9	22651	0.311962	Ces1d	carboxylesterase 1D Gene [Source:MGI Symbol;Acc:MGI:2148202]
ENSMUST00000121642	3	9	22651	0.311962	Gm9001	predicted gene 9001 Pseudogene [Source:MGI Symbol;Acc:MGI:3647168]
ENSMUST00000036360	3	9	22651	0.311962	BC028528	cDNA sequence BC028528 Gene [Source:MGI Symbol;Acc:MGI:2385885]
ENSMUST00000004554	3	9	22651	0.311962	Rps5	ribosomal protein S5 Gene [Source:MGI Symbol;Acc:MGI:1097682]
ENSMUST00000008477	3	9	22651	0.311962	Snrpb2	U2 small nuclear ribonucleoprotein B Gene [Source:MGI Symbol;Acc:MGI:104805]
ENSMUST00000107230	3	9	22651	0.311962	Frem1	Fras1 related extracellular matrix protein 1 Gene [Source:MGI Symbol;Acc:MGI:2670972]
ENSMUST00000080449	3	9	22651	0.311962	Hspa2	heat shock protein 2 Gene [Source:MGI Symbol;Acc:MGI:96243]
ENSMUST00000079001	3	9	22651	0.311962	NA	NA
ENSMUST00000119954	3	9	22651	0.311962	Pcf11	cleavage and polyadenylation factor subunit homolog (S. cerevisiae) Gene [Source:MGI Symbol;Acc:MGI:1919579]
ENSMUST00000062809	3	9	22651	0.311962	NA	NA
ENSMUST00000023696	3	9	22651	0.311962	Synj1	synaptojanin 1 Gene [Source:MGI Symbol;Acc:MGI:1354961]
ENSMUST00000119156	3	9	22651	0.311962	Rpl17-ps1	ribosomal protein L17, pseudogene 1 Pseudogene [Source:MGI Symbol;Acc:MGI:3652107]
ENSMUST00000118081	3	9	22651	0.311962	Gm6335	predicted gene 6335 Pseudogene [Source:MGI Symbol;Acc:MGI:3644202]
ENSMUST00000110461	3	9	22651	0.311962	Hif1a	hypoxia inducible factor 1, alpha subunit Gene [Source:MGI Symbol;Acc:MGI:106918]
ENSMUST00000097719	3	9	22651	0.311962	NA	NA
ENSMUST00000118678	3	9	22651	0.311962	Gm13679	predicted gene 13679 Pseudogene [Source:MGI Symbol;Acc:MGI:3652284]
ENSMUST00000080559	3	9	22651	0.311962	Mmel1	membrane metallo-endopeptidase-like 1 Gene [Source:MGI Symbol;Acc:MGI:1351603]
ENSMUST00000068275	3	9	22651	0.311962	9430031J16Rik	RIKEN cDNA 9430031J16 gene Gene [Source:MGI Symbol;Acc:MGI:2443135]
ENSMUST00000109659	3	9	22651	0.311962	Ddc	dopa decarboxylase Gene [Source:MGI Symbol;Acc:MGI:94876]
ENSMUST00000043421	3	9	22651	0.311962	Ctage5	CTAGE family, member 5 Gene [Source:MGI Symbol;Acc:MGI:1346056]
ENSMUST00000118069	3	9	22651	0.311962	Gm12816	predicted gene 12816 Pseudogene [Source:MGI Symbol;Acc:MGI:3649628]
ENSMUST00000122147	3	9	22651	0.311962	Gm12967	predicted gene 12967 Pseudogene [Source:MGI Symbol;Acc:MGI:3652042]
ENSMUST00000090507	3	9	22651	0.311962	NA	NA
ENSMUST00000106218	3	9	22651	0.311962	Ccbl2	cysteine conjugate-beta lyase 2 Gene [Source:MGI Symbol;Acc:MGI:2677849]
ENSMUST00000102834	3	9	22651	0.311962	Ptprd	protein tyrosine phosphatase, receptor type, D Gene [Source:MGI Symbol;Acc:MGI:97812]
ENSMUST00000078326	3	9	22651	0.311962	Gm4987	predicted gene 4987 Gene [Source:MGI Symbol;Acc:MGI:3647751]
ENSMUST00000094815	3	9	22651	0.311962	Sae1	SUMO1 activating enzyme subunit 1 Gene [Source:MGI Symbol;Acc:MGI:1929264]
ENSMUST00000064804	3	9	22651	0.311962	NA	NA
ENSMUST00000109080	3	9	22651	0.311962	Cdkl3	cyclin-dependent kinase-like 3 Gene [Source:MGI Symbol;Acc:MGI:2388268]
ENSMUST00000040428	3	9	22651	0.311962	Rnasek	ribonuclease, RNase K Gene [Source:MGI Symbol;Acc:MGI:106369]
ENSMUST00000108249	3	9	22651	0.311962	Prkci	protein kinase C, iota Gene [Source:MGI Symbol;Acc:MGI:99260]
ENSMUST00000085632	3	9	22651	0.311962	Rpl23a-ps1	ribosomal protein 23A, pseudogene 1 Pseudogene [Source:MGI Symbol;Acc:MGI:3646201]
ENSMUST00000031694	3	9	22651	0.311962	Lmod2	leiomodin 2 (cardiac) Gene [Source:MGI Symbol;Acc:MGI:2135672]
ENSMUST00000075738	3	9	22651	0.311962	Cox6b1	cytochrome c oxidase, subunit VIb polypeptide 1 Gene [Source:MGI Symbol;Acc:MGI:107460]
ENSMUST00000119165	3	9	22651	0.311962	Gm14335	predicted gene 14335 Pseudogene [Source:MGI Symbol;Acc:MGI:3801741]
ENSMUST00000032347	3	9	22651	0.311962	Rerg	RAS-like, estrogen-regulated, growth-inhibitor Gene [Source:MGI Symbol;Acc:MGI:2665139]
ENSMUST00000041180	3	9	22651	0.311962	Taar9	trace amine-associated receptor 9 Gene [Source:MGI Symbol;Acc:MGI:3527454]
ENSMUST00000036041	3	9	22651	0.311962	Ap1g2	adaptor protein complex AP-1, gamma 2 subunit Gene [Source:MGI Symbol;Acc:MGI:1328307]
ENSMUST00000075448	3	9	22651	0.311962	Nfia	nuclear factor I/A Gene [Source:MGI Symbol;Acc:MGI:108056]
ENSMUST00000118091	3	9	22651	0.311962	Mgst1	microsomal glutathione S-transferase 1 Gene [Source:MGI Symbol;Acc:MGI:1913850]
ENSMUST00000114773	3	9	22651	0.311962	Fhl1	four and a half LIM domains 1 Gene [Source:MGI Symbol;Acc:MGI:1298387]
ENSMUST00000050166	3	9	22651	0.311962	Adam22	a disintegrin and metallopeptidase domain 22 Gene [Source:MGI Symbol;Acc:MGI:1340046]
ENSMUST00000087274	3	9	22651	0.311962	Bat3	HLA-B-associated transcript 3 Gene [Source:MGI Symbol;Acc:MGI:1919439]
ENSMUST00000027623	3	9	22651	0.311962	Tsn	translin Gene [Source:MGI Symbol;Acc:MGI:109263]
ENSMUST00000020741	3	9	22651	0.311962	Drg1	developmentally regulated GTP binding protein 1 Gene [Source:MGI Symbol;Acc:MGI:1343297]
ENSMUST00000120093	3	9	22651	0.311962	Rpl36a-ps3	ribosomal protein L36A, pseudogene 3 Pseudogene [Source:MGI Symbol;Acc:MGI:3642503]
ENSMUST00000073772	3	9	22651	0.311962	Ugt1a9	UDP glucuronosyltransferase 1 family, polypeptide A9 Gene [Source:MGI Symbol;Acc:MGI:3576092]
ENSMUST00000087244	5	23	22651	0.315258	NA	NA
ENSMUST00000082134	5	23	22651	0.315258	Rps16	ribosomal protein S16 Gene [Source:MGI Symbol;Acc:MGI:98118]
ENSMUST00000037585	5	23	22651	0.315258	Fam116a	family with sequence similarity 116, member A Gene [Source:MGI Symbol;Acc:MGI:2442980]
ENSMUST00000109595	5	23	22651	0.315258	Gm3272	predicted pseudogene 3272 Pseudogene [Source:MGI Symbol;Acc:MGI:3781450]
ENSMUST00000112210	5	23	22651	0.315258	Prkcd	protein kinase C, delta Gene [Source:MGI Symbol;Acc:MGI:97598]
ENSMUST00000054544	5	23	22651	0.315258	Rpl36al	ribosomal protein L36A-like Gene [Source:MGI Symbol;Acc:MGI:1913733]
ENSMUST00000113842	5	23	22651	0.315258	Gm5138	predicted gene 5138 Pseudogene [Source:MGI Symbol;Acc:MGI:3779464]
ENSMUST00000115076	5	23	22651	0.315258	Rpl35a	ribosomal protein L35A Gene [Source:MGI Symbol;Acc:MGI:1928894]
ENSMUST00000095218	6	31	22651	0.317298	Rpl7a-ps5	ribosomal protein L7A, pseudogene 5 Pseudogene [Source:MGI Symbol;Acc:MGI:3643553]
ENSMUST00000082108	6	31	22651	0.317298	Macf1	microtubule-actin crosslinking factor 1 Gene [Source:MGI Symbol;Acc:MGI:108559]
ENSMUST00000043138	4	16	22651	0.332489	Inpp5f	inositol polyphosphate-5-phosphatase F Gene [Source:MGI Symbol;Acc:MGI:2141867]
ENSMUST00000081551	4	16	22651	0.332489	Tcea1	transcription elongation factor A (SII) 1 Gene [Source:MGI Symbol;Acc:MGI:1196624]
ENSMUST00000112366	4	16	22651	0.332489	Scn1a	sodium channel, voltage-gated, type I, alpha Gene [Source:MGI Symbol;Acc:MGI:98246]
ENSMUST00000019945	4	16	22651	0.332489	Pex3	peroxisomal biogenesis factor 3 Gene [Source:MGI Symbol;Acc:MGI:1929646]
ENSMUST00000080443	4	16	22651	0.332489	Rps18-ps3	ribosomal protein S18, pseudogene 3 Pseudogene [Source:MGI Symbol;Acc:MGI:3642474]
ENSMUST00000025312	4	16	22651	0.332489	H2-T3	histocompatibility 2, T region locus 3 Gene [Source:MGI Symbol;Acc:MGI:95959]
ENSMUST00000108931	4	16	22651	0.332489	Gm14296	predicted gene 14296 Pseudogene [Source:MGI Symbol;Acc:MGI:3708667]
ENSMUST00000022637	4	16	22651	0.332489	Ebf2	early B-cell factor 2 Gene [Source:MGI Symbol;Acc:MGI:894332]
ENSMUST00000029344	4	16	22651	0.332489	Mfsd1	major facilitator superfamily domain containing 1 Gene [Source:MGI Symbol;Acc:MGI:1914118]
ENSMUST00000100847	4	16	22651	0.332489	Gm13826	predicted pseudogene 13826 Pseudogene [Source:MGI Symbol;Acc:MGI:3651519]
ENSMUST00000080166	4	16	22651	0.332489	Gm10059	predicted pseudogene 10059 Pseudogene [Source:MGI Symbol;Acc:MGI:3642158]
ENSMUST00000110300	4	16	22651	0.332489	NA	NA
ENSMUST00000078621	4	16	22651	0.332489	Sema6d	sema domain, transmembrane domain (TM), and cytoplasmic domain, (semaphorin) 6D Gene [Source:MGI Symbol;Acc:MGI:2387661]
ENSMUST00000035773	4	16	22651	0.332489	Sos2	son of sevenless homolog 2 (Drosophila) Gene [Source:MGI Symbol;Acc:MGI:98355]
ENSMUST00000068378	4	16	22651	0.332489	Cntn1	contactin 1 Gene [Source:MGI Symbol;Acc:MGI:105980]
ENSMUST00000110715	4	16	22651	0.332489	NA	NA
ENSMUST00000109015	4	16	22651	0.332489	NA	NA
ENSMUST00000031144	4	16	22651	0.332489	Tmem165	transmembrane protein 165 Gene [Source:MGI Symbol;Acc:MGI:894407]
ENSMUST00000076335	4	16	22651	0.332489	Sema6d	sema domain, transmembrane domain (TM), and cytoplasmic domain, (semaphorin) 6D Gene [Source:MGI Symbol;Acc:MGI:2387661]
ENSMUST00000114655	4	16	22651	0.332489	Fmr1	fragile X mental retardation syndrome 1 homolog Gene [Source:MGI Symbol;Acc:MGI:95564]
ENSMUST00000058058	4	16	22651	0.332489	Rabl2	RAB, member of RAS oncogene family-like 2 Gene [Source:MGI Symbol;Acc:MGI:1915958]
ENSMUST00000020586	4	16	22651	0.332489	Slc22a4	solute carrier family 22 (organic cation transporter), member 4 Gene [Source:MGI Symbol;Acc:MGI:1353479]
ENSMUST00000080368	4	16	22651	0.332489	Atp8a2	ATPase, aminophospholipid transporter-like, class I, type 8A, member 2 Gene [Source:MGI Symbol;Acc:MGI:1354710]
ENSMUST00000112359	4	16	22651	0.332489	Hps4	Hermansky-Pudlak syndrome 4 homolog (human) Gene [Source:MGI Symbol;Acc:MGI:2177742]
ENSMUST00000078845	4	16	22651	0.332489	Gmfg	glia maturation factor, gamma Gene [Source:MGI Symbol;Acc:MGI:1927135]
ENSMUST00000086918	4	16	22651	0.332489	Gm5560	predicted pseudogene 5560 Pseudogene [Source:MGI Symbol;Acc:MGI:3647980]
ENSMUST00000040467	4	16	22651	0.332489	Gm8909	predicted gene 8909 Gene [Source:MGI Symbol;Acc:MGI:3704134]
ENSMUST00000102675	4	16	22651	0.332489	H2-T3	histocompatibility 2, T region locus 3 Gene [Source:MGI Symbol;Acc:MGI:95959]
ENSMUST00000098115	4	16	22651	0.332489	AC087559.1
ENSMUST00000004430	4	16	22651	0.332489	Clcn3	chloride channel 3 Gene [Source:MGI Symbol;Acc:MGI:103555]
ENSMUST00000015855	4	16	22651	0.332489	Prune	prune homolog (Drosophila) Gene [Source:MGI Symbol;Acc:MGI:1925152]
ENSMUST00000046951	4	16	22651	0.332489	Pak1ip1	PAK1 interacting protein 1 Gene [Source:MGI Symbol;Acc:MGI:1915333]
ENSMUST00000118441	4	16	22651	0.332489	Gm13160	predicted gene 13160 Pseudogene [Source:MGI Symbol;Acc:MGI:3649984]
ENSMUST00000080300	4	16	22651	0.332489	Rps25	ribosomal protein S25 Gene [Source:MGI Symbol;Acc:MGI:1922867]
ENSMUST00000086538	4	16	22651	0.332489	Slc8a1	solute carrier family 8 (sodium/calcium exchanger), member 1 Gene [Source:MGI Symbol;Acc:MGI:107956]
ENSMUST00000107041	4	16	22651	0.332489	Gm3200	predicted pseudogene 3200 Pseudogene [Source:MGI Symbol;Acc:MGI:3781379]
ENSMUST00000065509	4	16	22651	0.332489	Kdm3a	lysine (K)-specific demethylase 3A Gene [Source:MGI Symbol;Acc:MGI:98847]
ENSMUST00000114515	4	16	22651	0.332489	Bre	brain and reproductive organ-expressed protein Gene [Source:MGI Symbol;Acc:MGI:1333875]
ENSMUST00000103215	4	16	22651	0.332489	Kcnip3	Kv channel interacting protein 3, calsenilin Gene [Source:MGI Symbol;Acc:MGI:1929258]
ENSMUST00000054059	4	16	22651	0.332489	Nrxn1	neurexin I Gene [Source:MGI Symbol;Acc:MGI:1096391]
ENSMUST00000092433	4	16	22651	0.332489	Ank3	ankyrin 3, epithelial Gene [Source:MGI Symbol;Acc:MGI:88026]
ENSMUST00000034699	4	16	22651	0.332489	Scg3	secretogranin III Gene [Source:MGI Symbol;Acc:MGI:103032]
ENSMUST00000081699	4	16	22651	0.332489	Gm5766	predicted gene 5766 Pseudogene [Source:MGI Symbol;Acc:MGI:3643508]
ENSMUST00000097035	4	16	22651	0.332489	Uso1	USO1 homolog, vesicle docking protein (yeast) Gene [Source:MGI Symbol;Acc:MGI:1929095]
ENSMUST00000094075	4	16	22651	0.332489	NA	NA
ENSMUST00000036951	4	16	22651	0.332489	Pebp1	phosphatidylethanolamine binding protein 1 Gene [Source:MGI Symbol;Acc:MGI:1344408]
ENSMUST00000062700	5	24	22651	0.351859	Gm10069	predicted gene 10069 Gene [Source:MGI Symbol;Acc:MGI:3641875]
ENSMUST00000116077	2	4	22651	0.351859	NA	NA
ENSMUST00000019441	2	4	22651	0.351859	2610027L16Rik	RIKEN cDNA 2610027L16 gene Gene [Source:MGI Symbol;Acc:MGI:1915092]
ENSMUST00000020308	2	4	22651	0.351859	Ddit4	DNA-damage-inducible transcript 4 Gene [Source:MGI Symbol;Acc:MGI:1921997]
ENSMUST00000109417	2	4	22651	0.351859	Bod1	biorientation of chromosomes in cell division 1 Gene [Source:MGI Symbol;Acc:MGI:1916806]
ENSMUST00000120712	2	4	22651	0.351859	Gm6292	predicted gene 6292 Pseudogene [Source:MGI Symbol;Acc:MGI:3648806]
ENSMUST00000118148	2	4	22651	0.351859	Gm13592	predicted gene 13592 Pseudogene [Source:MGI Symbol;Acc:MGI:3650915]
ENSMUST00000105303	2	4	22651	0.351859	NA	NA
ENSMUST00000109601	2	4	22651	0.351859	Rab1	RAB1, member RAS oncogene family Gene [Source:MGI Symbol;Acc:MGI:97842]
ENSMUST00000121056	2	4	22651	0.351859	Gm6517	predicted gene 6517 Pseudogene [Source:MGI Symbol;Acc:MGI:3643656]
ENSMUST00000034562	2	4	22651	0.351859	Cryab	crystallin, alpha B Gene [Source:MGI Symbol;Acc:MGI:88516]
ENSMUST00000111437	2	4	22651	0.351859	Adcy10	adenylate cyclase 10 Gene [Source:MGI Symbol;Acc:MGI:2660854]
ENSMUST00000030039	5	24	22651	0.351859	Fmn2	formin 2 Gene [Source:MGI Symbol;Acc:MGI:1859252]
ENSMUST00000117120	2	4	22651	0.351859	Rpl10-ps4	ribosomal protein L10, pseudogene 4 Pseudogene [Source:MGI Symbol;Acc:MGI:3647741]
ENSMUST00000054889	2	4	22651	0.351859	Cldn2	claudin 2 Gene [Source:MGI Symbol;Acc:MGI:1276110]
ENSMUST00000102776	2	4	22651	0.351859	Rnf130	ring finger protein 130 Gene [Source:MGI Symbol;Acc:MGI:1891717]
ENSMUST00000052366	2	4	22651	0.351859	Pcdhb1	protocadherin beta 1 Gene [Source:MGI Symbol;Acc:MGI:2136730]
ENSMUST00000121130	2	4	22651	0.351859	Gm15566	predicted gene 15566 Pseudogene [Source:MGI Symbol;Acc:MGI:3783015]
ENSMUST00000085447	2	4	22651	0.351859	Dgkb	diacylglycerol kinase, beta Gene [Source:MGI Symbol;Acc:MGI:2442474]
ENSMUST00000067404	2	4	22651	0.351859	Fgfr1op2	FGFR1 oncogene partner 2 Gene [Source:MGI Symbol;Acc:MGI:1914779]
ENSMUST00000112694	2	4	22651	0.351859	Zfp644	zinc finger protein 644 Gene [Source:MGI Symbol;Acc:MGI:1277212]
ENSMUST00000047412	2	4	22651	0.351859	Mier3	mesoderm induction early response 1, family member 3 Gene [Source:MGI Symbol;Acc:MGI:2442317]
ENSMUST00000108935	2	4	22651	0.351859	Gm14327	predicted gene 14327 Gene [Source:MGI Symbol;Acc:MGI:3652188]
ENSMUST00000099403	2	4	22651	0.351859	Fastkd3	FAST kinase domains 3 Gene [Source:MGI Symbol;Acc:MGI:1916827]
ENSMUST00000107951	5	24	22651	0.351859	Nbea	neurobeachin Gene [Source:MGI Symbol;Acc:MGI:1347075]
ENSMUST00000117295	5	24	22651	0.351859	Rps2-ps13	ribosomal protein S2, pseudogene 13 Pseudogene [Source:MGI Symbol;Acc:MGI:3705640]
ENSMUST00000045291	5	24	22651	0.351859	Mll3	myeloid/lymphoid or mixed-lineage leukemia 3 Gene [Source:MGI Symbol;Acc:MGI:2444959]
ENSMUST00000090606	2	4	22651	0.351859	NA	NA
ENSMUST00000118195	2	4	22651	0.351859	Lhfpl2	lipoma HMGIC fusion partner-like 2 Gene [Source:MGI Symbol;Acc:MGI:2145236]
ENSMUST00000121971	2	4	22651	0.351859	Gm12013	predicted gene 12013 Pseudogene [Source:MGI Symbol;Acc:MGI:3651371]
ENSMUST00000120981	2	4	22651	0.351859	Gm12593	predicted gene 12593 Pseudogene [Source:MGI Symbol;Acc:MGI:3649249]
ENSMUST00000085858	5	24	22651	0.351859	Fmn2	formin 2 Gene [Source:MGI Symbol;Acc:MGI:1859252]
ENSMUST00000121144	2	4	22651	0.351859	Gm11450	predicted gene 11450 Pseudogene [Source:MGI Symbol;Acc:MGI:3651345]
ENSMUST00000115053	2	4	22651	0.351859	Fam107b	family with sequence similarity 107, member B Gene [Source:MGI Symbol;Acc:MGI:1913790]
ENSMUST00000087066	2	4	22651	0.351859	NA	NA
ENSMUST00000087133	2	4	22651	0.351859	Exoc1	exocyst complex component 1 Gene [Source:MGI Symbol;Acc:MGI:2445020]
ENSMUST00000118703	2	4	22651	0.351859	5730403B10Rik	RIKEN cDNA 5730403B10 gene Gene [Source:MGI Symbol;Acc:MGI:1913876]
ENSMUST00000037120	2	4	22651	0.351859	Slc35f4	solute carrier family 35, member F4 Gene [Source:MGI Symbol;Acc:MGI:1922538]
ENSMUST00000066940	2	4	22651	0.351859	Gtf2h2	general transcription factor II H, polypeptide 2 Gene [Source:MGI Symbol;Acc:MGI:1345669]
ENSMUST00000019878	2	4	22651	0.351859	Leng1	leukocyte receptor cluster (LRC) member 1 Gene [Source:MGI Symbol;Acc:MGI:1917007]
ENSMUST00000087717	2	4	22651	0.351859	Stat1	signal transducer and activator of transcription 1 Gene [Source:MGI Symbol;Acc:MGI:103063]
ENSMUST00000112300	2	4	22651	0.351859	Ctps2	cytidine 5'-triphosphate synthase 2 Gene [Source:MGI Symbol;Acc:MGI:1933185]
ENSMUST00000109681	2	4	22651	0.351859	Vwc2	von Willebrand factor C domain containing 2 Gene [Source:MGI Symbol;Acc:MGI:2442987]
ENSMUST00000113608	2	4	22651	0.351859	Gtf2a2	general transcription factor II A, 2 Gene [Source:MGI Symbol;Acc:MGI:1933289]
ENSMUST00000115144	2	4	22651	0.351859	NA	NA
ENSMUST00000120040	2	4	22651	0.351859	Bola3	bolA-like 3 (E. coli) Gene [Source:MGI Symbol;Acc:MGI:1925903]
ENSMUST00000075537	2	4	22651	0.351859	Cetn4	centrin 4 Gene [Source:MGI Symbol;Acc:MGI:2677454]
ENSMUST00000024857	2	4	22651	0.351859	Lbh	limb-bud and heart Gene [Source:MGI Symbol;Acc:MGI:1925139]
ENSMUST00000040917	2	4	22651	0.351859	Rps27l	ribosomal protein S27-like Gene [Source:MGI Symbol;Acc:MGI:1915191]
ENSMUST00000120515	2	4	22651	0.351859	Gm16005	predicted gene 16005 Pseudogene [Source:MGI Symbol;Acc:MGI:3801854]
ENSMUST00000108997	2	4	22651	0.351859	Gm14431	predicted gene 14431 Gene [Source:MGI Symbol;Acc:MGI:3709638]
ENSMUST00000107943	5	24	22651	0.351859	Nbea	neurobeachin Gene [Source:MGI Symbol;Acc:MGI:1347075]
ENSMUST00000113448	2	4	22651	0.351859	Rest	RE1-silencing transcription factor Gene [Source:MGI Symbol;Acc:MGI:104897]
ENSMUST00000097897	6	32	22651	0.351859	Macf1	microtubule-actin crosslinking factor 1 Gene [Source:MGI Symbol;Acc:MGI:108559]
ENSMUST00000091811	2	4	22651	0.351859	Gm6613	predicted gene 6613 Gene [Source:MGI Symbol;Acc:MGI:3643042]
ENSMUST00000096355	2	4	22651	0.351859	Csf2rb	colony stimulating factor 2 receptor, beta, low-affinity (granulocyte-macrophage) Gene [Source:MGI Symbol;Acc:MGI:1339759]
ENSMUST00000020976	2	4	22651	0.351859	Mboat2	membrane bound O-acyltransferase domain containing 2 Gene [Source:MGI Symbol;Acc:MGI:1914466]
ENSMUST00000074085	5	24	22651	0.351859	Rpl10	ribosomal protein 10 Gene [Source:MGI Symbol;Acc:MGI:105943]
ENSMUST00000099325	2	4	22651	0.351859	NA	NA
ENSMUST00000117197	2	4	22651	0.351859	Gm4596	predicted gene 4596 Pseudogene [Source:MGI Symbol;Acc:MGI:3782779]
ENSMUST00000120961	2	4	22651	0.351859	Gm12026	predicted gene 12026 Pseudogene [Source:MGI Symbol;Acc:MGI:3651190]
ENSMUST00000117214	2	4	22651	0.351859	Gm13870	predicted gene 13870 Pseudogene [Source:MGI Symbol;Acc:MGI:3650544]
ENSMUST00000077538	3	10	22651	0.352779	Olfr1469	olfactory receptor 1469 Gene [Source:MGI Symbol;Acc:MGI:3031303]
ENSMUST00000057029	3	10	22651	0.352779	Zfp13	zinc finger protein 13 Gene [Source:MGI Symbol;Acc:MGI:99159]
ENSMUST00000024984	3	10	22651	0.352779	Tmem204	transmembrane protein 204 Gene [Source:MGI Symbol;Acc:MGI:3039635]
ENSMUST00000029481	3	10	22651	0.352779	Stxbp3a	syntaxin binding protein 3A Gene [Source:MGI Symbol;Acc:MGI:107362]
ENSMUST00000115436	3	10	22651	0.352779	Cask	calcium/calmodulin-dependent serine protein kinase (MAGUK family) Gene [Source:MGI Symbol;Acc:MGI:1309489]
ENSMUST00000096427	3	10	22651	0.352779	AC108412.1
ENSMUST00000108401	3	10	22651	0.352779	Hnrnpul1	heterogeneous nuclear ribonucleoprotein U-like 1 Gene [Source:MGI Symbol;Acc:MGI:2443517]
ENSMUST00000015511	4	17	22651	0.352779	Plxnd1	plexin D1 Gene [Source:MGI Symbol;Acc:MGI:2154244]
ENSMUST00000109286	3	10	22651	0.352779	Gabra6	gamma-aminobutyric acid (GABA) A receptor, subunit alpha 6 Gene [Source:MGI Symbol;Acc:MGI:95618]
ENSMUST00000030455	3	10	22651	0.352779	Akr1a4	aldo-keto reductase family 1, member A4 (aldehyde reductase) Gene [Source:MGI Symbol;Acc:MGI:1929955]
ENSMUST00000108377	3	10	22651	0.352779	Zfand1	zinc finger, AN1-type domain 1 Gene [Source:MGI Symbol;Acc:MGI:1913611]
ENSMUST00000023867	3	10	22651	0.352779	Rfc2	replication factor C (activator 1) 2 Gene [Source:MGI Symbol;Acc:MGI:1341868]
ENSMUST00000076757	3	10	22651	0.352779	Dgcr6	DiGeorge syndrome critical region gene 6 Gene [Source:MGI Symbol;Acc:MGI:1202877]
ENSMUST00000106873	4	17	22651	0.352779	Sgip1	SH3-domain GRB2-like (endophilin) interacting protein 1 Gene [Source:MGI Symbol;Acc:MGI:1920344]
ENSMUST00000023507	3	10	22651	0.352779	Gsk3b	glycogen synthase kinase 3 beta Gene [Source:MGI Symbol;Acc:MGI:1861437]
ENSMUST00000079663	3	10	22651	0.352779	Gm10054	predicted gene 10054 Pseudogene [Source:MGI Symbol;Acc:MGI:3708564]
ENSMUST00000117624	4	17	22651	0.352779	Ttc13	tetratricopeptide repeat domain 13 Gene [Source:MGI Symbol;Acc:MGI:2384573]
ENSMUST00000113027	3	10	22651	0.352779	Rnf128	ring finger protein 128 Gene [Source:MGI Symbol;Acc:MGI:1914139]
ENSMUST00000122037	3	10	22651	0.352779	Lphn3	latrophilin 3 Gene [Source:MGI Symbol;Acc:MGI:2441950]
ENSMUST00000108357	3	10	22651	0.352779	Blvrb	biliverdin reductase B (flavin reductase (NADPH)) Gene [Source:MGI Symbol;Acc:MGI:2385271]
ENSMUST00000110813	3	10	22651	0.352779	Erich1	glutamate-rich 1 Gene [Source:MGI Symbol;Acc:MGI:3588201]
ENSMUST00000001974	3	10	22651	0.352779	Trmt1	TRM1 tRNA methyltransferase 1 homolog (S. cerevisiae) Gene [Source:MGI Symbol;Acc:MGI:1289155]
ENSMUST00000081064	4	17	22651	0.352779	Cenpi	centromere protein I Gene [Source:MGI Symbol;Acc:MGI:2147897]
ENSMUST00000094769	3	10	22651	0.352779	9930104L06Rik	RIKEN cDNA 9930104L06 gene Gene [Source:MGI Symbol;Acc:MGI:3041172]
ENSMUST00000030395	3	10	22651	0.352779	Ccdc23	coiled-coil domain containing 23 Gene [Source:MGI Symbol;Acc:MGI:1916466]
ENSMUST00000120942	3	10	22651	0.352779	Entpd5	ectonucleoside triphosphate diphosphohydrolase 5 Gene [Source:MGI Symbol;Acc:MGI:1321385]
ENSMUST00000057325	3	10	22651	0.352779	Ccdc125	coiled-coil domain containing 125 Gene [Source:MGI Symbol;Acc:MGI:1923291]
ENSMUST00000116601	3	10	22651	0.352779	NA	NA
ENSMUST00000114075	3	10	22651	0.352779	Brcc3	BRCA1/BRCA2-containing complex, subunit 3 Gene [Source:MGI Symbol;Acc:MGI:2389572]
ENSMUST00000035560	3	10	22651	0.352779	Acbd6	acyl-Coenzyme A binding domain containing 6 Gene [Source:MGI Symbol;Acc:MGI:1919732]
ENSMUST00000097901	3	10	22651	0.352779	Ppt1	palmitoyl-protein thioesterase 1 Gene [Source:MGI Symbol;Acc:MGI:1298204]
ENSMUST00000096351	3	10	22651	0.352779	NA	NA
ENSMUST00000105386	3	10	22651	0.352779	Rrp1	ribosomal RNA processing 1 homolog (S. cerevisiae) Gene [Source:MGI Symbol;Acc:MGI:1203500]
ENSMUST00000077938	3	10	22651	0.352779	Haghl	hydroxyacylglutathione hydrolase-like Gene [Source:MGI Symbol;Acc:MGI:1919877]
ENSMUST00000033135	3	10	22651	0.352779	Tial1	Tia1 cytotoxic granule-associated RNA binding protein-like 1 Gene [Source:MGI Symbol;Acc:MGI:107913]
ENSMUST00000025773	3	10	22651	0.352779	Pold4	polymerase (DNA-directed), delta 4 Gene [Source:MGI Symbol;Acc:MGI:1916995]
ENSMUST00000081752	3	10	22651	0.352779	Olfm3	olfactomedin 3 Gene [Source:MGI Symbol;Acc:MGI:2387329]
ENSMUST00000109413	4	17	22651	0.352779	Cpeb4	cytoplasmic polyadenylation element binding protein 4 Gene [Source:MGI Symbol;Acc:MGI:1914829]
ENSMUST00000097922	3	10	22651	0.352779	NA	NA
ENSMUST00000055190	3	10	22651	0.352779	Baiap2l1	BAI1-associated protein 2-like 1 Gene [Source:MGI Symbol;Acc:MGI:1914148]
ENSMUST00000060766	3	10	22651	0.352779	Cltc	clathrin, heavy polypeptide (Hc) Gene [Source:MGI Symbol;Acc:MGI:2388633]
ENSMUST00000000090	3	10	22651	0.352779	Cox5a	cytochrome c oxidase, subunit Va Gene [Source:MGI Symbol;Acc:MGI:88474]
ENSMUST00000038364	4	17	22651	0.352779	Fstl5	follistatin-like 5 Gene [Source:MGI Symbol;Acc:MGI:2442179]
ENSMUST00000046048	3	10	22651	0.352779	Gm9769	predicted pseudogene 9769 Pseudogene [Source:MGI Symbol;Acc:MGI:3704271]
ENSMUST00000115352	3	10	22651	0.352779	Tceb1	transcription elongation factor B (SIII), polypeptide 1 Gene [Source:MGI Symbol;Acc:MGI:1915173]
ENSMUST00000047091	3	10	22651	0.352779	Btbd10	BTB (POZ) domain containing 10 Gene [Source:MGI Symbol;Acc:MGI:1916065]
ENSMUST00000021195	3	10	22651	0.352779	Slc6a4	solute carrier family 6 (neurotransmitter transporter, serotonin), member 4 Gene [Source:MGI Symbol;Acc:MGI:96285]
ENSMUST00000020625	3	10	22651	0.352779	Agxt2l2	alanine-glyoxylate aminotransferase 2-like 2 Gene [Source:MGI Symbol;Acc:MGI:1920197]
ENSMUST00000030134	3	10	22651	0.352779	Rad23b	RAD23b homolog (S. cerevisiae) Gene [Source:MGI Symbol;Acc:MGI:105128]
ENSMUST00000022906	3	10	22651	0.352779	Fzd6	frizzled homolog 6 (Drosophila) Gene [Source:MGI Symbol;Acc:MGI:108474]
ENSMUST00000110301	4	17	22651	0.352779	Clcn3	chloride channel 3 Gene [Source:MGI Symbol;Acc:MGI:103555]
ENSMUST00000108247	3	10	22651	0.352779	Omg	oligodendrocyte myelin glycoprotein Gene [Source:MGI Symbol;Acc:MGI:106586]
ENSMUST00000000579	3	10	22651	0.352779	Sox9	SRY-box containing gene 9 Gene [Source:MGI Symbol;Acc:MGI:98371]
ENSMUST00000121816	4	17	22651	0.352779	Gm13232	predicted gene 13232 Pseudogene [Source:MGI Symbol;Acc:MGI:3649252]
ENSMUST00000106045	3	10	22651	0.352779	Nlrp6	NLR family, pyrin domain containing 6 Gene [Source:MGI Symbol;Acc:MGI:2141990]
ENSMUST00000054327	3	10	22651	0.352779	Efcab9	EF-hand calcium binding domain 9 Gene [Source:MGI Symbol;Acc:MGI:1916556]
ENSMUST00000023269	4	17	22651	0.352779	Rpl24	ribosomal protein L24 Gene [Source:MGI Symbol;Acc:MGI:1915443]
ENSMUST00000027244	3	10	22651	0.352779	Map4k4	mitogen-activated protein kinase kinase kinase kinase 4 Gene [Source:MGI Symbol;Acc:MGI:1349394]
ENSMUST00000047860	3	10	22651	0.352779	2610024G14Rik	RIKEN cDNA 2610024G14 gene Gene [Source:MGI Symbol;Acc:MGI:1914306]
ENSMUST00000082373	3	10	22651	0.352779	Luzp2	leucine zipper protein 2 Gene [Source:MGI Symbol;Acc:MGI:1889615]
ENSMUST00000118965	3	10	22651	0.352779	Gm5319	predicted gene 5319 Pseudogene [Source:MGI Symbol;Acc:MGI:3645267]
ENSMUST00000071325	4	17	22651	0.352779	Nf1	neurofibromatosis 1 Gene [Source:MGI Symbol;Acc:MGI:97306]
ENSMUST00000072780	3	10	22651	0.352779	NA	NA
ENSMUST00000018645	3	10	22651	0.352779	Ncor1	nuclear receptor co-repressor 1 Gene [Source:MGI Symbol;Acc:MGI:1349717]
ENSMUST00000110608	3	10	22651	0.352779	Ash2l	ash2 (absent, small, or homeotic)-like (Drosophila) Gene [Source:MGI Symbol;Acc:MGI:1344416]
ENSMUST00000025375	4	17	22651	0.352779	Tcerg1	transcription elongation regulator 1 (CA150) Gene [Source:MGI Symbol;Acc:MGI:1926421]
ENSMUST00000115776	4	17	22651	0.352779	Ube2v2	ubiquitin-conjugating enzyme E2 variant 2 Gene [Source:MGI Symbol;Acc:MGI:1917870]
ENSMUST00000081488	4	17	22651	0.352779	Gm6462	predicted gene 6462 Pseudogene [Source:MGI Symbol;Acc:MGI:3647053]
ENSMUST00000022507	3	10	22651	0.352779	Pspc1	paraspeckle protein 1 Gene [Source:MGI Symbol;Acc:MGI:1913895]
ENSMUST00000094754	4	17	22651	0.352779	Rpl7a-ps8	ribosomal protein L7A, pseudogene 8 Pseudogene [Source:MGI Symbol;Acc:MGI:3644288]
ENSMUST00000112636	3	10	22651	0.352779	Galnt13	UDP-N-acetyl-alpha-D-galactosamine:polypeptide N-acetylgalactosaminyltransferase 13 Gene [Source:MGI Symbol;Acc:MGI:2139447]
ENSMUST00000119857	3	10	22651	0.352779	Gm13687	predicted gene 13687 Pseudogene [Source:MGI Symbol;Acc:MGI:3651822]
ENSMUST00000051667	3	10	22651	0.352779	Zfp105	zinc finger protein 105 Gene [Source:MGI Symbol;Acc:MGI:1277119]
ENSMUST00000068175	3	10	22651	0.352779	Arhgef33	Rho guanine nucleotide exchange factor (GEF) 33 Gene [Source:MGI Symbol;Acc:MGI:2685787]
ENSMUST00000080982	3	10	22651	0.352779	Gm6635	predicted gene 6635 Gene [Source:MGI Symbol;Acc:MGI:3644512]
ENSMUST00000030684	3	10	22651	0.352779	Gnl2	guanine nucleotide binding protein-like 2 (nucleolar) Gene [Source:MGI Symbol;Acc:MGI:2385207]
ENSMUST00000028098	3	10	22651	0.352779	Orc4	origin recognition complex, subunit 4 Gene [Source:MGI Symbol;Acc:MGI:1347043]
ENSMUST00000098244	4	17	22651	0.352779	Ttpa	tocopherol (alpha) transfer protein Gene [Source:MGI Symbol;Acc:MGI:1354168]
ENSMUST00000034964	3	10	22651	0.352779	Tipin	timeless interacting protein Gene [Source:MGI Symbol;Acc:MGI:1921571]
ENSMUST00000059031	3	10	22651	0.352779	D14Abb1e	DNA segment, Chr 14, Abbott 1 expressed Gene [Source:MGI Symbol;Acc:MGI:1921694]
ENSMUST00000070021	3	10	22651	0.352779	Gm9990	predicted gene 9990 Gene [Source:MGI Symbol;Acc:MGI:3642272]
ENSMUST00000061457	3	10	22651	0.352779	Csrnp2	cysteine-serine-rich nuclear protein 2 Gene [Source:MGI Symbol;Acc:MGI:2386852]
ENSMUST00000109766	3	10	22651	0.352779	Trmt1	TRM1 tRNA methyltransferase 1 homolog (S. cerevisiae) Gene [Source:MGI Symbol;Acc:MGI:1289155]
ENSMUST00000068342	3	10	22651	0.352779	Ssh2	slingshot homolog 2 (Drosophila) Gene [Source:MGI Symbol;Acc:MGI:2679255]
ENSMUST00000005923	3	10	22651	0.352779	Psmb4	proteasome (prosome, macropain) subunit, beta type 4 Gene [Source:MGI Symbol;Acc:MGI:1098257]
ENSMUST00000114666	3	10	22651	0.352779	Atp6v1a	ATPase, H+ transporting, lysosomal V1 subunit A Gene [Source:MGI Symbol;Acc:MGI:1201780]
ENSMUST00000022746	3	10	22651	0.352779	Osmr	oncostatin M receptor Gene [Source:MGI Symbol;Acc:MGI:1330819]
ENSMUST00000095774	3	10	22651	0.352779	Cdhr3	cadherin-related family member 3 Gene [Source:MGI Symbol;Acc:MGI:1916014]
ENSMUST00000117064	3	10	22651	0.352779	A730017C20Rik	RIKEN cDNA A730017C20 gene Gene [Source:MGI Symbol;Acc:MGI:2442934]
ENSMUST00000033541	3	10	22651	0.352779	Fundc2	FUN14 domain containing 2 Gene [Source:MGI Symbol;Acc:MGI:1914641]
ENSMUST00000053981	4	17	22651	0.352779	1110012L19Rik	RIKEN cDNA 1110012L19 gene Gene [Source:MGI Symbol;Acc:MGI:1915868]
ENSMUST00000027217	3	10	22651	0.352779	1500015O10Rik	RIKEN cDNA 1500015O10 gene Gene [Source:MGI Symbol;Acc:MGI:1926146]
ENSMUST00000077267	3	10	22651	0.352779	NA	NA
ENSMUST00000114778	4	17	22651	0.352779	Stxbp5l	syntaxin binding protein 5-like Gene [Source:MGI Symbol;Acc:MGI:2443815]
ENSMUST00000087143	3	10	22651	0.352779	Eif1ax	eukaryotic translation initiation factor 1A, X-linked Gene [Source:MGI Symbol;Acc:MGI:1913485]
ENSMUST00000014614	3	10	22651	0.352779	Rnf166	ring finger protein 166 Gene [Source:MGI Symbol;Acc:MGI:1915968]
ENSMUST00000025707	3	10	22651	0.352779	Zfpl1	zinc finger like protein 1 Gene [Source:MGI Symbol;Acc:MGI:1891017]
ENSMUST00000034876	3	10	22651	0.352779	Tspan3	tetraspanin 3 Gene [Source:MGI Symbol;Acc:MGI:1928098]
ENSMUST00000084892	3	10	22651	0.352779	Dpy19l4	dpy-19-like 4 (C. elegans) Gene [Source:MGI Symbol;Acc:MGI:2685869]
ENSMUST00000121021	3	10	22651	0.352779	Tbx3	T-box 3 Gene [Source:MGI Symbol;Acc:MGI:98495]
ENSMUST00000033321	3	10	22651	0.352779	Cask	calcium/calmodulin-dependent serine protein kinase (MAGUK family) Gene [Source:MGI Symbol;Acc:MGI:1309489]
ENSMUST00000040506	4	17	22651	0.352779	Fam13b	family with sequence similarity 13, member B Gene [Source:MGI Symbol;Acc:MGI:2447834]
ENSMUST00000109230	3	10	22651	0.352779	Srsf2ip	serine/arginine-rich splicing factor 2, interacting protein Gene [Source:MGI Symbol;Acc:MGI:1919443]
ENSMUST00000090359	4	17	22651	0.352779	Slmap	sarcolemma associated protein Gene [Source:MGI Symbol;Acc:MGI:1933549]
ENSMUST00000028117	3	10	22651	0.352779	Yme1l1	YME1-like 1 (S. cerevisiae) Gene [Source:MGI Symbol;Acc:MGI:1351651]
ENSMUST00000116566	3	10	22651	0.352779	Pias1	protein inhibitor of activated STAT 1 Gene [Source:MGI Symbol;Acc:MGI:1913125]
ENSMUST00000077847	4	17	22651	0.352779	Sema6d	sema domain, transmembrane domain (TM), and cytoplasmic domain, (semaphorin) 6D Gene [Source:MGI Symbol;Acc:MGI:2387661]
ENSMUST00000048016	3	10	22651	0.352779	Fut11	fucosyltransferase 11 Gene [Source:MGI Symbol;Acc:MGI:1920318]
ENSMUST00000075603	3	10	22651	0.352779	Glra1	glycine receptor, alpha 1 subunit Gene [Source:MGI Symbol;Acc:MGI:95747]
ENSMUST00000114242	4	17	22651	0.352779	Brd2	bromodomain containing 2 Gene [Source:MGI Symbol;Acc:MGI:99495]
ENSMUST00000053068	3	10	22651	0.352779	Dmrt2	doublesex and mab-3 related transcription factor 2 Gene [Source:MGI Symbol;Acc:MGI:1330307]
ENSMUST00000058801	4	17	22651	0.352779	H2-T22	histocompatibility 2, T region locus 22 Gene [Source:MGI Symbol;Acc:MGI:95956]
ENSMUST00000048402	3	10	22651	0.352779	Spata7	spermatogenesis associated 7 Gene [Source:MGI Symbol;Acc:MGI:2144877]
ENSMUST00000114790	4	17	22651	0.352779	NA	NA
ENSMUST00000115440	3	10	22651	0.352779	Cask	calcium/calmodulin-dependent serine protein kinase (MAGUK family) Gene [Source:MGI Symbol;Acc:MGI:1309489]
ENSMUST00000121531	3	10	22651	0.352779	Gm7586	predicted gene 7586 Pseudogene [Source:MGI Symbol;Acc:MGI:3647025]
ENSMUST00000105686	3	10	22651	0.352779	Slc25a33	solute carrier family 25, member 33 Gene [Source:MGI Symbol;Acc:MGI:1917806]
ENSMUST00000122140	3	10	22651	0.352779	Gm9575	predicted gene 9575 Pseudogene [Source:MGI Symbol;Acc:MGI:3779984]
ENSMUST00000071065	3	10	22651	0.352779	Nfil3	nuclear factor, interleukin 3, regulated Gene [Source:MGI Symbol;Acc:MGI:109495]
ENSMUST00000074113	3	10	22651	0.352779	Prom1	prominin 1 Gene [Source:MGI Symbol;Acc:MGI:1100886]
ENSMUST00000053990	3	10	22651	0.352779	Olfr368	olfactory receptor 368 Gene [Source:MGI Symbol;Acc:MGI:3030202]
ENSMUST00000112941	3	10	22651	0.352779	NA	NA
ENSMUST00000038332	3	10	22651	0.352779	Ctu1	cytosolic thiouridylase subunit 1 homolog (S. pombe) Gene [Source:MGI Symbol;Acc:MGI:2385277]
ENSMUST00000078296	3	10	22651	0.352779	Adam22	a disintegrin and metallopeptidase domain 22 Gene [Source:MGI Symbol;Acc:MGI:1340046]
ENSMUST00000011285	4	17	22651	0.352779	Fgf11	fibroblast growth factor 11 Gene [Source:MGI Symbol;Acc:MGI:109167]
ENSMUST00000008280	3	10	22651	0.352779	Fhl2	four and a half LIM domains 2 Gene [Source:MGI Symbol;Acc:MGI:1338762]
ENSMUST00000084260	3	10	22651	0.352779	NA	NA
ENSMUST00000120711	3	10	22651	0.352779	Gm1848	predicted gene 1848 Pseudogene [Source:MGI Symbol;Acc:MGI:3037706]
ENSMUST00000112845	3	10	22651	0.352779	Ppip5k2	diphosphoinositol pentakisphosphate kinase 2 Gene [Source:MGI Symbol;Acc:MGI:2142810]
ENSMUST00000041866	3	10	22651	0.352779	Brwd3	bromodomain and WD repeat domain containing 3 Gene [Source:MGI Symbol;Acc:MGI:3029414]
ENSMUST00000113359	4	17	22651	0.352779	Frmd4b	FERM domain containing 4B Gene [Source:MGI Symbol;Acc:MGI:2141794]
ENSMUST00000047645	3	10	22651	0.352779	Vldlr	very low density lipoprotein receptor Gene [Source:MGI Symbol;Acc:MGI:98935]
ENSMUST00000058030	3	10	22651	0.352779	Mtap	methylthioadenosine phosphorylase Gene [Source:MGI Symbol;Acc:MGI:1914152]
ENSMUST00000049150	4	17	22651	0.352779	Styk1	serine/threonine/tyrosine kinase 1 Gene [Source:MGI Symbol;Acc:MGI:2141396]
ENSMUST00000115438	3	10	22651	0.352779	Cask	calcium/calmodulin-dependent serine protein kinase (MAGUK family) Gene [Source:MGI Symbol;Acc:MGI:1309489]
ENSMUST00000099294	3	10	22651	0.352779	Ablim1	actin-binding LIM protein 1 Gene [Source:MGI Symbol;Acc:MGI:1194500]
ENSMUST00000107211	4	17	22651	0.352779	Sytl2	synaptotagmin-like 2 Gene [Source:MGI Symbol;Acc:MGI:1933366]
ENSMUST00000102621	3	10	22651	0.352779	Stxbp3a	syntaxin binding protein 3A Gene [Source:MGI Symbol;Acc:MGI:107362]
ENSMUST00000019975	3	10	22651	0.352779	Wasf1	WASP family 1 Gene [Source:MGI Symbol;Acc:MGI:1890563]
ENSMUST00000119430	3	10	22651	0.352779	Samd8	sterile alpha motif domain containing 8 Gene [Source:MGI Symbol;Acc:MGI:1914880]
ENSMUST00000056256	3	10	22651	0.352779	4933415A04Rik	RIKEN cDNA 4933415A04 gene Gene [Source:MGI Symbol;Acc:MGI:1922977]
ENSMUST00000112409	3	10	22651	0.352779	NA	NA
ENSMUST00000027312	3	10	22651	0.352779	Prim2	DNA primase, p58 subunit Gene [Source:MGI Symbol;Acc:MGI:97758]
ENSMUST00000100737	3	10	22651	0.352779	P2rx7	purinergic receptor P2X, ligand-gated ion channel, 7 Gene [Source:MGI Symbol;Acc:MGI:1339957]
ENSMUST00000121366	3	10	22651	0.352779	Gm13430	predicted gene 13430 Pseudogene [Source:MGI Symbol;Acc:MGI:3651032]
ENSMUST00000056758	3	10	22651	0.352779	Ppp3ca	protein phosphatase 3, catalytic subunit, alpha isoform Gene [Source:MGI Symbol;Acc:MGI:107164]
ENSMUST00000045151	3	10	22651	0.352779	Cd300a	CD300A antigen Gene [Source:MGI Symbol;Acc:MGI:2443411]
ENSMUST00000040960	3	10	22651	0.352779	Slc6a20a	solute carrier family 6 (neurotransmitter transporter), member 20A Gene [Source:MGI Symbol;Acc:MGI:2143217]
ENSMUST00000043907	3	10	22651	0.352779	Mrps34	mitochondrial ribosomal protein S34 Gene [Source:MGI Symbol;Acc:MGI:1930188]
ENSMUST00000008684	3	10	22651	0.352779	Mgst1	microsomal glutathione S-transferase 1 Gene [Source:MGI Symbol;Acc:MGI:1913850]
ENSMUST00000088270	3	10	22651	0.352779	Dst	dystonin Gene [Source:MGI Symbol;Acc:MGI:104627]
ENSMUST00000068934	3	10	22651	0.352779	NA	NA
ENSMUST00000106166	3	10	22651	0.352779	Fam53b	family with sequence similarity 53, member B Gene [Source:MGI Symbol;Acc:MGI:1925188]
ENSMUST00000091831	4	17	22651	0.352779	Smad2	MAD homolog 2 (Drosophila) Gene [Source:MGI Symbol;Acc:MGI:108051]
ENSMUST00000121413	3	10	22651	0.352779	Mrpl48-ps	mitochondrial ribosomal protein L48 pseudogene Pseudogene [Source:MGI Symbol;Acc:MGI:3050089]
ENSMUST00000007980	3	10	22651	0.352779	Hnrnpa0	heterogeneous nuclear ribonucleoprotein A0 Gene [Source:MGI Symbol;Acc:MGI:1924384]
ENSMUST00000023486	3	10	22651	0.352779	Tfrc	transferrin receptor Gene [Source:MGI Symbol;Acc:MGI:98822]
ENSMUST00000022803	3	10	22651	0.352779	Psmb5	proteasome (prosome, macropain) subunit, beta type 5 Gene [Source:MGI Symbol;Acc:MGI:1194513]
ENSMUST00000080126	3	10	22651	0.352779	Rnase1	ribonuclease, RNase A family, 1 (pancreatic) Gene [Source:MGI Symbol;Acc:MGI:97919]
ENSMUST00000112326	3	10	22651	0.352779	Rbbp7	retinoblastoma binding protein 7 Gene [Source:MGI Symbol;Acc:MGI:1194910]
ENSMUST00000052185	3	10	22651	0.352779	B3galt6	UDP-Gal:betaGal beta 1,3-galactosyltransferase, polypeptide 6 Gene [Source:MGI Symbol;Acc:MGI:2152819]
ENSMUST00000007921	3	10	22651	0.352779	0610009B22Rik	RIKEN cDNA 0610009B22 gene Gene [Source:MGI Symbol;Acc:MGI:1913300]
ENSMUST00000112047	3	10	22651	0.352779	Cutc	cutC copper transporter homolog (E.coli) Gene [Source:MGI Symbol;Acc:MGI:1913638]
ENSMUST00000122151	4	17	22651	0.352779	Gm13237	predicted gene 13237 Pseudogene [Source:MGI Symbol;Acc:MGI:3649924]
ENSMUST00000027970	3	10	22651	0.352779	Dusp12	dual specificity phosphatase 12 Gene [Source:MGI Symbol;Acc:MGI:1890614]
ENSMUST00000027449	3	10	22651	0.352779	Nppc	natriuretic peptide type C Gene [Source:MGI Symbol;Acc:MGI:97369]
ENSMUST00000102956	4	17	22651	0.352779	Slmap	sarcolemma associated protein Gene [Source:MGI Symbol;Acc:MGI:1933549]
ENSMUST00000020506	3	10	22651	0.352779	Lyrm7	LYR motif containing 7 Gene [Source:MGI Symbol;Acc:MGI:1922780]
ENSMUST00000086842	4	17	22651	0.352779	Ssr1	signal sequence receptor, alpha Gene [Source:MGI Symbol;Acc:MGI:105082]
ENSMUST00000052725	3	10	22651	0.352779	Sc5d	sterol-C5-desaturase (fungal ERG3, delta-5-desaturase) homolog (S. cerevisae) Gene [Source:MGI Symbol;Acc:MGI:1353611]
ENSMUST00000096261	3	10	22651	0.352779	Polr2g	polymerase (RNA) II (DNA directed) polypeptide G Gene [Source:MGI Symbol;Acc:MGI:1914960]
ENSMUST00000034623	3	10	22651	0.352779	Trappc4	trafficking protein particle complex 4 Gene [Source:MGI Symbol;Acc:MGI:1926211]
ENSMUST00000111460	3	10	22651	0.352779	2700078E11Rik	RIKEN cDNA 2700078E11 gene Gene [Source:MGI Symbol;Acc:MGI:1926082]
ENSMUST00000053898	3	10	22651	0.352779	NA	NA
ENSMUST00000031971	3	10	22651	0.352779	Ssbp1	single-stranded DNA binding protein 1 Gene [Source:MGI Symbol;Acc:MGI:1920040]
ENSMUST00000026886	4	17	22651	0.352779	Itih5	inter-alpha (globulin) inhibitor H5 Gene [Source:MGI Symbol;Acc:MGI:1925751]
ENSMUST00000088744	3	10	22651	0.352779	Adam22	a disintegrin and metallopeptidase domain 22 Gene [Source:MGI Symbol;Acc:MGI:1340046]
ENSMUST00000107920	3	10	22651	0.352779	Srsf1	serine/arginine-rich splicing factor 1 Gene [Source:MGI Symbol;Acc:MGI:98283]
ENSMUST00000051207	3	10	22651	0.352779	Slc35e4	solute carrier family 35, member E4 Gene [Source:MGI Symbol;Acc:MGI:2144150]
ENSMUST00000104954	3	10	22651	0.352779	3230401D17Rik	RIKEN cDNA 3230401D17 gene Gene [Source:MGI Symbol;Acc:MGI:1913930]
ENSMUST00000032500	3	10	22651	0.352779	Prmt8	protein arginine N-methyltransferase 8 Gene [Source:MGI Symbol;Acc:MGI:3043083]
ENSMUST00000038522	4	17	22651	0.352779	Slmap	sarcolemma associated protein Gene [Source:MGI Symbol;Acc:MGI:1933549]
ENSMUST00000108784	3	10	22651	0.352779	Mrpl55	mitochondrial ribosomal protein L55 Gene [Source:MGI Symbol;Acc:MGI:1914462]
ENSMUST00000106616	3	10	22651	0.352779	Cdc42ep4	CDC42 effector protein (Rho GTPase binding) 4 Gene [Source:MGI Symbol;Acc:MGI:1929760]
ENSMUST00000023561	3	10	22651	0.352779	Senp2	SUMO/sentrin specific peptidase 2 Gene [Source:MGI Symbol;Acc:MGI:1923076]
ENSMUST00000102573	3	10	22651	0.352779	Trim44	tripartite motif-containing 44 Gene [Source:MGI Symbol;Acc:MGI:1931835]
ENSMUST00000048067	3	10	22651	0.352779	Zcchc12	zinc finger, CCHC domain containing 12 Gene [Source:MGI Symbol;Acc:MGI:1919943]
ENSMUST00000022690	4	17	22651	0.352779	Fam160b2	family with sequence similarity 160, member B2 Gene [Source:MGI Symbol;Acc:MGI:3036290]
ENSMUST00000043126	4	17	22651	0.352779	Ncoa6	nuclear receptor coactivator 6 Gene [Source:MGI Symbol;Acc:MGI:1929915]
ENSMUST00000039370	3	10	22651	0.352779	Cacna2d1	calcium channel, voltage-dependent, alpha2/delta subunit 1 Gene [Source:MGI Symbol;Acc:MGI:88295]
ENSMUST00000122358	3	10	22651	0.352779	Tm9sf1	transmembrane 9 superfamily member 1 Gene [Source:MGI Symbol;Acc:MGI:1921390]
ENSMUST00000023631	4	17	22651	0.352779	Brwd1	bromodomain and WD repeat domain containing 1 Gene [Source:MGI Symbol;Acc:MGI:1890651]
ENSMUST00000106272	3	10	22651	0.352779	Hsd3b7	hydroxy-delta-5-steroid dehydrogenase, 3 beta- and steroid delta-isomerase 7 Gene [Source:MGI Symbol;Acc:MGI:2141879]
ENSMUST00000097570	3	10	22651	0.352779	Gm8618	predicted gene 8618 Gene [Source:MGI Symbol;Acc:MGI:3647540]
ENSMUST00000106826	3	10	22651	0.352779	Dab1	disabled homolog 1 (Drosophila) Gene [Source:MGI Symbol;Acc:MGI:108554]
ENSMUST00000101170	3	10	22651	0.352779	Gm8332	predicted pseudogene 8332 Pseudogene [Source:MGI Symbol;Acc:MGI:3644018]
ENSMUST00000020000	3	10	22651	0.352779	Hebp2	heme binding protein 2 Gene [Source:MGI Symbol;Acc:MGI:1860084]
ENSMUST00000067880	3	10	22651	0.352779	Adam10	a disintegrin and metallopeptidase domain 10 Gene [Source:MGI Symbol;Acc:MGI:109548]
ENSMUST00000050063	3	10	22651	0.352779	Arf6	ADP-ribosylation factor 6 Gene [Source:MGI Symbol;Acc:MGI:99435]
ENSMUST00000033982	3	10	22651	0.352779	BC019943	cDNA sequence BC019943 Gene [Source:MGI Symbol;Acc:MGI:2384576]
ENSMUST00000109287	3	10	22651	0.352779	Kif21a	kinesin family member 21A Gene [Source:MGI Symbol;Acc:MGI:109188]
ENSMUST00000029149	7	42	22651	0.364513	Rbm39	RNA binding motif protein 39 Gene [Source:MGI Symbol;Acc:MGI:2157953]
ENSMUST00000109590	5	25	22651	0.36611	NA	NA
ENSMUST00000117648	5	25	22651	0.36611	Ttc3	tetratricopeptide repeat domain 3 Gene [Source:MGI Symbol;Acc:MGI:1276539]
ENSMUST00000107604	5	25	22651	0.36611	Gm12537	predicted gene 12537 Pseudogene [Source:MGI Symbol;Acc:MGI:3650720]
ENSMUST00000101423	5	25	22651	0.36611	Mtif2	mitochondrial translational initiation factor 2 Gene [Source:MGI Symbol;Acc:MGI:1924034]
ENSMUST00000112251	5	25	22651	0.36611	Ubr3	ubiquitin protein ligase E3 component n-recognin 3 Gene [Source:MGI Symbol;Acc:MGI:1861100]
ENSMUST00000061905	5	25	22651	0.36611	Rpl9-ps7	ribosomal protein L9, pseudogene 7 Pseudogene [Source:MGI Symbol;Acc:MGI:3642824]
ENSMUST00000111493	5	25	22651	0.36611	Ptprj	protein tyrosine phosphatase, receptor type, J Gene [Source:MGI Symbol;Acc:MGI:104574]
ENSMUST00000120901	6	34	22651	0.399124	Gm11585	predicted gene 11585 Pseudogene [Source:MGI Symbol;Acc:MGI:3651395]
ENSMUST00000098113	3	11	22651	0.416308	Gm10590	predicted gene 10590 Gene [Source:MGI Symbol;Acc:MGI:3641654]
ENSMUST00000102823	4	18	22651	0.416308	Ttc39b	tetratricopeptide repeat domain 39B Gene [Source:MGI Symbol;Acc:MGI:1917113]
ENSMUST00000067800	3	11	22651	0.416308	Tm9sf3	transmembrane 9 superfamily member 3 Gene [Source:MGI Symbol;Acc:MGI:1914262]
ENSMUST00000092990	3	11	22651	0.416308	Agpat9	1-acylglycerol-3-phosphate O-acyltransferase 9 Gene [Source:MGI Symbol;Acc:MGI:3603816]
ENSMUST00000021154	3	11	22651	0.416308	Spns3	spinster homolog 3 (Drosophila) Gene [Source:MGI Symbol;Acc:MGI:1924827]
ENSMUST00000028803	3	11	22651	0.416308	D2Ertd750e	DNA segment, Chr 2, ERATO Doi 750, expressed Gene [Source:MGI Symbol;Acc:MGI:1289298]
ENSMUST00000112139	3	11	22651	0.416308	Dync1i2	dynein cytoplasmic 1 intermediate chain 2 Gene [Source:MGI Symbol;Acc:MGI:107750]
ENSMUST00000109029	3	11	22651	0.416308	NA	NA
ENSMUST00000111122	3	11	22651	0.416308	Pum2	pumilio 2 (Drosophila) Gene [Source:MGI Symbol;Acc:MGI:1931751]
ENSMUST00000097739	3	11	22651	0.416308	Pgap1	post-GPI attachment to proteins 1 Gene [Source:MGI Symbol;Acc:MGI:2443342]
ENSMUST00000121977	3	11	22651	0.416308	Rps2-ps4	ribosomal protein S2, pseudogene 4 Pseudogene [Source:MGI Symbol;Acc:MGI:3651115]
ENSMUST00000112529	3	11	22651	0.416308	Sms	spermine synthase Gene [Source:MGI Symbol;Acc:MGI:109490]
ENSMUST00000047008	3	11	22651	0.416308	Cst10	cystatin 10 (chondrocytes) Gene [Source:MGI Symbol;Acc:MGI:1930004]
ENSMUST00000089054	3	11	22651	0.416308	Fam70a	family with sequence similarity 70, member A Gene [Source:MGI Symbol;Acc:MGI:3045722]
ENSMUST00000033642	3	11	22651	0.416308	Dcx	doublecortin Gene [Source:MGI Symbol;Acc:MGI:1277171]
ENSMUST00000026433	3	11	22651	0.416308	Smarcc2	SWI/SNF related, matrix associated, actin dependent regulator of chromatin, subfamily c, member 2 Gene [Source:MGI Symbol;Acc:MGI:1915344]
ENSMUST00000007584	3	11	22651	0.416308	Pcdha1	protocadherin alpha 1 Gene [Source:MGI Symbol;Acc:MGI:2150982]
ENSMUST00000117398	4	18	22651	0.416308	Gm8250	predicted gene 8250 Pseudogene [Source:MGI Symbol;Acc:MGI:3647615]
ENSMUST00000113597	3	11	22651	0.416308	Rab7	RAB7, member RAS oncogene family Gene [Source:MGI Symbol;Acc:MGI:105068]
ENSMUST00000109551	3	11	22651	0.416308	Xpo1	exportin 1, CRM1 homolog (yeast) Gene [Source:MGI Symbol;Acc:MGI:2144013]
ENSMUST00000111337	4	18	22651	0.416308	Ckap5	cytoskeleton associated protein 5 Gene [Source:MGI Symbol;Acc:MGI:1923036]
ENSMUST00000073108	4	18	22651	0.416308	Gm6851	predicted pseudogene 6851 Pseudogene [Source:MGI Symbol;Acc:MGI:3643618]
ENSMUST00000105987	3	11	22651	0.416308	Ptpru	protein tyrosine phosphatase, receptor type, U Gene [Source:MGI Symbol;Acc:MGI:1321151]
ENSMUST00000099027	3	11	22651	0.416308	Gm10712	predicted gene 10712 Gene [Source:MGI Symbol;Acc:MGI:3809043]
ENSMUST00000051526	3	11	22651	0.416308	Pxt1	peroxisomal, testis specific 1 Gene [Source:MGI Symbol;Acc:MGI:1916557]
ENSMUST00000119411	4	18	22651	0.416308	Gm13921	predicted gene 13921 Pseudogene [Source:MGI Symbol;Acc:MGI:3651614]
ENSMUST00000071531	3	11	22651	0.416308	Bre	brain and reproductive organ-expressed protein Gene [Source:MGI Symbol;Acc:MGI:1333875]
ENSMUST00000114098	3	11	22651	0.416308	Neo1	neogenin Gene [Source:MGI Symbol;Acc:MGI:1097159]
ENSMUST00000053413	3	11	22651	0.416308	Cdk5r1	cyclin-dependent kinase 5, regulatory subunit 1 (p35) Gene [Source:MGI Symbol;Acc:MGI:101764]
ENSMUST00000077786	3	11	22651	0.416308	Gm4835	predicted pseudogene 4835 Pseudogene [Source:MGI Symbol;Acc:MGI:3648263]
ENSMUST00000110658	3	11	22651	0.416308	Tubgcp4	tubulin, gamma complex associated protein 4 Gene [Source:MGI Symbol;Acc:MGI:1196293]
ENSMUST00000121261	3	11	22651	0.416308	Gm8317	predicted gene 8317 Pseudogene [Source:MGI Symbol;Acc:MGI:3646695]
ENSMUST00000028049	4	18	22651	0.416308	Rabgap1l	RAB GTPase activating protein 1-like Gene [Source:MGI Symbol;Acc:MGI:1352507]
ENSMUST00000027065	3	11	22651	0.416308	Tmem14a	transmembrane protein 14A Gene [Source:MGI Symbol;Acc:MGI:1922962]
ENSMUST00000030049	5	26	22651	0.416308	Palm2	paralemmin 2 Gene [Source:MGI Symbol;Acc:MGI:1934601]
ENSMUST00000050911	3	11	22651	0.416308	Tekt1	tektin 1 Gene [Source:MGI Symbol;Acc:MGI:1333819]
ENSMUST00000067545	3	11	22651	0.416308	Lclat1	lysocardiolipin acyltransferase 1 Gene [Source:MGI Symbol;Acc:MGI:2684937]
ENSMUST00000022221	3	11	22651	0.416308	NA	NA
ENSMUST00000063718	3	11	22651	0.416308	Mbtd1	mbt domain containing 1 Gene [Source:MGI Symbol;Acc:MGI:2143977]
ENSMUST00000078660	3	11	22651	0.416308	NA	NA
ENSMUST00000098118	3	11	22651	0.416308	Gm10594	predicted gene 10594 Gene [Source:MGI Symbol;Acc:MGI:3641750]
ENSMUST00000001559	3	11	22651	0.416308	Itfg2	integrin alpha FG-GAP repeat containing 2 Gene [Source:MGI Symbol;Acc:MGI:1915450]
ENSMUST00000118233	3	11	22651	0.416308	Gng7	guanine nucleotide binding protein (G protein), gamma 7 Gene [Source:MGI Symbol;Acc:MGI:95787]
ENSMUST00000069343	3	11	22651	0.416308	D11Bwg0517e	DNA segment, Chr 11, Brigham & Women's Genetics 0517 expressed Gene [Source:MGI Symbol;Acc:MGI:106368]
ENSMUST00000110000	3	11	22651	0.416308	Naa20	N(alpha)-acetyltransferase 20, NatB catalytic subunit Gene [Source:MGI Symbol;Acc:MGI:1915127]
ENSMUST00000113307	3	11	22651	0.416308	Slc25a25	solute carrier family 25 (mitochondrial carrier, phosphate carrier), member 25 Gene [Source:MGI Symbol;Acc:MGI:1915913]
ENSMUST00000119653	3	11	22651	0.416308	Gm16148	predicted gene 16148 Pseudogene [Source:MGI Symbol;Acc:MGI:3801829]
ENSMUST00000077353	3	11	22651	0.416308	Hmbs	hydroxymethylbilane synthase Gene [Source:MGI Symbol;Acc:MGI:96112]
ENSMUST00000108930	4	18	22651	0.416308	Gm14326	predicted gene 14326 Gene [Source:MGI Symbol;Acc:MGI:3709298]
ENSMUST00000113775	3	11	22651	0.416308	Eda	ectodysplasin-A Gene [Source:MGI Symbol;Acc:MGI:1195272]
ENSMUST00000003122	4	18	22651	0.416308	AC131675.1	predicted gene, EG626954 [Source:RefSeq peptide;Acc:NP_001182695]
ENSMUST00000022119	3	11	22651	0.416308	Atg10	autophagy-related 10 (yeast) Gene [Source:MGI Symbol;Acc:MGI:1914045]
ENSMUST00000034197	4	18	22651	0.416308	St3gal2	ST3 beta-galactoside alpha-2,3-sialyltransferase 2 Gene [Source:MGI Symbol;Acc:MGI:99427]
ENSMUST00000103240	3	11	22651	0.416308	Sema6d	sema domain, transmembrane domain (TM), and cytoplasmic domain, (semaphorin) 6D Gene [Source:MGI Symbol;Acc:MGI:2387661]
ENSMUST00000119447	3	11	22651	0.416308	Gm12231	predicted gene 12231 Pseudogene [Source:MGI Symbol;Acc:MGI:3651344]
ENSMUST00000022429	3	11	22651	0.416308	Arf4	ADP-ribosylation factor 4 Gene [Source:MGI Symbol;Acc:MGI:99433]
ENSMUST00000031251	3	11	22651	0.416308	Hsd17b11	hydroxysteroid (17-beta) dehydrogenase 11 Gene [Source:MGI Symbol;Acc:MGI:2149821]
ENSMUST00000024817	3	11	22651	0.416308	Rnf8	ring finger protein 8 Gene [Source:MGI Symbol;Acc:MGI:1929069]
ENSMUST00000098127	3	11	22651	0.416308	Gm10597	predicted gene 10597 Gene [Source:MGI Symbol;Acc:MGI:3641628]
ENSMUST00000019660	4	18	22651	0.416308	Zkscan1	zinc finger with KRAB and SCAN domains 1 Gene [Source:MGI Symbol;Acc:MGI:1921820]
ENSMUST00000020325	3	11	22651	0.416308	Egfr	epidermal growth factor receptor Gene [Source:MGI Symbol;Acc:MGI:95294]
ENSMUST00000029327	3	11	22651	0.416308	Mbnl1	muscleblind-like 1 (Drosophila) Gene [Source:MGI Symbol;Acc:MGI:1928482]
ENSMUST00000059833	3	11	22651	0.416308	Fscb	fibrous sheath CABYR binding protein Gene [Source:MGI Symbol;Acc:MGI:3646964]
ENSMUST00000067858	3	11	22651	0.416308	NA	NA
ENSMUST00000031061	3	11	22651	0.416308	Dhx15	DEAH (Asp-Glu-Ala-His) box polypeptide 15 Gene [Source:MGI Symbol;Acc:MGI:1099786]
ENSMUST00000041830	3	11	22651	0.416308	Mettl11a	methyltransferase like 11A Gene [Source:MGI Symbol;Acc:MGI:1913867]
ENSMUST00000031072	3	11	22651	0.416308	Anapc4	anaphase promoting complex subunit 4 Gene [Source:MGI Symbol;Acc:MGI:1098673]
ENSMUST00000098120	3	11	22651	0.416308	Gm10595	predicted gene 10595 Gene [Source:MGI Symbol;Acc:MGI:3641751]
ENSMUST00000075602	3	11	22651	0.416308	Gm7125	predicted pseudogene 7125 Pseudogene [Source:MGI Symbol;Acc:MGI:3645829]
ENSMUST00000030312	3	11	22651	0.416308	NA	NA
ENSMUST00000103185	3	11	22651	0.416308	Pank2	pantothenate kinase 2 Gene [Source:MGI Symbol;Acc:MGI:1921700]
ENSMUST00000020403	3	11	22651	0.416308	Csrp2	cysteine and glycine-rich protein 2 Gene [Source:MGI Symbol;Acc:MGI:1202907]
ENSMUST00000085491	3	11	22651	0.416308	Gm6822	predicted pseudogene 6822 Pseudogene [Source:MGI Symbol;Acc:MGI:3644721]
ENSMUST00000088392	3	11	22651	0.416308	Srpk2	serine/arginine-rich protein specific kinase 2 Gene [Source:MGI Symbol;Acc:MGI:1201408]
ENSMUST00000120263	3	11	22651	0.416308	Gm13624	predicted gene 13624 Pseudogene [Source:MGI Symbol;Acc:MGI:3649579]
ENSMUST00000110856	3	11	22651	0.416308	Lpgat1	lysophosphatidylglycerol acyltransferase 1 Gene [Source:MGI Symbol;Acc:MGI:2446186]
ENSMUST00000046839	3	11	22651	0.416308	Gfer	growth factor, erv1 (S. cerevisiae)-like (augmenter of liver regeneration) Gene [Source:MGI Symbol;Acc:MGI:107757]
ENSMUST00000112110	3	11	22651	0.416308	Gm4696	RIKEN cDNA 4930431A04 gene Gene [Source:MGI Symbol;Acc:MGI:1914651]
ENSMUST00000120436	4	18	22651	0.416308	Gm10601	predicted pseudogene 10601 Pseudogene [Source:MGI Symbol;Acc:MGI:3708690]
ENSMUST00000053250	3	11	22651	0.416308	Clrn2	clarin 2 Gene [Source:MGI Symbol;Acc:MGI:3646230]
ENSMUST00000051784	3	11	22651	0.416308	Fastkd3	FAST kinase domains 3 Gene [Source:MGI Symbol;Acc:MGI:1916827]
ENSMUST00000120041	3	11	22651	0.416308	Tm9sf1	transmembrane 9 superfamily member 1 Gene [Source:MGI Symbol;Acc:MGI:1921390]
ENSMUST00000112149	3	11	22651	0.416308	Frmpd4	FERM and PDZ domain containing 4 Gene [Source:MGI Symbol;Acc:MGI:3042378]
ENSMUST00000019354	3	11	22651	0.416308	Atp6v1e1	ATPase, H+ transporting, lysosomal V1 subunit E1 Gene [Source:MGI Symbol;Acc:MGI:894326]
ENSMUST00000099087	3	11	22651	0.416308	Mbnl1	muscleblind-like 1 (Drosophila) Gene [Source:MGI Symbol;Acc:MGI:1928482]
ENSMUST00000106959	3	11	22651	0.416308	NA	NA
ENSMUST00000026925	3	11	22651	0.416308	Sec61a2	Sec61, alpha subunit 2 (S. cerevisiae) Gene [Source:MGI Symbol;Acc:MGI:1931071]
ENSMUST00000062678	3	11	22651	0.416308	Rrp1	ribosomal RNA processing 1 homolog (S. cerevisiae) Gene [Source:MGI Symbol;Acc:MGI:1203500]
ENSMUST00000065624	3	11	22651	0.416308	Dis3l2	DIS3 mitotic control homolog (S. cerevisiae)-like 2 Gene [Source:MGI Symbol;Acc:MGI:2442555]
ENSMUST00000098827	3	11	22651	0.416308	Gm10684	predicted gene 10684 Gene [Source:MGI Symbol;Acc:MGI:3641851]
ENSMUST00000030742	3	11	22651	0.416308	Mecr	mitochondrial trans-2-enoyl-CoA reductase Gene [Source:MGI Symbol;Acc:MGI:1349441]
ENSMUST00000016406	3	11	22651	0.416308	Sertad4	SERTA domain containing 4 Gene [Source:MGI Symbol;Acc:MGI:2443496]
ENSMUST00000034911	3	11	22651	0.416308	Tinag	tubulointerstitial nephritis antigen Gene [Source:MGI Symbol;Acc:MGI:1349477]
ENSMUST00000110835	3	11	22651	0.416308	Elf1	E74-like factor 1 Gene [Source:MGI Symbol;Acc:MGI:107180]
[truncated: 17,562 more rows]

## Sheet: Down_regulated_90min
Transcript ID (Ensembl)	Q&T	T	Q	p-value	Gene Symbol	Gene Description
ENSMUST00000091746	11	13	20449	1.77687e-07	NA	NA
ENSMUST00000074556	10	12	20449	7.41065e-07	H2afj	H2A histone family, member J Gene [Source:MGI Symbol;Acc:MGI:3606192]
ENSMUST00000079030	10	12	20449	7.41065e-07	NA	NA
ENSMUST00000102968	9	11	20449	4.243e-06	Hist1h4d	histone cluster 1, H4d Gene [Source:MGI Symbol;Acc:MGI:2448423]
ENSMUST00000102967	11	17	20449	4.243e-06	Hist1h4c	histone cluster 1, H4c Gene [Source:MGI Symbol;Acc:MGI:2448421]
ENSMUST00000096987	10	14	20449	4.243e-06	2005-09-01	septin 5 Gene [Source:MGI Symbol;Acc:MGI:1195461]
ENSMUST00000105691	10	14	20449	4.243e-06	Clstn1	calsyntenin 1 Gene [Source:MGI Symbol;Acc:MGI:1929895]
ENSMUST00000119940	9	12	20449	5.41732e-06	Gm7391	predicted pseudogene 7391 Pseudogene [Source:MGI Symbol;Acc:MGI:3648359]
ENSMUST00000118560	9	12	20449	5.41732e-06	Gm2288	predicted gene 2288 Pseudogene [Source:MGI Symbol;Acc:MGI:3780459]
ENSMUST00000122347	9	12	20449	5.41732e-06	Gm7375	predicted pseudogene 7375 Pseudogene [Source:MGI Symbol;Acc:MGI:3646621]
ENSMUST00000121762	9	12	20449	5.41732e-06	Gm7398	predicted gene 7398 Pseudogene [Source:MGI Symbol;Acc:MGI:3647496]
ENSMUST00000119021	9	12	20449	5.41732e-06	Gm7438	predicted pseudogene 7438 Pseudogene [Source:MGI Symbol;Acc:MGI:3646492]
ENSMUST00000122118	9	12	20449	5.41732e-06	Gm3657	predicted gene 3657 Pseudogene [Source:MGI Symbol;Acc:MGI:3781833]
ENSMUST00000118783	9	12	20449	5.41732e-06	Gm7408	predicted pseudogene 7408 Pseudogene [Source:MGI Symbol;Acc:MGI:3647245]
ENSMUST00000122111	9	12	20449	5.41732e-06	Gm7386	predicted pseudogene 7386 Pseudogene [Source:MGI Symbol;Acc:MGI:3643741]
ENSMUST00000121580	9	12	20449	5.41732e-06	Gm7415	predicted pseudogene 7415 Pseudogene [Source:MGI Symbol;Acc:MGI:3647748]
ENSMUST00000118170	9	12	20449	5.41732e-06	Gm14527	predicted gene 14527 Pseudogene [Source:MGI Symbol;Acc:MGI:3802087]
ENSMUST00000117936	9	12	20449	5.41732e-06	Gm3681	predicted gene 3681 Pseudogene [Source:MGI Symbol;Acc:MGI:3781857]
ENSMUST00000119623	9	12	20449	5.41732e-06	Gm2318	predicted gene 2318 Pseudogene [Source:MGI Symbol;Acc:MGI:3780489]
ENSMUST00000120877	9	13	20449	1.32651e-05	Gm7365	predicted gene 7365 Pseudogene [Source:MGI Symbol;Acc:MGI:3779735]
ENSMUST00000027195	8	10	20449	1.32651e-05	NA	NA
ENSMUST00000102979	9	13	20449	1.32651e-05	Hist1h4m	histone cluster 1, H4m Gene [Source:MGI Symbol;Acc:MGI:2448441]
ENSMUST00000036125	8	10	20449	1.32651e-05	Eif4h	eukaryotic translation initiation factor 4H Gene [Source:MGI Symbol;Acc:MGI:1341822]
ENSMUST00000119298	9	13	20449	1.32651e-05	Gm7421	predicted gene 7421 Pseudogene [Source:MGI Symbol;Acc:MGI:3779744]
ENSMUST00000104941	9	13	20449	1.32651e-05	Gm11275	predicted gene 11275 Gene [Source:MGI Symbol;Acc:MGI:3711960]
ENSMUST00000091708	9	14	20449	3.06012e-05	AC160122.2	Histone H2A type 1-H [Source:UniProtKB/Swiss-Prot;Acc:Q8CGP6]
ENSMUST00000089159	9	14	20449	3.06012e-05	Slx	Sycp3 like X-linked Gene [Source:MGI Symbol;Acc:MGI:99543]
ENSMUST00000103139	7	8	20449	3.19771e-05	Thra	thyroid hormone receptor alpha Gene [Source:MGI Symbol;Acc:MGI:98742]
ENSMUST00000079855	7	8	20449	3.19771e-05	Hpvc-ps	human papillomavirus 18 E5 central sequence motif, pseudogene Pseudogene [Source:MGI Symbol;Acc:MGI:109158]
ENSMUST00000063356	8	11	20449	3.36149e-05	NA	NA
ENSMUST00000021506	8	11	20449	3.36149e-05	Serpina3n	serine (or cysteine) peptidase inhibitor, clade A, member 3N Gene [Source:MGI Symbol;Acc:MGI:105045]
ENSMUST00000075596	8	11	20449	3.36149e-05	NA	NA
ENSMUST00000102971	8	11	20449	3.36149e-05	Hist1h4f	histone cluster 1, H4f Gene [Source:MGI Symbol;Acc:MGI:2448425]
ENSMUST00000078220	8	11	20449	3.36149e-05	Eif4h	eukaryotic translation initiation factor 4H Gene [Source:MGI Symbol;Acc:MGI:1341822]
ENSMUST00000119882	9	15	20449	5.10561e-05	Gm2092	predicted gene 2092 Pseudogene [Source:MGI Symbol;Acc:MGI:3780259]
ENSMUST00000117412	9	15	20449	5.10561e-05	Gm2759	predicted gene 2759 Pseudogene [Source:MGI Symbol;Acc:MGI:3780928]
ENSMUST00000107748	9	15	20449	5.10561e-05	Ppp1r9b	protein phosphatase 1, regulatory subunit 9B Gene [Source:MGI Symbol;Acc:MGI:2387581]
ENSMUST00000121900	9	15	20449	5.10561e-05	Gm2012	predicted gene 2012 Gene [Source:MGI Symbol;Acc:MGI:3780181]
ENSMUST00000102977	11	24	20449	7.22362e-05	Hist1h4i	histone cluster 1, H4i Gene [Source:MGI Symbol;Acc:MGI:2448432]
ENSMUST00000119649	8	12	20449	8.05714e-05	Gm14525	predicted gene 14525 Gene [Source:MGI Symbol;Acc:MGI:3802008]
ENSMUST00000102969	9	16	20449	8.67803e-05	Hist1h2ae	histone cluster 1, H2ae Gene [Source:MGI Symbol;Acc:MGI:2448290]
ENSMUST00000122373	7	9	20449	8.67803e-05	Gm15487	predicted gene 15487 Pseudogene [Source:MGI Symbol;Acc:MGI:3709610]
ENSMUST00000102888	9	16	20449	8.67803e-05	Camk2a	calcium/calmodulin-dependent protein kinase II alpha Gene [Source:MGI Symbol;Acc:MGI:88256]
ENSMUST00000064187	7	9	20449	8.67803e-05	Thra	thyroid hormone receptor alpha Gene [Source:MGI Symbol;Acc:MGI:98742]
ENSMUST00000090776	9	16	20449	8.67803e-05	Hist1h2ad	histone cluster 1, H2ad Gene [Source:MGI Symbol;Acc:MGI:2448289]
ENSMUST00000025519	9	16	20449	8.67803e-05	Camk2a	calcium/calmodulin-dependent protein kinase II alpha Gene [Source:MGI Symbol;Acc:MGI:88256]
ENSMUST00000022057	7	9	20449	8.67803e-05	Tppp	tubulin polymerization promoting protein Gene [Source:MGI Symbol;Acc:MGI:1920198]
ENSMUST00000073009	7	9	20449	8.67803e-05	NA	NA
ENSMUST00000098907	9	17	20449	0.000169689	AC140205.2	Putative uncharacterized protein [Source:UniProtKB/TrEMBL;Acc:Q9D5C0]
ENSMUST00000078369	10	22	20449	0.000231362	Hist1h2ab	histone cluster 1, H2ab Gene [Source:MGI Symbol;Acc:MGI:2448306]
ENSMUST00000098862	7	10	20449	0.00023232	Atp6v0c	ATPase, H+ transporting, lysosomal V0 subunit C Gene [Source:MGI Symbol;Acc:MGI:88116]
ENSMUST00000076545	7	10	20449	0.00023232	NA	NA
ENSMUST00000064921	7	10	20449	0.00023232	Prkcb	protein kinase C, beta Gene [Source:MGI Symbol;Acc:MGI:97596]
ENSMUST00000042097	8	14	20449	0.000319952	Stfa1	stefin A1 Gene [Source:MGI Symbol;Acc:MGI:106198]
ENSMUST00000101183	9	19	20449	0.000506975	Gm15093	predicted gene 15093 Gene [Source:MGI Symbol;Acc:MGI:3712496]
ENSMUST00000077575	11	29	20449	0.000507387	Gm11942	predicted gene 11942 Pseudogene [Source:MGI Symbol;Acc:MGI:3650608]
ENSMUST00000091747	7	11	20449	0.000558956	NA	NA
ENSMUST00000102812	8	15	20449	0.000561383	Mbp	myelin basic protein Gene [Source:MGI Symbol;Acc:MGI:96925]
ENSMUST00000090778	8	15	20449	0.000561383	Hist2h4	histone cluster 2, H4 Gene [Source:MGI Symbol;Acc:MGI:2140113]
ENSMUST00000114681	8	15	20449	0.000561383	NA	NA
ENSMUST00000115717	8	15	20449	0.000561383	Pde10a	phosphodiesterase 10A Gene [Source:MGI Symbol;Acc:MGI:1345143]
ENSMUST00000075372	8	15	20449	0.000561383	Mbp	myelin basic protein Gene [Source:MGI Symbol;Acc:MGI:96925]
ENSMUST00000109083	6	8	20449	0.000695561	Gnas	GNAS (guanine nucleotide binding protein, alpha stimulating) complex locus Gene [Source:MGI Symbol;Acc:MGI:95777]
ENSMUST00000116500	6	8	20449	0.000695561	Gm15487	predicted gene 15487 Pseudogene [Source:MGI Symbol;Acc:MGI:3709610]
ENSMUST00000114635	6	8	20449	0.000695561	Btbd9	BTB (POZ) domain containing 9 Gene [Source:MGI Symbol;Acc:MGI:1916625]
ENSMUST00000090647	7	12	20449	0.0010428	Gm10128	predicted gene 10128 Pseudogene [Source:MGI Symbol;Acc:MGI:3704427]
ENSMUST00000108950	7	12	20449	0.0010428	6430548M08Rik	RIKEN cDNA 6430548M08 gene Gene [Source:MGI Symbol;Acc:MGI:2443793]
ENSMUST00000120759	7	12	20449	0.0010428	Gm2005	predicted pseudogene 2005 Pseudogene [Source:MGI Symbol;Acc:MGI:3780175]
ENSMUST00000072237	7	12	20449	0.0010428	Mink1	misshapen-like kinase 1 (zebrafish) Gene [Source:MGI Symbol;Acc:MGI:1355329]
ENSMUST00000102682	10	26	20449	0.00105504	Tom1l2	target of myb1-like 2 (chicken) Gene [Source:MGI Symbol;Acc:MGI:2443306]
ENSMUST00000109587	12	38	20449	0.00126019	Rbm39	RNA binding motif protein 39 Gene [Source:MGI Symbol;Acc:MGI:2157953]
ENSMUST00000064019	10	27	20449	0.00150882	Tom1l2	target of myb1-like 2 (chicken) Gene [Source:MGI Symbol;Acc:MGI:2443306]
ENSMUST00000008036	13	45	20449	0.00150882	Rplp1	ribosomal protein, large, P1 Gene [Source:MGI Symbol;Acc:MGI:1927099]
ENSMUST00000109088	6	9	20449	0.0016175	Gnas	GNAS (guanine nucleotide binding protein, alpha stimulating) complex locus Gene [Source:MGI Symbol;Acc:MGI:95777]
ENSMUST00000030438	6	9	20449	0.0016175	Srsf10	serine/arginine-rich splicing factor 10 Gene [Source:MGI Symbol;Acc:MGI:1333805]
ENSMUST00000098550	6	9	20449	0.0016175	Zfp791	zinc finger protein 791 Gene [Source:MGI Symbol;Acc:MGI:3648473]
ENSMUST00000106138	6	9	20449	0.0016175	Prkacb	protein kinase, cAMP dependent, catalytic, beta Gene [Source:MGI Symbol;Acc:MGI:97594]
ENSMUST00000109087	6	9	20449	0.0016175	Gnas	GNAS (guanine nucleotide binding protein, alpha stimulating) complex locus Gene [Source:MGI Symbol;Acc:MGI:95777]
ENSMUST00000108444	6	9	20449	0.0016175	NA	NA
ENSMUST00000071087	23	122	20449	0.00168279	Cspp1	centrosome and spindle pole associated protein 1 Gene [Source:MGI Symbol;Acc:MGI:2681832]
ENSMUST00000102965	7	13	20449	0.00174654	Hist1h4b	histone cluster 1, H4b Gene [Source:MGI Symbol;Acc:MGI:2448420]
ENSMUST00000102964	7	13	20449	0.00174654	Hist1h4a	histone cluster 1, H4a Gene [Source:MGI Symbol;Acc:MGI:2448419]
ENSMUST00000114674	7	13	20449	0.00174654	Mbp	myelin basic protein Gene [Source:MGI Symbol;Acc:MGI:96925]
ENSMUST00000091702	7	13	20449	0.00174654	NA	NA
ENSMUST00000066900	5	6	20449	0.00178977	NA	NA
ENSMUST00000043585	21	107	20449	0.00201319	Ptpn3	protein tyrosine phosphatase, non-receptor type 3 Gene [Source:MGI Symbol;Acc:MGI:105307]
ENSMUST00000115715	8	18	20449	0.00218573	Pde10a	phosphodiesterase 10A Gene [Source:MGI Symbol;Acc:MGI:1345143]
ENSMUST00000109813	8	18	20449	0.00218573	Camk2b	calcium/calmodulin-dependent protein kinase II, beta Gene [Source:MGI Symbol;Acc:MGI:88257]
ENSMUST00000095844	8	18	20449	0.00218573	Phactr1	phosphatase and actin regulator 1 Gene [Source:MGI Symbol;Acc:MGI:2659021]
ENSMUST00000108589	8	18	20449	0.00218573	Dlg4	discs, large homolog 4 (Drosophila) Gene [Source:MGI Symbol;Acc:MGI:1277959]
ENSMUST00000105311	6	10	20449	0.00283949	Gm10416	predicted pseudogene 10416 Pseudogene [Source:MGI Symbol;Acc:MGI:3645037]
ENSMUST00000020608	7	14	20449	0.00283949	Ppp2ca	protein phosphatase 2 (formerly 2A), catalytic subunit, alpha isoform Gene [Source:MGI Symbol;Acc:MGI:1321159]
ENSMUST00000107562	7	14	20449	0.00283949	Cacnb1	calcium channel, voltage-dependent, beta 1 subunit Gene [Source:MGI Symbol;Acc:MGI:102522]
ENSMUST00000031309	6	10	20449	0.00283949	Wsb2	WD repeat and SOCS box-containing 2 Gene [Source:MGI Symbol;Acc:MGI:2144041]
ENSMUST00000121741	6	10	20449	0.00283949	Mup-ps15	major urinary protein, pseudogene 15 Pseudogene [Source:MGI Symbol;Acc:MGI:3652152]
ENSMUST00000080493	6	10	20449	0.00283949	Gnas	GNAS (guanine nucleotide binding protein, alpha stimulating) complex locus Gene [Source:MGI Symbol;Acc:MGI:95777]
ENSMUST00000118481	6	10	20449	0.00283949	Gm12663	predicted gene 12663 Pseudogene [Source:MGI Symbol;Acc:MGI:3652168]
ENSMUST00000034834	6	10	20449	0.00283949	Pkm2	pyruvate kinase, muscle Gene [Source:MGI Symbol;Acc:MGI:97591]
ENSMUST00000121464	6	10	20449	0.00283949	Gm6113	predicted gene 6113 Pseudogene [Source:MGI Symbol;Acc:MGI:3646518]
ENSMUST00000101667	7	14	20449	0.00283949	Gm5935	predicted gene 5935 Gene [Source:MGI Symbol;Acc:MGI:3646322]
ENSMUST00000092736	6	10	20449	0.00283949	Cacnb1	calcium channel, voltage-dependent, beta 1 subunit Gene [Source:MGI Symbol;Acc:MGI:102522]
ENSMUST00000092988	7	14	20449	0.00283949	NA	NA
ENSMUST00000062446	7	14	20449	0.00283949	Mbp	myelin basic protein Gene [Source:MGI Symbol;Acc:MGI:96925]
ENSMUST00000003501	6	10	20449	0.00283949	Elavl3	ELAV (embryonic lethal, abnormal vision, Drosophila)-like 3 (Hu antigen C) Gene [Source:MGI Symbol;Acc:MGI:109157]
ENSMUST00000037991	7	14	20449	0.00283949	Mical2	microtubule associated monoxygenase, calponin and LIM domain containing 2 Gene [Source:MGI Symbol;Acc:MGI:2444947]
ENSMUST00000087871	6	10	20449	0.00283949	Gnas	GNAS (guanine nucleotide binding protein, alpha stimulating) complex locus Gene [Source:MGI Symbol;Acc:MGI:95777]
ENSMUST00000112741	8	19	20449	0.00295836	Gm15097	predicted gene 15097 Gene [Source:MGI Symbol;Acc:MGI:3710639]
ENSMUST00000115718	8	19	20449	0.00295836	Pde10a	phosphodiesterase 10A Gene [Source:MGI Symbol;Acc:MGI:1345143]
ENSMUST00000112277	4	4	20449	0.00360728	NA	NA
ENSMUST00000117815	4	4	20449	0.00360728	Gm16464	predicted gene 16464 Pseudogene [Source:MGI Symbol;Acc:MGI:3643716]
ENSMUST00000095510	7	15	20449	0.00415258	Gm4027	predicted gene 4027 Gene [Source:MGI Symbol;Acc:MGI:3782201]
ENSMUST00000050900	5	7	20449	0.00415258	Gm9818	predicted gene 9818 Pseudogene [Source:MGI Symbol;Acc:MGI:3708628]
ENSMUST00000114008	5	7	20449	0.00415258	Unc80	unc-80 homolog (C. elegans) Gene [Source:MGI Symbol;Acc:MGI:2652882]
ENSMUST00000115273	7	15	20449	0.00415258	Rims1	regulating synaptic membrane exocytosis 1 Gene [Source:MGI Symbol;Acc:MGI:2152971]
ENSMUST00000075275	7	15	20449	0.00415258	Nell2	NEL-like 2 (chicken) Gene [Source:MGI Symbol;Acc:MGI:1858510]
ENSMUST00000091713	5	7	20449	0.00415258	NA	NA
ENSMUST00000094481	5	7	20449	0.00415258	Fv1	Friend virus susceptibility 1 Gene [Source:MGI Symbol;Acc:MGI:95595]
ENSMUST00000110149	7	15	20449	0.00415258	BB287469	expressed sequence BB287469 Pseudogene [Source:MGI Symbol;Acc:MGI:3034635]
ENSMUST00000000550	12	44	20449	0.00415258	NA	NA
ENSMUST00000019133	8	20	20449	0.00415258	Camk2b	calcium/calmodulin-dependent protein kinase II, beta Gene [Source:MGI Symbol;Acc:MGI:88257]
ENSMUST00000118778	5	7	20449	0.00415258	Gm4732	predicted gene 4732 Pseudogene [Source:MGI Symbol;Acc:MGI:3782912]
ENSMUST00000107102	6	11	20449	0.00479952	Rundc3a	RUN domain containing 3A Gene [Source:MGI Symbol;Acc:MGI:1858752]
ENSMUST00000100699	9	26	20449	0.00479952	Gm7995	predicted gene 7995 Gene [Source:MGI Symbol;Acc:MGI:3779776]
ENSMUST00000090023	6	11	20449	0.00479952	Ap2m1	adaptor protein complex AP-2, mu1 Gene [Source:MGI Symbol;Acc:MGI:1298405]
ENSMUST00000079084	6	11	20449	0.00479952	NA	NA
ENSMUST00000064162	9	26	20449	0.00479952	1700024B05Rik	RIKEN cDNA 1700024B05 gene Gene [Source:MGI Symbol;Acc:MGI:1922768]
ENSMUST00000111627	6	11	20449	0.00479952	Mobp	myelin-associated oligodendrocytic basic protein Gene [Source:MGI Symbol;Acc:MGI:108511]
ENSMUST00000096426	6	11	20449	0.00479952	C230004F18Rik	RIKEN cDNA C230004F18 gene Gene [Source:MGI Symbol;Acc:MGI:3041217]
ENSMUST00000035065	6	11	20449	0.00479952	Ptgs2	prostaglandin-endoperoxide synthase 2 Gene [Source:MGI Symbol;Acc:MGI:97798]
ENSMUST00000102683	12	45	20449	0.00479952	Tom1l2	target of myb1-like 2 (chicken) Gene [Source:MGI Symbol;Acc:MGI:2443306]
ENSMUST00000032237	8	21	20449	0.005763	Bms1	BMS1 homolog, ribosome assembly protein (yeast) Gene [Source:MGI Symbol;Acc:MGI:2446132]
ENSMUST00000091742	8	21	20449	0.005763	Hist1h2ah	histone cluster 1, H2ah Gene [Source:MGI Symbol;Acc:MGI:2448295]
ENSMUST00000111204	7	16	20449	0.00586636	NA	NA
ENSMUST00000030623	7	16	20449	0.00586636	Sfpq	splicing factor proline/glutamine rich (polypyrimidine tract binding protein associated) Gene [Source:MGI Symbol;Acc:MGI:1918764]
ENSMUST00000078578	7	16	20449	0.00586636	NA	NA
ENSMUST00000096159	7	16	20449	0.00586636	Gm10341	predicted gene 10341 Gene [Source:MGI Symbol;Acc:MGI:3704418]
ENSMUST00000091745	7	16	20449	0.00586636	Gm11276	predicted gene 11276 Gene [Source:MGI Symbol;Acc:MGI:3710573]
ENSMUST00000110161	7	16	20449	0.00586636	Phactr1	phosphatase and actin regulator 1 Gene [Source:MGI Symbol;Acc:MGI:2659021]
ENSMUST00000102972	7	16	20449	0.00586636	Hist1h4h	histone cluster 1, H4h Gene [Source:MGI Symbol;Acc:MGI:2448427]
ENSMUST00000109921	6	12	20449	0.00758659	Dbn1	drebrin 1 Gene [Source:MGI Symbol;Acc:MGI:1931838]
ENSMUST00000030775	6	12	20449	0.00758659	Chd5	chromodomain helicase DNA binding protein 5 Gene [Source:MGI Symbol;Acc:MGI:3036258]
ENSMUST00000033999	6	12	20449	0.00758659	Frg1	FSHD region gene 1 Gene [Source:MGI Symbol;Acc:MGI:893597]
ENSMUST00000105015	6	12	20449	0.00758659	Gm14347	predicted gene 14347 Gene [Source:MGI Symbol;Acc:MGI:3709183]
ENSMUST00000118168	6	12	20449	0.00758659	Gm11336	predicted gene 11336 Pseudogene [Source:MGI Symbol;Acc:MGI:3651860]
ENSMUST00000032963	6	12	20449	0.00758659	Ppme1	protein phosphatase methylesterase 1 Gene [Source:MGI Symbol;Acc:MGI:1919840]
ENSMUST00000105853	6	12	20449	0.00758659	Srsf10	serine/arginine-rich splicing factor 10 Gene [Source:MGI Symbol;Acc:MGI:1333805]
ENSMUST00000097810	6	12	20449	0.00758659	Rims1	regulating synaptic membrane exocytosis 1 Gene [Source:MGI Symbol;Acc:MGI:2152971]
ENSMUST00000030922	6	12	20449	0.00758659	Prkcz	protein kinase C, zeta Gene [Source:MGI Symbol;Acc:MGI:97602]
ENSMUST00000119362	6	12	20449	0.00758659	Gm10230	predicted gene 10230 Gene [Source:MGI Symbol;Acc:MGI:3710515]
ENSMUST00000098052	8	22	20449	0.00758659	Mup14	major urinary protein 14 Gene [Source:MGI Symbol;Acc:MGI:3702005]
ENSMUST00000108588	6	12	20449	0.00758659	Dlg4	discs, large homolog 4 (Drosophila) Gene [Source:MGI Symbol;Acc:MGI:1277959]
ENSMUST00000005175	6	12	20449	0.00758659	Chd5	chromodomain helicase DNA binding protein 5 Gene [Source:MGI Symbol;Acc:MGI:3036258]
ENSMUST00000095144	6	12	20449	0.00758659	Pdp1	pyruvate dehyrogenase phosphatase catalytic subunit 1 Gene [Source:MGI Symbol;Acc:MGI:2685870]
ENSMUST00000079086	6	12	20449	0.00758659	Homer1	homer homolog 1 (Drosophila) Gene [Source:MGI Symbol;Acc:MGI:1347345]
ENSMUST00000120268	6	12	20449	0.00758659	Gm1993	predicted gene 1993 Gene [Source:MGI Symbol;Acc:MGI:3780163]
ENSMUST00000028972	5	8	20449	0.00788718	Pdrg1	p53 and DNA damage regulated 1 Gene [Source:MGI Symbol;Acc:MGI:1915809]
ENSMUST00000096986	5	8	20449	0.00788718	2005-09-01	septin 5 Gene [Source:MGI Symbol;Acc:MGI:1195461]
ENSMUST00000075637	19	104	20449	0.00788718	Ptpn3	protein tyrosine phosphatase, non-receptor type 3 Gene [Source:MGI Symbol;Acc:MGI:105307]
ENSMUST00000086719	5	8	20449	0.00788718	Gm10193	predicted gene 10193 Gene [Source:MGI Symbol;Acc:MGI:3708520]
ENSMUST00000043843	5	8	20449	0.00788718	Lasp1	LIM and SH3 protein 1 Gene [Source:MGI Symbol;Acc:MGI:109656]
ENSMUST00000116370	5	8	20449	0.00788718	Mprip	myosin phosphatase Rho interacting protein Gene [Source:MGI Symbol;Acc:MGI:1349438]
ENSMUST00000022226	7	17	20449	0.00790825	Ppwd1	peptidylprolyl isomerase domain and WD repeat containing 1 Gene [Source:MGI Symbol;Acc:MGI:2443069]
ENSMUST00000114976	7	17	20449	0.00790825	Luc7l	Luc7 homolog (S. cerevisiae)-like Gene [Source:MGI Symbol;Acc:MGI:1914228]
ENSMUST00000095432	7	17	20449	0.00790825	AC168205.1
ENSMUST00000111206	7	17	20449	0.00790825	NA	NA
ENSMUST00000029149	11	42	20449	0.00930556	Rbm39	RNA binding motif protein 39 Gene [Source:MGI Symbol;Acc:MGI:2157953]
ENSMUST00000107493	8	23	20449	0.00960192	NA	NA
ENSMUST00000060932	8	23	20449	0.00960192	Mup15	major urinary protein 15 Gene [Source:MGI Symbol;Acc:MGI:3780235]
ENSMUST00000120085	9	29	20449	0.00960192	Mup-ps16	major urinary protein, pseudogene 16 Pseudogene [Source:MGI Symbol;Acc:MGI:3645603]
ENSMUST00000110932	4	5	20449	0.0105544	Cnpy4	canopy 4 homolog (zebrafish) Gene [Source:MGI Symbol;Acc:MGI:1913705]
ENSMUST00000090782	7	18	20449	0.0105544	Hist2h2ac	histone cluster 2, H2ac Gene [Source:MGI Symbol;Acc:MGI:2448316]
ENSMUST00000024636	6	13	20449	0.0105544	Fgfr1op	Fgfr1 oncogene partner Gene [Source:MGI Symbol;Acc:MGI:1922546]
ENSMUST00000105013	6	13	20449	0.0105544	Gm10921	predicted gene 10921 Gene [Source:MGI Symbol;Acc:MGI:3709274]
ENSMUST00000114807	6	13	20449	0.0105544	Gm16430	predicted gene 16430 Gene [Source:MGI Symbol;Acc:MGI:3643726]
ENSMUST00000110116	6	13	20449	0.0105544	Plcb1	phospholipase C, beta 1 Gene [Source:MGI Symbol;Acc:MGI:97613]
ENSMUST00000105129	6	13	20449	0.0105544	Gm2777	predicted gene 2777 Gene [Source:MGI Symbol;Acc:MGI:3780946]
ENSMUST00000087468	6	13	20449	0.0105544	Bcat1	branched chain aminotransferase 1, cytosolic Gene [Source:MGI Symbol;Acc:MGI:104861]
ENSMUST00000095254	12	50	20449	0.0105544	Tom1l2	target of myb1-like 2 (chicken) Gene [Source:MGI Symbol;Acc:MGI:2443306]
ENSMUST00000034868	4	5	20449	0.0105544	Clk1	CDC-like kinase 1 Gene [Source:MGI Symbol;Acc:MGI:107403]
ENSMUST00000028823	6	13	20449	0.0105544	NA	NA
ENSMUST00000018700	6	13	20449	0.0105544	Dlg4	discs, large homolog 4 (Drosophila) Gene [Source:MGI Symbol;Acc:MGI:1277959]
ENSMUST00000109917	6	13	20449	0.0105544	NA	NA
ENSMUST00000081423	6	13	20449	0.0105544	Nol4	nucleolar protein 4 Gene [Source:MGI Symbol;Acc:MGI:2441684]
ENSMUST00000102534	6	13	20449	0.0105544	Rasgrp1	RAS guanyl releasing protein 1 Gene [Source:MGI Symbol;Acc:MGI:1314635]
ENSMUST00000073139	6	13	20449	0.0105544	Ndrg4	N-myc downstream regulated gene 4 Gene [Source:MGI Symbol;Acc:MGI:2384590]
ENSMUST00000114673	6	13	20449	0.0105544	NA	NA
ENSMUST00000109584	4	5	20449	0.0105544	Rbm39	RNA binding motif protein 39 Gene [Source:MGI Symbol;Acc:MGI:2157953]
ENSMUST00000108586	6	13	20449	0.0105544	Dlg4	discs, large homolog 4 (Drosophila) Gene [Source:MGI Symbol;Acc:MGI:1277959]
ENSMUST00000101179	7	18	20449	0.0105544	NA	NA
ENSMUST00000080658	6	13	20449	0.0105544	Mbp	myelin basic protein Gene [Source:MGI Symbol;Acc:MGI:96925]
ENSMUST00000108817	7	18	20449	0.0105544	Hist3h2a	histone cluster 3, H2a Gene [Source:MGI Symbol;Acc:MGI:2448458]
ENSMUST00000114809	6	13	20449	0.0105544	Gm16405	predicted gene 16405 Gene [Source:MGI Symbol;Acc:MGI:3647662]
ENSMUST00000110148	6	13	20449	0.0105544	Gm2046	predicted gene 2046 Gene [Source:MGI Symbol;Acc:MGI:3780214]
ENSMUST00000081342	6	13	20449	0.0105544	Hist1h2ao	histone cluster 1, H2ao Gene [Source:MGI Symbol;Acc:MGI:2448302]
ENSMUST00000105012	6	13	20449	0.0105544	Gm5925	predicted gene 5925 Pseudogene [Source:MGI Symbol;Acc:MGI:3643868]
ENSMUST00000066317	11	44	20449	0.0123865	Vmn2r43	vomeronasal 2, receptor 43 Gene [Source:MGI Symbol;Acc:MGI:3037819]
ENSMUST00000074943	11	44	20449	0.0123865	Vmn2r39	vomeronasal 2, receptor 39 Gene [Source:MGI Symbol;Acc:MGI:3704108]
ENSMUST00000052836	5	9	20449	0.0133607	Add1	adducin 1 (alpha) Gene [Source:MGI Symbol;Acc:MGI:87918]
ENSMUST00000094792	5	9	20449	0.0133607	NA	NA
ENSMUST00000091762	5	9	20449	0.0133607	Gm5446	predicted gene 5446 Pseudogene [Source:MGI Symbol;Acc:MGI:3644854]
ENSMUST00000103144	5	9	20449	0.0133607	Cacnb1	calcium channel, voltage-dependent, beta 1 subunit Gene [Source:MGI Symbol;Acc:MGI:102522]
ENSMUST00000075388	7	19	20449	0.0140666	Gm10147	predicted gene 10147 Gene [Source:MGI Symbol;Acc:MGI:3710518]
ENSMUST00000074086	7	19	20449	0.0140666	Gm10096	predicted gene 10096 Gene [Source:MGI Symbol;Acc:MGI:3710636]
ENSMUST00000084544	7	19	20449	0.0140666	Mup11	major urinary protein 11 Gene [Source:MGI Symbol;Acc:MGI:3709617]
ENSMUST00000096463	7	19	20449	0.0140666	Gm4836	predicted gene 4836 Gene [Source:MGI Symbol;Acc:MGI:3809202]
ENSMUST00000101652	7	19	20449	0.0140666	Gm10487	predicted gene 10487 Gene [Source:MGI Symbol;Acc:MGI:3710592]
ENSMUST00000101645	7	19	20449	0.0140666	Gm14819	predicted gene 14819 Gene [Source:MGI Symbol;Acc:MGI:3801716]
ENSMUST00000080210	7	19	20449	0.0140666	Slc1a2	solute carrier family 1 (glial high affinity glutamate transporter), member 2 Gene [Source:MGI Symbol;Acc:MGI:101931]
ENSMUST00000079797	7	19	20449	0.0140666	Gm10058	predicted gene 10058 Gene [Source:MGI Symbol;Acc:MGI:3711266]
ENSMUST00000101654	7	19	20449	0.0140666	Gm14632	predicted gene 14632 Gene [Source:MGI Symbol;Acc:MGI:3805544]
ENSMUST00000096899	7	19	20449	0.0140666	BC061237	cDNA sequence BC061237 Gene [Source:MGI Symbol;Acc:MGI:2682320]
ENSMUST00000101647	7	19	20449	0.0140666	Gm10486	predicted gene 10486 Gene [Source:MGI Symbol;Acc:MGI:3710516]
ENSMUST00000089085	7	19	20449	0.0140666	Pde10a	phosphodiesterase 10A Gene [Source:MGI Symbol;Acc:MGI:1345143]
ENSMUST00000063998	6	14	20449	0.0146318	Tom1l2	target of myb1-like 2 (chicken) Gene [Source:MGI Symbol;Acc:MGI:2443306]
ENSMUST00000105125	6	14	20449	0.0146318	Gmcl1l	germ cell-less homolog 1 (Drosophila)-like Gene [Source:MGI Symbol;Acc:MGI:1919097]
ENSMUST00000074752	6	14	20449	0.0146318	Hist1h2ak	histone cluster 1, H2ak Gene [Source:MGI Symbol;Acc:MGI:2448297]
ENSMUST00000122381	8	25	20449	0.0146318	Mup9	major urinary protein 9 Gene [Source:MGI Symbol;Acc:MGI:3782918]
ENSMUST00000094646	6	14	20449	0.0146318	Vps4b	vacuolar protein sorting 4b (yeast) Gene [Source:MGI Symbol;Acc:MGI:1100499]
ENSMUST00000100956	6	14	20449	0.0146318	NA	NA
ENSMUST00000113729	6	14	20449	0.0146318	B230307C23Rik	RIKEN cDNA B230307C23 gene Gene [Source:MGI Symbol;Acc:MGI:3643396]
ENSMUST00000105118	6	14	20449	0.0146318	Gm2927	predicted gene 2927 Gene [Source:MGI Symbol;Acc:MGI:3781105]
ENSMUST00000047226	6	14	20449	0.0146318	Lonp1	lon peptidase 1, mitochondrial Gene [Source:MGI Symbol;Acc:MGI:1921392]
ENSMUST00000105007	6	14	20449	0.0146318	Gm14374	predicted gene 14374 Gene [Source:MGI Symbol;Acc:MGI:3709265]
ENSMUST00000081544	6	14	20449	0.0146318	Rims1	regulating synaptic membrane exocytosis 1 Gene [Source:MGI Symbol;Acc:MGI:2152971]
ENSMUST00000110075	6	14	20449	0.0146318	AC164531.1
ENSMUST00000023090	6	14	20449	0.0146318	Nell2	NEL-like 2 (chicken) Gene [Source:MGI Symbol;Acc:MGI:1858510]
ENSMUST00000105123	6	14	20449	0.0146318	Gm2825	predicted gene 2825 Gene [Source:MGI Symbol;Acc:MGI:3780997]
ENSMUST00000074976	8	25	20449	0.0146318	Hist2h2aa1	histone cluster 2, H2aa1 Gene [Source:MGI Symbol;Acc:MGI:96097]
ENSMUST00000091710	6	14	20449	0.0146318	Hist1h2aj	histone cluster 1, H2aj Pseudogene [Source:MGI Symbol;Acc:MGI:2448312]
ENSMUST00000090443	6	14	20449	0.0146318	Camk2b	calcium/calmodulin-dependent protein kinase II, beta Gene [Source:MGI Symbol;Acc:MGI:88257]
ENSMUST00000109925	6	14	20449	0.0146318	Dbn1	drebrin 1 Gene [Source:MGI Symbol;Acc:MGI:1931838]
ENSMUST00000032402	6	14	20449	0.0146318	Bcat1	branched chain aminotransferase 1, cytosolic Gene [Source:MGI Symbol;Acc:MGI:104861]
ENSMUST00000106649	7	20	20449	0.0183894	Mical2	microtubule associated monoxygenase, calponin and LIM domain containing 2 Gene [Source:MGI Symbol;Acc:MGI:2444947]
ENSMUST00000075108	8	26	20449	0.0183894	Vmn2r31	vomeronasal 2, receptor 31 Gene [Source:MGI Symbol;Acc:MGI:3757688]
ENSMUST00000119928	7	20	20449	0.0183894	Luc7l	Luc7 homolog (S. cerevisiae)-like Gene [Source:MGI Symbol;Acc:MGI:1914228]
ENSMUST00000052686	7	20	20449	0.0183894	H2afx	H2A histone family, member X Gene [Source:MGI Symbol;Acc:MGI:102688]
ENSMUST00000111023	5	10	20449	0.0198983	Gnb2	guanine nucleotide binding protein (G protein), beta 2 Gene [Source:MGI Symbol;Acc:MGI:95784]
ENSMUST00000095437	4	6	20449	0.0198983	NA	NA
ENSMUST00000099495	5	10	20449	0.0198983	Stk11	serine/threonine kinase 11 Gene [Source:MGI Symbol;Acc:MGI:1341870]
ENSMUST00000107105	6	15	20449	0.0198983	Rundc3a	RUN domain containing 3A Gene [Source:MGI Symbol;Acc:MGI:1858752]
ENSMUST00000106140	6	15	20449	0.0198983	Prkacb	protein kinase, cAMP dependent, catalytic, beta Gene [Source:MGI Symbol;Acc:MGI:97594]
ENSMUST00000050312	6	15	20449	0.0198983	Mapk8ip1	mitogen-activated protein kinase 8 interacting protein 1 Gene [Source:MGI Symbol;Acc:MGI:1309464]
ENSMUST00000025989	4	6	20449	0.0198983	Tm9sf3	transmembrane 9 superfamily member 3 Gene [Source:MGI Symbol;Acc:MGI:1914262]
ENSMUST00000030362	4	6	20449	0.0198983	2210012G02Rik	RIKEN cDNA 2210012G02 gene Gene [Source:MGI Symbol;Acc:MGI:1913776]
ENSMUST00000069967	5	10	20449	0.0198983	4933426I21Rik	RIKEN cDNA 4933426I21 gene Gene [Source:MGI Symbol;Acc:MGI:1918413]
ENSMUST00000102558	6	15	20449	0.0198983	Mink1	misshapen-like kinase 1 (zebrafish) Gene [Source:MGI Symbol;Acc:MGI:1355329]
ENSMUST00000098844	5	10	20449	0.0198983	Vmn1r56	vomeronasal 1 receptor 56 Gene [Source:MGI Symbol;Acc:MGI:3033472]
ENSMUST00000072784	5	10	20449	0.0198983	Olfr1420	olfactory receptor 1420 Gene [Source:MGI Symbol;Acc:MGI:3031254]
ENSMUST00000040443	6	15	20449	0.0198983	Nsf	N-ethylmaleimide sensitive fusion protein Gene [Source:MGI Symbol;Acc:MGI:104560]
ENSMUST00000040604	4	6	20449	0.0198983	Dmtf1	cyclin D binding myb-like transcription factor 1 Gene [Source:MGI Symbol;Acc:MGI:1344415]
ENSMUST00000028667	5	10	20449	0.0198983	Dgkz	diacylglycerol kinase zeta Gene [Source:MGI Symbol;Acc:MGI:1278339]
ENSMUST00000095505	6	15	20449	0.0198983	Gm16368	predicted pseudogene 16368 Pseudogene [Source:MGI Symbol;Acc:MGI:3647101]
ENSMUST00000027421	6	15	20449	0.0198983	Trip12	thyroid hormone receptor interactor 12 Gene [Source:MGI Symbol;Acc:MGI:1309481]
ENSMUST00000109608	6	15	20449	0.0198983	Cpne1	copine I Gene [Source:MGI Symbol;Acc:MGI:2386621]
ENSMUST00000071231	5	10	20449	0.0198983	NA	NA
ENSMUST00000111304	5	10	20449	0.0198983	NA	NA
ENSMUST00000108610	5	10	20449	0.0198983	Eif5a	eukaryotic translation initiation factor 5A Gene [Source:MGI Symbol;Acc:MGI:106248]
ENSMUST00000031003	4	6	20449	0.0198983	Ppp2r2c	protein phosphatase 2 (formerly 2A), regulatory subunit B (PR 52), gamma isoform Gene [Source:MGI Symbol;Acc:MGI:2442660]
ENSMUST00000021950	6	15	20449	0.0198983	Dbn1	drebrin 1 Gene [Source:MGI Symbol;Acc:MGI:1931838]
ENSMUST00000079924	6	15	20449	0.0198983	Btbd9	BTB (POZ) domain containing 9 Gene [Source:MGI Symbol;Acc:MGI:1916625]
ENSMUST00000003183	5	10	20449	0.0198983	Ppp5c	protein phosphatase 5, catalytic subunit Gene [Source:MGI Symbol;Acc:MGI:102666]
ENSMUST00000070076	4	6	20449	0.0198983	NA	NA
ENSMUST00000094636	5	10	20449	0.0198983	Smr2	submaxillary gland androgen regulated protein 2 Gene [Source:MGI Symbol;Acc:MGI:102762]
ENSMUST00000035199	5	10	20449	0.0198983	Rbm5	RNA binding motif protein 5 Gene [Source:MGI Symbol;Acc:MGI:1933204]
ENSMUST00000062534	5	10	20449	0.0198983	Olfr745	olfactory receptor 745 Gene [Source:MGI Symbol;Acc:MGI:3030579]
ENSMUST00000110905	5	10	20449	0.0198983	Zfp68	zinc finger protein 68 Gene [Source:MGI Symbol;Acc:MGI:1344427]
ENSMUST00000097844	5	10	20449	0.0198983	Srsf10	serine/arginine-rich splicing factor 10 Gene [Source:MGI Symbol;Acc:MGI:1333805]
ENSMUST00000108332	5	10	20449	0.0198983	Gm10046	predicted gene 10046 Gene [Source:MGI Symbol;Acc:MGI:3797981]
ENSMUST00000118046	3	3	20449	0.0217811	Gm2066	predicted pseudogene 2066 Pseudogene [Source:MGI Symbol;Acc:MGI:3780233]
ENSMUST00000075177	7	21	20449	0.0224523	Olfr1377	olfactory receptor 1377 Gene [Source:MGI Symbol;Acc:MGI:3031211]
ENSMUST00000002817	7	21	20449	0.0224523	Camk2b	calcium/calmodulin-dependent protein kinase II, beta Gene [Source:MGI Symbol;Acc:MGI:88257]
ENSMUST00000078756	7	21	20449	0.0224523	Hist2h2aa2	histone cluster 2, H2aa2 Gene [Source:MGI Symbol;Acc:MGI:2448283]
ENSMUST00000091741	7	21	20449	0.0224523	Hist1h2ag	histone cluster 1, H2ag Gene [Source:MGI Symbol;Acc:MGI:2448293]
ENSMUST00000119231	6	16	20449	0.0287255	Gm6121	predicted gene 6121 Gene [Source:MGI Symbol;Acc:MGI:3779555]
ENSMUST00000017384	6	16	20449	0.0287255	Casc3	cancer susceptibility candidate 3 Gene [Source:MGI Symbol;Acc:MGI:2179723]
ENSMUST00000050485	6	16	20449	0.0287255	1700049G17Rik	RIKEN cDNA 1700049G17 gene Gene [Source:MGI Symbol;Acc:MGI:1920680]
ENSMUST00000070124	6	16	20449	0.0287255	Hist1h2ai	histone cluster 1, H2ai Gene [Source:MGI Symbol;Acc:MGI:2448457]
ENSMUST00000025023	6	16	20449	0.0287255	Luc7l	Luc7 homolog (S. cerevisiae)-like Gene [Source:MGI Symbol;Acc:MGI:1914228]
ENSMUST00000114850	6	16	20449	0.0287255	Gm1975	predicted gene 1975 Gene [Source:MGI Symbol;Acc:MGI:3780144]
ENSMUST00000079204	6	16	20449	0.0287255	Rph3a	rabphilin 3A Gene [Source:MGI Symbol;Acc:MGI:102788]
ENSMUST00000086199	5	11	20449	0.0299491	Glul	glutamate-ammonia ligase (glutamine synthetase) Gene [Source:MGI Symbol;Acc:MGI:95739]
ENSMUST00000087366	5	11	20449	0.0299491	Creb1	cAMP responsive element binding protein 1 Gene [Source:MGI Symbol;Acc:MGI:88494]
ENSMUST00000116238	5	11	20449	0.0299491	Hk1	hexokinase 1 Gene [Source:MGI Symbol;Acc:MGI:96103]
ENSMUST00000076264	5	11	20449	0.0299491	Zfp512	zinc finger protein 512 Gene [Source:MGI Symbol;Acc:MGI:1917345]
ENSMUST00000074616	5	11	20449	0.0299491	Srek1	splicing regulatory glutamine/lysine-rich protein 1 Gene [Source:MGI Symbol;Acc:MGI:2145245]
ENSMUST00000055990	5	11	20449	0.0299491	Eef1a2	eukaryotic translation elongation factor 1 alpha 2 Gene [Source:MGI Symbol;Acc:MGI:1096317]
ENSMUST00000005164	5	11	20449	0.0299491	Prkacb	protein kinase, cAMP dependent, catalytic, beta Gene [Source:MGI Symbol;Acc:MGI:97594]
ENSMUST00000110267	5	11	20449	0.0299491	Sybu	syntabulin (syntaxin-interacting) Gene [Source:MGI Symbol;Acc:MGI:2442392]
ENSMUST00000013667	5	11	20449	0.0299491	Bcas1	breast carcinoma amplified sequence 1 Gene [Source:MGI Symbol;Acc:MGI:1924210]
ENSMUST00000051039	5	11	20449	0.0299491	Senp8	SUMO/sentrin specific peptidase 8 Gene [Source:MGI Symbol;Acc:MGI:1918849]
ENSMUST00000020490	5	11	20449	0.0299491	Wdr82	WD repeat domain containing 82 Gene [Source:MGI Symbol;Acc:MGI:1924555]
ENSMUST00000100700	5	11	20449	0.0299491	Gm10382	predicted gene 10382 Gene [Source:MGI Symbol;Acc:MGI:3647829]
ENSMUST00000025037	5	11	20449	0.0299491	Ptprs	protein tyrosine phosphatase, receptor type, S Gene [Source:MGI Symbol;Acc:MGI:97815]
ENSMUST00000077123	6	17	20449	0.0373198	Olfr1265	olfactory receptor 1265 Gene [Source:MGI Symbol;Acc:MGI:3031099]
ENSMUST00000103000	6	17	20449	0.0373198	Ssxb2	synovial sarcoma, X member B, breakpoint 2 Gene [Source:MGI Symbol;Acc:MGI:2446771]
ENSMUST00000110967	6	17	20449	0.0373198	Smok3c	sperm motility kinase 3C Pseudogene [Source:MGI Symbol;Acc:MGI:3647925]
ENSMUST00000097275	6	17	20449	0.0373198	Prkce	protein kinase C, epsilon Gene [Source:MGI Symbol;Acc:MGI:97599]
ENSMUST00000102544	4	7	20449	0.0373198	Srsf10	serine/arginine-rich splicing factor 10 Gene [Source:MGI Symbol;Acc:MGI:1333805]
ENSMUST00000079312	4	7	20449	0.0373198	Cpne1	copine I Gene [Source:MGI Symbol;Acc:MGI:2386621]
ENSMUST00000046892	4	7	20449	0.0373198	Cplx1	complexin 1 Gene [Source:MGI Symbol;Acc:MGI:104727]
ENSMUST00000044717	4	7	20449	0.0373198	Schip1	schwannomin interacting protein 1 Gene [Source:MGI Symbol;Acc:MGI:1353557]
ENSMUST00000080311	6	17	20449	0.0373198	Olfr1265	olfactory receptor 1265 Gene [Source:MGI Symbol;Acc:MGI:3031099]
ENSMUST00000021670	4	7	20449	0.0373198	Ylpm1	YLP motif containing 1 Gene [Source:MGI Symbol;Acc:MGI:1926195]
ENSMUST00000114330	4	7	20449	0.0373198	Vps52	vacuolar protein sorting 52 (yeast) Gene [Source:MGI Symbol;Acc:MGI:1330304]
ENSMUST00000072873	6	17	20449	0.0373198	Mink1	misshapen-like kinase 1 (zebrafish) Gene [Source:MGI Symbol;Acc:MGI:1355329]
ENSMUST00000098851	4	7	20449	0.0373198	Prosc	proline synthetase co-transcribed Gene [Source:MGI Symbol;Acc:MGI:1891207]
ENSMUST00000053025	6	17	20449	0.0373198	NA	NA
ENSMUST00000071437	4	7	20449	0.0373198	Olfr339	olfactory receptor 339 Gene [Source:MGI Symbol;Acc:MGI:3030173]
ENSMUST00000109490	4	7	20449	0.0373198	Homer1	homer homolog 1 (Drosophila) Gene [Source:MGI Symbol;Acc:MGI:1347345]
ENSMUST00000043710	6	17	20449	0.0373198	NA	NA
ENSMUST00000064656	4	7	20449	0.0373198	Zfp365	zinc finger protein 365 Gene [Source:MGI Symbol;Acc:MGI:2143676]
ENSMUST00000028719	4	7	20449	0.0373198	Plcb1	phospholipase C, beta 1 Gene [Source:MGI Symbol;Acc:MGI:97613]
ENSMUST00000085852	4	7	20449	0.0373198	Zfp68	zinc finger protein 68 Gene [Source:MGI Symbol;Acc:MGI:1344427]
ENSMUST00000098040	7	23	20449	0.0373198	Mup18	major urinary protein 18 Gene [Source:MGI Symbol;Acc:MGI:3705220]
ENSMUST00000100301	10	44	20449	0.0373198	Prkcc	protein kinase C, gamma Gene [Source:MGI Symbol;Acc:MGI:97597]
ENSMUST00000086287	9	37	20449	0.0389197	Vmn2r-ps44	vomeronasal 2, receptor, pseudogene 44 Pseudogene [Source:MGI Symbol;Acc:MGI:3757875]
ENSMUST00000087200	5	12	20449	0.0426518	Gnl1	guanine nucleotide binding protein-like 1 Gene [Source:MGI Symbol;Acc:MGI:95764]
ENSMUST00000109924	5	12	20449	0.0426518	Gm4979	predicted gene 4979 Gene [Source:MGI Symbol;Acc:MGI:3644476]
ENSMUST00000034281	5	12	20449	0.0426518	6430548M08Rik	RIKEN cDNA 6430548M08 gene Gene [Source:MGI Symbol;Acc:MGI:2443793]
ENSMUST00000032889	5	12	20449	0.0426518	Pde2a	phosphodiesterase 2A, cGMP-stimulated Gene [Source:MGI Symbol;Acc:MGI:2446107]
ENSMUST00000105019	5	12	20449	0.0426518	Gm14345	predicted gene 14345 Gene [Source:MGI Symbol;Acc:MGI:3709282]
ENSMUST00000109923	5	12	20449	0.0426518	Dbn1	drebrin 1 Gene [Source:MGI Symbol;Acc:MGI:1931838]
ENSMUST00000050916	5	12	20449	0.0426518	Snx33	sorting nexin 33 Gene [Source:MGI Symbol;Acc:MGI:2443239]
ENSMUST00000108951	5	12	20449	0.0426518	6430548M08Rik	RIKEN cDNA 6430548M08 gene Gene [Source:MGI Symbol;Acc:MGI:2443793]
ENSMUST00000080666	5	12	20449	0.0426518	Ndrg4	N-myc downstream regulated gene 4 Gene [Source:MGI Symbol;Acc:MGI:2384590]
ENSMUST00000048409	5	12	20449	0.0426518	Elmod1	ELMO domain containing 1 Gene [Source:MGI Symbol;Acc:MGI:3583900]
ENSMUST00000100776	5	12	20449	0.0426518	Erc2	ELKS/RAB6-interacting/CAST family member 2 Gene [Source:MGI Symbol;Acc:MGI:1098749]
ENSMUST00000115772	5	12	20449	0.0426518	Tmem181b-ps	transmembrane protein 181B, pseudogene Pseudogene [Source:MGI Symbol;Acc:MGI:3779544]
ENSMUST00000026572	5	12	20449	0.0426518	Hras1	Harvey rat sarcoma virus oncogene 1 Gene [Source:MGI Symbol;Acc:MGI:96224]
ENSMUST00000075729	5	12	20449	0.0426518	NA	NA
ENSMUST00000022634	5	12	20449	0.0426518	Bnip3l	BCL2/adenovirus E1B interacting protein 3-like Gene [Source:MGI Symbol;Acc:MGI:1332659]
ENSMUST00000057333	5	12	20449	0.0426518	Rnf214	ring finger protein 214 Gene [Source:MGI Symbol;Acc:MGI:2444451]
ENSMUST00000006726	5	12	20449	0.0426518	NA	NA
ENSMUST00000004316	7	24	20449	0.0452111	Psap	prosaposin Gene [Source:MGI Symbol;Acc:MGI:97783]
ENSMUST00000050429	7	24	20449	0.0452111	Gm9839	predicted gene 9839 Gene [Source:MGI Symbol;Acc:MGI:3641910]
ENSMUST00000115196	7	24	20449	0.0452111	Dlg1	discs, large homolog 1 (Drosophila) Gene [Source:MGI Symbol;Acc:MGI:107231]
ENSMUST00000086298	9	38	20449	0.0452111	Vmn2r50	vomeronasal 2, receptor 50 Gene [Source:MGI Symbol;Acc:MGI:3643086]
ENSMUST00000073722	8	31	20449	0.0473618	Gm10073	predicted pseudogene 10073 Pseudogene [Source:MGI Symbol;Acc:MGI:3641908]
ENSMUST00000010421	6	18	20449	0.0477604	2610507B11Rik	RIKEN cDNA 2610507B11 gene Gene [Source:MGI Symbol;Acc:MGI:1919753]
ENSMUST00000040001	6	18	20449	0.0477604	Galnt9	UDP-N-acetyl-alpha-D-galactosamine:polypeptide N-acetylgalactosaminyltransferase 9 Gene [Source:MGI Symbol;Acc:MGI:2677965]
ENSMUST00000049544	10	46	20449	0.0477604	Ccdc141	coiled-coil domain containing 141 Gene [Source:MGI Symbol;Acc:MGI:1919735]
ENSMUST00000086778	6	18	20449	0.0477604	Evi5l	ecotropic viral integration site 5 like Gene [Source:MGI Symbol;Acc:MGI:2442167]
ENSMUST00000024647	6	18	20449	0.0477604	Pde10a	phosphodiesterase 10A Gene [Source:MGI Symbol;Acc:MGI:1345143]
ENSMUST00000101657	6	18	20449	0.0477604	Gm10488	predicted gene 10488 Gene [Source:MGI Symbol;Acc:MGI:3710522]
ENSMUST00000102795	6	18	20449	0.0477604	Ublcp1	ubiquitin-like domain containing CTD phosphatase 1 Gene [Source:MGI Symbol;Acc:MGI:1933105]
ENSMUST00000076810	6	18	20449	0.0477604	Kalrn	kalirin, RhoGEF kinase Gene [Source:MGI Symbol;Acc:MGI:2685385]
ENSMUST00000096913	6	18	20449	0.0477604	Slx	Sycp3 like X-linked Gene [Source:MGI Symbol;Acc:MGI:99543]
ENSMUST00000113007	5	13	20449	0.0567523	Rbm41	RNA binding motif protein 41 Gene [Source:MGI Symbol;Acc:MGI:2444923]
ENSMUST00000061620	5	13	20449	0.0567523	Unc80	unc-80 homolog (C. elegans) Gene [Source:MGI Symbol;Acc:MGI:2652882]
ENSMUST00000056078	5	13	20449	0.0567523	Mrps12	mitochondrial ribosomal protein S12 Gene [Source:MGI Symbol;Acc:MGI:1346333]
ENSMUST00000115769	5	13	20449	0.0567523	Tmem181c-ps	transmembrane protein 181C, pseudogene Pseudogene [Source:MGI Symbol;Acc:MGI:3780993]
ENSMUST00000046206	5	13	20449	0.0567523	Rprd1a	regulation of nuclear pre-mRNA domain containing 1A Gene [Source:MGI Symbol;Acc:MGI:2385066]
ENSMUST00000119214	4	8	20449	0.0567523	Gm14367	predicted gene 14367 Pseudogene [Source:MGI Symbol;Acc:MGI:3705868]
ENSMUST00000099612	4	8	20449	0.0567523	Olfr1297	olfactory receptor 1297 Gene [Source:MGI Symbol;Acc:MGI:3031131]
ENSMUST00000003529	4	8	20449	0.0567523	Paf1	Paf1, RNA polymerase II associated factor, homolog (S. cerevisiae) Gene [Source:MGI Symbol;Acc:MGI:1923988]
ENSMUST00000069553	4	8	20449	0.0567523	A230083G16Rik	RIKEN cDNA A230083G16 gene Gene [Source:MGI Symbol;Acc:MGI:3045289]
ENSMUST00000086282	8	32	20449	0.0567523	Vmn2r42	vomeronasal 2, receptor 42 Gene [Source:MGI Symbol;Acc:MGI:1316666]
ENSMUST00000028177	4	8	20449	0.0567523	Olfm1	olfactomedin 1 Gene [Source:MGI Symbol;Acc:MGI:1860437]
ENSMUST00000097658	4	8	20449	0.0567523	D030074E01Rik	RIKEN cDNA D030074E01 gene Gene [Source:MGI Symbol;Acc:MGI:2443008]
ENSMUST00000066928	4	8	20449	0.0567523	Phactr1	phosphatase and actin regulator 1 Gene [Source:MGI Symbol;Acc:MGI:2659021]
ENSMUST00000122289	3	4	20449	0.0567523	Gm14970	predicted gene 14970 Pseudogene [Source:MGI Symbol;Acc:MGI:3705424]
ENSMUST00000078976	4	8	20449	0.0567523	Zfp706	zinc finger protein 706 Gene [Source:MGI Symbol;Acc:MGI:1915286]
ENSMUST00000108796	3	4	20449	0.0567523	Dnajc5	DnaJ (Hsp40) homolog, subfamily C, member 5 Gene [Source:MGI Symbol;Acc:MGI:892995]
ENSMUST00000103116	5	13	20449	0.0567523	Ppp1r16b	protein phosphatase 1, regulatory (inhibitor) subunit 16B Gene [Source:MGI Symbol;Acc:MGI:2151841]
ENSMUST00000057324	5	13	20449	0.0567523	Flrt2	fibronectin leucine rich transmembrane protein 2 Gene [Source:MGI Symbol;Acc:MGI:3603594]
ENSMUST00000105128	4	8	20449	0.0567523	Gm2784	predicted gene 2784 Gene [Source:MGI Symbol;Acc:MGI:3780952]
ENSMUST00000033075	5	13	20449	0.0567523	Stx4a	syntaxin 4A (placental) Gene [Source:MGI Symbol;Acc:MGI:893577]
ENSMUST00000115353	4	8	20449	0.0567523	Dmtf1	cyclin D binding myb-like transcription factor 1 Gene [Source:MGI Symbol;Acc:MGI:1344415]
ENSMUST00000086956	4	8	20449	0.0567523	2011-09-01	septin 11 Gene [Source:MGI Symbol;Acc:MGI:1277214]
ENSMUST00000115767	5	13	20449	0.0567523	Tmem181d-ps	transmembrane protein 181D, pseudogene Pseudogene [Source:MGI Symbol;Acc:MGI:3781035]
ENSMUST00000018542	5	13	20449	0.0567523	NA	NA
ENSMUST00000119862	3	4	20449	0.0567523	Gm13207	predicted gene 13207 Pseudogene [Source:MGI Symbol;Acc:MGI:3651232]
ENSMUST00000046161	4	8	20449	0.0567523	Mtus1	mitochondrial tumor suppressor 1 Gene [Source:MGI Symbol;Acc:MGI:2142572]
ENSMUST00000062783	3	4	20449	0.0567523	AY036118	cDNA sequence AY036118 Gene [Source:MGI Symbol;Acc:MGI:2158419]
ENSMUST00000072455	5	13	20449	0.0567523	4930423O20Rik	RIKEN cDNA 4930423O20 gene Gene [Source:MGI Symbol;Acc:MGI:1921196]
ENSMUST00000110898	3	4	20449	0.0567523	Rasgrp1	RAS guanyl releasing protein 1 Gene [Source:MGI Symbol;Acc:MGI:1314635]
ENSMUST00000062117	4	8	20449	0.0567523	Rap2a	RAS related protein 2a Gene [Source:MGI Symbol;Acc:MGI:97855]
ENSMUST00000028905	5	13	20449	0.0567523	Pcsk2	proprotein convertase subtilisin/kexin type 2 Gene [Source:MGI Symbol;Acc:MGI:97512]
ENSMUST00000113047	4	8	20449	0.0567523	2011-09-01	septin 11 Gene [Source:MGI Symbol;Acc:MGI:1277214]
ENSMUST00000023039	4	8	20449	0.0567523	St13	suppression of tumorigenicity 13 Gene [Source:MGI Symbol;Acc:MGI:1917606]
ENSMUST00000108797	4	8	20449	0.0567523	Dnajc5	DnaJ (Hsp40) homolog, subfamily C, member 5 Gene [Source:MGI Symbol;Acc:MGI:892995]
ENSMUST00000003544	5	13	20449	0.0567523	Bicd1	bicaudal D homolog 1 (Drosophila) Gene [Source:MGI Symbol;Acc:MGI:1101760]
ENSMUST00000066431	5	13	20449	0.0567523	Camk2b	calcium/calmodulin-dependent protein kinase II, beta Gene [Source:MGI Symbol;Acc:MGI:88257]
ENSMUST00000087043	4	8	20449	0.0567523	Smr2	submaxillary gland androgen regulated protein 2 Gene [Source:MGI Symbol;Acc:MGI:102762]
ENSMUST00000078844	4	8	20449	0.0567523	2610017I09Rik	RIKEN cDNA 2610017I09 gene Gene [Source:MGI Symbol;Acc:MGI:1913547]
ENSMUST00000110865	5	13	20449	0.0567523	Adap1	ArfGAP with dual PH domains 1 Gene [Source:MGI Symbol;Acc:MGI:2442201]
ENSMUST00000108191	5	13	20449	0.0567523	Epha7	Eph receptor A7 Gene [Source:MGI Symbol;Acc:MGI:95276]
ENSMUST00000105889	4	8	20449	0.0567523	Dhdds	dehydrodolichyl diphosphate synthase Gene [Source:MGI Symbol;Acc:MGI:1914672]
ENSMUST00000091751	5	13	20449	0.0567523	Hist1h2an	histone cluster 1, H2an Gene [Source:MGI Symbol;Acc:MGI:2448300]
ENSMUST00000024905	4	8	20449	0.0567523	Ralbp1	ralA binding protein 1 Gene [Source:MGI Symbol;Acc:MGI:108466]
ENSMUST00000105009	5	13	20449	0.0567523	Gm3763	predicted gene 3763 Gene [Source:MGI Symbol;Acc:MGI:3781937]
ENSMUST00000074271	5	13	20449	0.0567523	App	amyloid beta (A4) precursor protein Gene [Source:MGI Symbol;Acc:MGI:88059]
ENSMUST00000100537	6	19	20449	0.0576743	Smok3b	sperm motility kinase 3B Gene [Source:MGI Symbol;Acc:MGI:3615348]
ENSMUST00000084120	6	19	20449	0.0576743	NA	NA
ENSMUST00000112789	6	19	20449	0.0576743	Gm15109	predicted gene 15109 Pseudogene [Source:MGI Symbol;Acc:MGI:3705842]
ENSMUST00000122279	6	19	20449	0.0576743	Rps14	ribosomal protein S14 Gene [Source:MGI Symbol;Acc:MGI:98107]
ENSMUST00000047697	7	26	20449	0.0642238	Trim17	tripartite motif-containing 17 Gene [Source:MGI Symbol;Acc:MGI:1861440]
ENSMUST00000072475	7	26	20449	0.0642238	Vmn2r30	vomeronasal 2, receptor 30 Gene [Source:MGI Symbol;Acc:MGI:1316729]
ENSMUST00000030541	7	26	20449	0.0642238	Hp1bp3	heterochromatin protein 1, binding protein 3 Gene [Source:MGI Symbol;Acc:MGI:109369]
ENSMUST00000097836	7	26	20449	0.0642238	Hp1bp3	heterochromatin protein 1, binding protein 3 Gene [Source:MGI Symbol;Acc:MGI:109369]
ENSMUST00000025649	10	49	20449	0.067791	Ddb1	damage specific DNA binding protein 1 Gene [Source:MGI Symbol;Acc:MGI:1202384]
ENSMUST00000000544	5	14	20449	0.0755078	Acvr1b	activin A receptor, type 1B Gene [Source:MGI Symbol;Acc:MGI:1338944]
ENSMUST00000111361	5	14	20449	0.0755078	AC133103.2
ENSMUST00000108791	5	14	20449	0.0755078	Znf512b	zinc finger protein 512B Gene [Source:MGI Symbol;Acc:MGI:2685478]
ENSMUST00000003152	5	14	20449	0.0755078	Stk11	serine/threonine kinase 11 Gene [Source:MGI Symbol;Acc:MGI:1341870]
ENSMUST00000075389	5	14	20449	0.0755078	Adap1	ArfGAP with dual PH domains 1 Gene [Source:MGI Symbol;Acc:MGI:2442201]
ENSMUST00000035700	5	14	20449	0.0755078	Camkv	CaM kinase-like vesicle-associated Gene [Source:MGI Symbol;Acc:MGI:2384296]
ENSMUST00000105008	5	14	20449	0.0755078	NA	NA
ENSMUST00000005072	5	14	20449	0.0755078	Dtx2	deltex 2 homolog (Drosophila) Gene [Source:MGI Symbol;Acc:MGI:1921448]
ENSMUST00000116504	5	14	20449	0.0755078	NA	NA
ENSMUST00000109065	5	14	20449	0.0755078	Vdac1	voltage-dependent anion channel 1 Gene [Source:MGI Symbol;Acc:MGI:106919]
ENSMUST00000084030	5	14	20449	0.0755078	Tacc1	transforming, acidic coiled-coil containing protein 1 Gene [Source:MGI Symbol;Acc:MGI:2443510]
ENSMUST00000070435	5	14	20449	0.0755078	Fabp3-ps1	fatty acid binding protein 3, muscle and heart, pseudogene 1 Pseudogene [Source:MGI Symbol;Acc:MGI:101929]
ENSMUST00000070215	5	14	20449	0.0755078	Npm3	nucleoplasmin 3 Gene [Source:MGI Symbol;Acc:MGI:894653]
ENSMUST00000109090	5	14	20449	0.0755078	Phf15	PHD finger protein 15 Gene [Source:MGI Symbol;Acc:MGI:1924151]
ENSMUST00000057069	5	14	20449	0.0755078	NA	NA
ENSMUST00000040873	6	20	20449	0.0755078	Srrt	serrate RNA effector molecule homolog (Arabidopsis) Gene [Source:MGI Symbol;Acc:MGI:1933527]
ENSMUST00000054646	5	14	20449	0.0755078	Dbn1	drebrin 1 Gene [Source:MGI Symbol;Acc:MGI:1931838]
ENSMUST00000109685	8	34	20449	0.0755078	Itch	itchy, E3 ubiquitin protein ligase Gene [Source:MGI Symbol;Acc:MGI:1202301]
ENSMUST00000117061	5	14	20449	0.0755078	2008-09-01	septin 8 Gene [Source:MGI Symbol;Acc:MGI:894310]
ENSMUST00000089726	6	20	20449	0.0755078	D430041D05Rik	RIKEN cDNA D430041D05 gene Gene [Source:MGI Symbol;Acc:MGI:2181743]
ENSMUST00000020452	5	14	20449	0.0755078	Prmt2	protein arginine N-methyltransferase 2 Gene [Source:MGI Symbol;Acc:MGI:1316652]
ENSMUST00000118957	5	14	20449	0.0755078	Olfr1267-ps1	olfactory receptor 1267, pseudogene 1 Pseudogene [Source:MGI Symbol;Acc:MGI:3031101]
ENSMUST00000101381	5	14	20449	0.0755078	Gm10462	predicted gene 10462 Gene [Source:MGI Symbol;Acc:MGI:3708549]
ENSMUST00000098046	7	27	20449	0.0766878	Mup11	major urinary protein 11 Gene [Source:MGI Symbol;Acc:MGI:3709617]
ENSMUST00000037440	7	27	20449	0.0766878	Atm	ataxia telangiectasia mutated homolog (human) Gene [Source:MGI Symbol;Acc:MGI:107202]
ENSMUST00000108948	4	9	20449	0.082204	6430548M08Rik	RIKEN cDNA 6430548M08 gene Gene [Source:MGI Symbol;Acc:MGI:2443793]
ENSMUST00000105017	4	9	20449	0.082204	Gm3701	predicted gene 3701 Gene [Source:MGI Symbol;Acc:MGI:3781877]
ENSMUST00000105119	4	9	20449	0.082204	Gm2913	predicted gene 2913 Gene [Source:MGI Symbol;Acc:MGI:3781091]
ENSMUST00000085715	4	9	20449	0.082204	Mark4	MAP/microtubule affinity-regulating kinase 4 Gene [Source:MGI Symbol;Acc:MGI:1920955]
ENSMUST00000022962	4	9	20449	0.082204	Ttc35	tetratricopeptide repeat domain 35 Gene [Source:MGI Symbol;Acc:MGI:1913986]
ENSMUST00000015719	4	9	20449	0.082204	Atp6v0e	ATPase, H+ transporting, lysosomal V0 subunit E Gene [Source:MGI Symbol;Acc:MGI:1328318]
ENSMUST00000105126	4	9	20449	0.082204	Gm2799	predicted gene 2799 Gene [Source:MGI Symbol;Acc:MGI:3780968]
ENSMUST00000113220	4	9	20449	0.082204	Hmgn3	high mobility group nucleosomal binding domain 3 Gene [Source:MGI Symbol;Acc:MGI:2138069]
ENSMUST00000102983	4	9	20449	0.082204	Hist1h4k	histone cluster 1, H4k Gene [Source:MGI Symbol;Acc:MGI:2448439]
ENSMUST00000089139	4	9	20449	0.082204	NA	NA
ENSMUST00000052702	4	9	20449	0.082204	BC049715	cDNA sequence BC049715 Gene [Source:MGI Symbol;Acc:MGI:3605234]
ENSMUST00000119783	4	9	20449	0.082204	Gatad1	GATA zinc finger domain containing 1 Gene [Source:MGI Symbol;Acc:MGI:1914460]
ENSMUST00000033484	4	9	20449	0.082204	Syp	synaptophysin Gene [Source:MGI Symbol;Acc:MGI:98467]
ENSMUST00000031692	4	9	20449	0.082204	Bcl7b	B-cell CLL/lymphoma 7B Gene [Source:MGI Symbol;Acc:MGI:1332238]
ENSMUST00000052877	4	9	20449	0.082204	Gm12663	predicted gene 12663 Pseudogene [Source:MGI Symbol;Acc:MGI:3652168]
ENSMUST00000121576	4	9	20449	0.082204	Gm5490	predicted pseudogene 5490 Pseudogene [Source:MGI Symbol;Acc:MGI:3644697]
ENSMUST00000031900	4	9	20449	0.082204	1700034O15Rik	RIKEN cDNA 1700034O15 gene Gene [Source:MGI Symbol;Acc:MGI:1923856]
ENSMUST00000031085	4	9	20449	0.082204	Klhl5	kelch-like 5 (Drosophila) Gene [Source:MGI Symbol;Acc:MGI:1919028]
ENSMUST00000103307	4	9	20449	0.082204	Gm6836	predicted gene 6836 Gene [Source:MGI Symbol;Acc:MGI:3645770]
ENSMUST00000102984	4	9	20449	0.082204	NA	NA
ENSMUST00000114953	4	9	20449	0.082204	Kalrn	kalirin, RhoGEF kinase Gene [Source:MGI Symbol;Acc:MGI:2685385]
ENSMUST00000097662	4	9	20449	0.082204	Gigyf2	GRB10 interacting GYF protein 2 Gene [Source:MGI Symbol;Acc:MGI:2138584]
ENSMUST00000093773	4	9	20449	0.082204	Mobp	myelin-associated oligodendrocytic basic protein Gene [Source:MGI Symbol;Acc:MGI:108511]
ENSMUST00000106267	4	9	20449	0.082204	Stx1b	syntaxin 1B Gene [Source:MGI Symbol;Acc:MGI:1930705]
ENSMUST00000105117	4	9	20449	0.082204	Gm2933	predicted gene 2933 Gene [Source:MGI Symbol;Acc:MGI:3781111]
ENSMUST00000082036	4	9	20449	0.082204	NA	NA
ENSMUST00000022563	4	9	20449	0.082204	Mtmr6	myotubularin related protein 6 Gene [Source:MGI Symbol;Acc:MGI:2145637]
ENSMUST00000105116	4	9	20449	0.082204	Gm2964	predicted gene 2964 Gene [Source:MGI Symbol;Acc:MGI:3781142]
ENSMUST00000079244	4	9	20449	0.082204	Mink1	misshapen-like kinase 1 (zebrafish) Gene [Source:MGI Symbol;Acc:MGI:1355329]
ENSMUST00000112182	4	9	20449	0.082204	Gm6435	predicted gene 6435 Pseudogene [Source:MGI Symbol;Acc:MGI:3645199]
ENSMUST00000110889	4	9	20449	0.082204	Prkar1b	protein kinase, cAMP dependent regulatory, type I beta Gene [Source:MGI Symbol;Acc:MGI:97759]
ENSMUST00000075657	4	9	20449	0.082204	Ap3s2	adaptor-related protein complex 3, sigma 2 subunit Gene [Source:MGI Symbol;Acc:MGI:1337060]
ENSMUST00000107507	4	9	20449	0.082204	Apba2	amyloid beta (A4) precursor protein-binding, family A, member 2 Gene [Source:MGI Symbol;Acc:MGI:1261791]
ENSMUST00000025377	4	9	20449	0.082204	Ppp2r2b	protein phosphatase 2 (formerly 2A), regulatory subunit B (PR 52), beta isoform Gene [Source:MGI Symbol;Acc:MGI:1920180]
ENSMUST00000085287	4	9	20449	0.082204	NA	NA
ENSMUST00000118282	6	21	20449	0.087548	Atm	ataxia telangiectasia mutated homolog (human) Gene [Source:MGI Symbol;Acc:MGI:107202]
ENSMUST00000112757	6	21	20449	0.087548	Gm15093	predicted gene 15093 Gene [Source:MGI Symbol;Acc:MGI:3712496]
ENSMUST00000112752	6	21	20449	0.087548	NA	NA
ENSMUST00000094866	7	28	20449	0.0882473	Vmn2r32	vomeronasal 2, receptor 32 Gene [Source:MGI Symbol;Acc:MGI:1316696]
ENSMUST00000112536	5	15	20449	0.0948883	2310001H12Rik	RIKEN cDNA 2310001H12 gene Gene [Source:MGI Symbol;Acc:MGI:1916754]
ENSMUST00000072991	5	15	20449	0.0948883	Olfr395	olfactory receptor 395 Gene [Source:MGI Symbol;Acc:MGI:3030229]
ENSMUST00000106648	5	15	20449	0.0948883	Mical2	microtubule associated monoxygenase, calponin and LIM domain containing 2 Gene [Source:MGI Symbol;Acc:MGI:2444947]
ENSMUST00000105010	5	15	20449	0.0948883	Gm3757	predicted pseudogene 3757 Pseudogene [Source:MGI Symbol;Acc:MGI:3781932]
ENSMUST00000107749	5	15	20449	0.0948883	Gabbr2	gamma-aminobutyric acid (GABA) B receptor, 2 Gene [Source:MGI Symbol;Acc:MGI:2386030]
ENSMUST00000101181	5	15	20449	0.0948883	Gm10439	predicted gene 10439 Gene [Source:MGI Symbol;Acc:MGI:3710525]
ENSMUST00000039259	5	15	20449	0.0948883	Agap2	ArfGAP with GTPase domain, ankyrin repeat and PH domain 2 Gene [Source:MGI Symbol;Acc:MGI:3580016]
ENSMUST00000106234	5	15	20449	0.0948883	NA	NA
ENSMUST00000096089	5	15	20449	0.0948883	BC100530	cDNA sequence BC100530 Gene [Source:MGI Symbol;Acc:MGI:3696883]
ENSMUST00000109812	5	15	20449	0.0948883	Camk2b	calcium/calmodulin-dependent protein kinase II, beta Gene [Source:MGI Symbol;Acc:MGI:88257]
ENSMUST00000111819	5	15	20449	0.0948883	Cwc22	CWC22 spliceosome-associated protein homolog (S. cerevisiae) Gene [Source:MGI Symbol;Acc:MGI:2136773]
ENSMUST00000032165	5	15	20449	0.0948883	Ruvbl1	RuvB-like protein 1 Gene [Source:MGI Symbol;Acc:MGI:1928760]
ENSMUST00000037297	5	15	20449	0.0948883	Ssxb1	synovial sarcoma, X member B, breakpoint 1 Gene [Source:MGI Symbol;Acc:MGI:1915235]
ENSMUST00000090247	6	22	20449	0.107976	Trio	triple functional domain (PTPRF interacting) Gene [Source:MGI Symbol;Acc:MGI:1927230]
ENSMUST00000020397	3	5	20449	0.107976	Snrpd3	small nuclear ribonucleoprotein D3 Gene [Source:MGI Symbol;Acc:MGI:1914582]
ENSMUST00000100524	3	5	20449	0.107976	Zfp157	zinc finger protein 157 Gene [Source:MGI Symbol;Acc:MGI:1919404]
ENSMUST00000078952	3	5	20449	0.107976	Olfr376	olfactory receptor 376 Gene [Source:MGI Symbol;Acc:MGI:3030210]
ENSMUST00000084620	3	5	20449	0.107976	NA	NA
ENSMUST00000116643	6	22	20449	0.107976	Gm14354	predicted gene 14354 Pseudogene [Source:MGI Symbol;Acc:MGI:3650966]
ENSMUST00000078656	3	5	20449	0.107976	Prol1	proline rich, lacrimal 1 Gene [Source:MGI Symbol;Acc:MGI:107496]
ENSMUST00000082244	3	5	20449	0.107976	Olfr57	olfactory receptor 57 Gene [Source:MGI Symbol;Acc:MGI:1333808]
ENSMUST00000115573	3	5	20449	0.107976	Gm14459	predicted gene 14459 Gene [Source:MGI Symbol;Acc:MGI:3650385]
ENSMUST00000089372	3	5	20449	0.107976	NA	NA
ENSMUST00000098350	6	22	20449	0.107976	Scap	SREBF chaperone Gene [Source:MGI Symbol;Acc:MGI:2135958]
ENSMUST00000093048	9	45	20449	0.109471	Tom1l2	target of myb1-like 2 (chicken) Gene [Source:MGI Symbol;Acc:MGI:2443306]
ENSMUST00000034749	4	10	20449	0.113435	Fam81a	family with sequence similarity 81, member A Gene [Source:MGI Symbol;Acc:MGI:1924136]
ENSMUST00000109266	4	10	20449	0.113435	Zmynd8	zinc finger, MYND-type containing 8 Gene [Source:MGI Symbol;Acc:MGI:1918025]
ENSMUST00000060774	4	10	20449	0.113435	NA	NA
ENSMUST00000007131	4	10	20449	0.113435	Acly	ATP citrate lyase Gene [Source:MGI Symbol;Acc:MGI:103251]
ENSMUST00000116622	4	10	20449	0.113435	NA	NA
ENSMUST00000068137	4	10	20449	0.113435	Bcas1	breast carcinoma amplified sequence 1 Gene [Source:MGI Symbol;Acc:MGI:1924210]
ENSMUST00000105279	4	10	20449	0.113435	Ppp1r12a	protein phosphatase 1, regulatory (inhibitor) subunit 12A Gene [Source:MGI Symbol;Acc:MGI:1309528]
ENSMUST00000024876	4	10	20449	0.113435	NA	NA
ENSMUST00000019514	4	10	20449	0.113435	Calm3	calmodulin 3 Gene [Source:MGI Symbol;Acc:MGI:103249]
ENSMUST00000068994	4	10	20449	0.113435	Rtkn2	rhotekin 2 Gene [Source:MGI Symbol;Acc:MGI:2158417]
ENSMUST00000007216	4	10	20449	0.113435	Ap2m1	adaptor protein complex AP-2, mu1 Gene [Source:MGI Symbol;Acc:MGI:1298405]
ENSMUST00000093166	4	10	20449	0.113435	Cyfip2	cytoplasmic FMR1 interacting protein 2 Gene [Source:MGI Symbol;Acc:MGI:1924134]
ENSMUST00000072391	4	10	20449	0.113435	Hist1h2aa	histone cluster 1, H2aa Gene [Source:MGI Symbol;Acc:MGI:2448285]
ENSMUST00000115233	4	10	20449	0.113435	Ppp1r2	protein phosphatase 1, regulatory (inhibitor) subunit 2 Gene [Source:MGI Symbol;Acc:MGI:1914099]
ENSMUST00000116642	4	10	20449	0.113435	Gm14350	predicted gene 14350 Pseudogene [Source:MGI Symbol;Acc:MGI:3650416]
ENSMUST00000037141	4	10	20449	0.113435	Setd7	SET domain containing (lysine methyltransferase) 7 Gene [Source:MGI Symbol;Acc:MGI:1920501]
ENSMUST00000114608	4	10	20449	0.113435	Etl4	enhancer trap locus 4 Gene [Source:MGI Symbol;Acc:MGI:95454]
ENSMUST00000090826	4	10	20449	0.113435	Rapgef4	Rap guanine nucleotide exchange factor (GEF) 4 Gene [Source:MGI Symbol;Acc:MGI:1917723]
ENSMUST00000109961	4	10	20449	0.113435	Nxt1	NTF2-related export protein 1 Gene [Source:MGI Symbol;Acc:MGI:1929619]
ENSMUST00000023830	4	10	20449	0.113435	Nus1	nuclear undecaprenyl pyrophosphate synthase 1 homolog (S. cerevisiae) Gene [Source:MGI Symbol;Acc:MGI:1196365]
ENSMUST00000076245	4	10	20449	0.113435	Olfr135	olfactory receptor 135 Gene [Source:MGI Symbol;Acc:MGI:2177518]
ENSMUST00000109919	4	10	20449	0.113435	NA	NA
ENSMUST00000121736	4	10	20449	0.113435	Fbxl5	F-box and leucine-rich repeat protein 5 Gene [Source:MGI Symbol;Acc:MGI:2152883]
ENSMUST00000101167	4	10	20449	0.113435	Gm5662	predicted gene 5662 Gene [Source:MGI Symbol;Acc:MGI:3648257]
ENSMUST00000030122	4	10	20449	0.113435	Spink4	serine peptidase inhibitor, Kazal type 4 Gene [Source:MGI Symbol;Acc:MGI:1341848]
ENSMUST00000108560	4	10	20449	0.113435	Zfp583	zinc finger protein 583 Gene [Source:MGI Symbol;Acc:MGI:2682297]
ENSMUST00000108682	4	10	20449	0.113435	Gas7	growth arrest specific 7 Gene [Source:MGI Symbol;Acc:MGI:1202388]
ENSMUST00000105370	4	10	20449	0.113435	Stk11	serine/threonine kinase 11 Gene [Source:MGI Symbol;Acc:MGI:1341870]
ENSMUST00000078267	4	10	20449	0.113435	Hist3h2ba	histone cluster 3, H2ba Gene [Source:MGI Symbol;Acc:MGI:1925553]
ENSMUST00000095017	4	10	20449	0.113435	Dmtf1	cyclin D binding myb-like transcription factor 1 Gene [Source:MGI Symbol;Acc:MGI:1344415]
ENSMUST00000052332	4	10	20449	0.113435	Abi2	abl-interactor 2 Gene [Source:MGI Symbol;Acc:MGI:106913]
ENSMUST00000106124	4	10	20449	0.113435	NA	NA
ENSMUST00000085917	4	10	20449	0.113435	Akt2	thymoma viral proto-oncogene 2 Gene [Source:MGI Symbol;Acc:MGI:104874]
ENSMUST00000045180	4	10	20449	0.113435	Tardbp	TAR DNA binding protein Gene [Source:MGI Symbol;Acc:MGI:2387629]
ENSMUST00000108681	4	10	20449	0.113435	Gas7	growth arrest specific 7 Gene [Source:MGI Symbol;Acc:MGI:1202388]
ENSMUST00000049932	4	10	20449	0.113435	Creb1	cAMP responsive element binding protein 1 Gene [Source:MGI Symbol;Acc:MGI:88494]
ENSMUST00000041318	4	10	20449	0.113435	Ndrg4	N-myc downstream regulated gene 4 Gene [Source:MGI Symbol;Acc:MGI:2384590]
ENSMUST00000064989	5	16	20449	0.114765	Prkcb	protein kinase C, beta Gene [Source:MGI Symbol;Acc:MGI:97596]
ENSMUST00000005493	5	16	20449	0.114765	Slc1a3	solute carrier family 1 (glial high affinity glutamate transporter), member 3 Gene [Source:MGI Symbol;Acc:MGI:99917]
ENSMUST00000105327	5	16	20449	0.114765	Pip5k1c	phosphatidylinositol-4-phosphate 5-kinase, type 1 gamma Gene [Source:MGI Symbol;Acc:MGI:1298224]
ENSMUST00000026436	5	16	20449	0.114765	Baiap2	brain-specific angiogenesis inhibitor 1-associated protein 2 Gene [Source:MGI Symbol;Acc:MGI:2137336]
ENSMUST00000022947	5	16	20449	0.114765	Matn2	matrilin 2 Gene [Source:MGI Symbol;Acc:MGI:109613]
ENSMUST00000092971	5	16	20449	0.114765	Chd3	chromodomain helicase DNA binding protein 3 Gene [Source:MGI Symbol;Acc:MGI:1344395]
ENSMUST00000057659	5	16	20449	0.114765	Gcc2	GRIP and coiled-coil domain containing 2 Gene [Source:MGI Symbol;Acc:MGI:1917547]
ENSMUST00000101585	5	16	20449	0.114765	Camk2b	calcium/calmodulin-dependent protein kinase II, beta Gene [Source:MGI Symbol;Acc:MGI:88257]
ENSMUST00000075180	5	16	20449	0.114765	Baiap2	brain-specific angiogenesis inhibitor 1-associated protein 2 Gene [Source:MGI Symbol;Acc:MGI:2137336]
ENSMUST00000114960	5	16	20449	0.114765	Kalrn	kalirin, RhoGEF kinase Gene [Source:MGI Symbol;Acc:MGI:2685385]
ENSMUST00000023099	5	16	20449	0.114765	Slc38a2	solute carrier family 38, member 2 Gene [Source:MGI Symbol;Acc:MGI:1915010]
ENSMUST00000120184	5	16	20449	0.114765	Amy2b	amylase 2b Pseudogene [Source:MGI Symbol;Acc:MGI:104547]
ENSMUST00000025511	5	16	20449	0.114765	Rps14	ribosomal protein S14 Gene [Source:MGI Symbol;Acc:MGI:98107]
ENSMUST00000092920	5	16	20449	0.114765	NA	NA
ENSMUST00000108466	5	16	20449	0.114765	Olfr396-ps1	olfactory receptor 396, pseudogene 1 Pseudogene [Source:MGI Symbol;Acc:MGI:3030230]
ENSMUST00000092919	5	16	20449	0.114765	Olfr390	olfactory receptor 390 Gene [Source:MGI Symbol;Acc:MGI:3030224]
ENSMUST00000027736	8	39	20449	0.141413	Zc3h11a	zinc finger CCCH type containing 11A Gene [Source:MGI Symbol;Acc:MGI:1917829]
ENSMUST00000085554	2	2	20449	0.14578	Mtus2	microtubule associated tumor suppressor candidate 2 Gene [Source:MGI Symbol;Acc:MGI:1915388]
ENSMUST00000025739	5	17	20449	0.14578	Uhrf2	ubiquitin-like, containing PHD and RING finger domains 2 Gene [Source:MGI Symbol;Acc:MGI:1923718]
ENSMUST00000050149	5	17	20449	0.14578	Mical2	microtubule associated monoxygenase, calponin and LIM domain containing 2 Gene [Source:MGI Symbol;Acc:MGI:2444947]
ENSMUST00000067800	4	11	20449	0.14578	Tm9sf3	transmembrane 9 superfamily member 3 Gene [Source:MGI Symbol;Acc:MGI:1914262]
ENSMUST00000118835	4	11	20449	0.14578	Mtus1	mitochondrial tumor suppressor 1 Gene [Source:MGI Symbol;Acc:MGI:2142572]
ENSMUST00000021425	2	2	20449	0.14578	Ahsa1	AHA1, activator of heat shock protein ATPase homolog 1 (yeast) Gene [Source:MGI Symbol;Acc:MGI:2387603]
ENSMUST00000111659	4	11	20449	0.14578	Tcf7l2	transcription factor 7-like 2, T-cell specific, HMG-box Gene [Source:MGI Symbol;Acc:MGI:1202879]
ENSMUST00000106137	4	11	20449	0.14578	Prkacb	protein kinase, cAMP dependent, catalytic, beta Gene [Source:MGI Symbol;Acc:MGI:97594]
ENSMUST00000053633	4	11	20449	0.14578	NA	NA
ENSMUST00000105825	6	24	20449	0.14578	Hp1bp3	heterochromatin protein 1, binding protein 3 Gene [Source:MGI Symbol;Acc:MGI:109369]
ENSMUST00000118595	2	2	20449	0.14578	Cbx3-ps3	chromobox homolog 3 (Drosophila HP1 gamma), pseudogene 3 Pseudogene [Source:MGI Symbol;Acc:MGI:1890540]
ENSMUST00000110468	6	24	20449	0.14578	Gm11277	predicted gene 11277 Gene [Source:MGI Symbol;Acc:MGI:3710645]
ENSMUST00000091920	4	11	20449	0.14578	Rbm27	RNA binding motif protein 27 Gene [Source:MGI Symbol;Acc:MGI:2147194]
ENSMUST00000028335	4	11	20449	0.14578	Grin1	glutamate receptor, ionotropic, NMDA1 (zeta 1) Gene [Source:MGI Symbol;Acc:MGI:95819]
ENSMUST00000074132	4	11	20449	0.14578	Vmn1r59	vomeronasal 1 receptor 59 Gene [Source:MGI Symbol;Acc:MGI:3033479]
ENSMUST00000118577	4	11	20449	0.14578	Gm16418	predicted pseudogene 16418 Pseudogene [Source:MGI Symbol;Acc:MGI:3644548]
ENSMUST00000074846	4	11	20449	0.14578	Hsph1	heat shock 105kDa/110kDa protein 1 Gene [Source:MGI Symbol;Acc:MGI:105053]
ENSMUST00000091623	4	11	20449	0.14578	Wnk2	WNK lysine deficient protein kinase 2 Gene [Source:MGI Symbol;Acc:MGI:1922857]
ENSMUST00000101172	4	11	20449	0.14578	NA	NA
ENSMUST00000114314	4	11	20449	0.14578	Grin1	glutamate receptor, ionotropic, NMDA1 (zeta 1) Gene [Source:MGI Symbol;Acc:MGI:95819]
ENSMUST00000046972	4	11	20449	0.14578	Rbm27	RNA binding motif protein 27 Gene [Source:MGI Symbol;Acc:MGI:2147194]
ENSMUST00000006462	5	17	20449	0.14578	Aamp	angio-associated migratory protein Gene [Source:MGI Symbol;Acc:MGI:107809]
ENSMUST00000029120	4	11	20449	0.14578	Raly	hnRNP-associated with lethal yellow Gene [Source:MGI Symbol;Acc:MGI:97850]
ENSMUST00000101202	4	11	20449	0.14578	Ylpm1	YLP motif containing 1 Gene [Source:MGI Symbol;Acc:MGI:1926195]
ENSMUST00000088000	4	11	20449	0.14578	Map4k4	mitogen-activated protein kinase kinase kinase kinase 4 Gene [Source:MGI Symbol;Acc:MGI:1349394]
ENSMUST00000005509	4	11	20449	0.14578	Stx1a	syntaxin 1A (brain) Gene [Source:MGI Symbol;Acc:MGI:109355]
ENSMUST00000115720	5	17	20449	0.14578	Pde10a	phosphodiesterase 10A Gene [Source:MGI Symbol;Acc:MGI:1345143]
ENSMUST00000082432	4	11	20449	0.14578	Dio2	deiodinase, iodothyronine, type II Gene [Source:MGI Symbol;Acc:MGI:1338833]
ENSMUST00000026219	5	17	20449	0.14578	Gm13540	predicted gene 13540 Gene [Source:MGI Symbol;Acc:MGI:3702045]
ENSMUST00000102559	5	17	20449	0.14578	Mink1	misshapen-like kinase 1 (zebrafish) Gene [Source:MGI Symbol;Acc:MGI:1355329]
ENSMUST00000058393	4	11	20449	0.14578	A430005L14Rik	RIKEN cDNA A430005L14 gene Gene [Source:MGI Symbol;Acc:MGI:2140680]
ENSMUST00000111469	4	11	20449	0.14578	Slc22a17	solute carrier family 22 (organic cation transporter), member 17 Gene [Source:MGI Symbol;Acc:MGI:1926225]
ENSMUST00000057261	2	2	20449	0.14578	Aph1c	anterior pharynx defective 1c homolog (C. elegans) Gene [Source:MGI Symbol;Acc:MGI:1915568]
ENSMUST00000072727	4	11	20449	0.14578	Nap1l4	nucleosome assembly protein 1-like 4 Gene [Source:MGI Symbol;Acc:MGI:1316687]
ENSMUST00000111279	4	11	20449	0.14578	Mapk8ip1	mitogen-activated protein kinase 8 interacting protein 1 Gene [Source:MGI Symbol;Acc:MGI:1309464]
ENSMUST00000071005	5	17	20449	0.14578	Mup17	major urinary protein 17 Gene [Source:MGI Symbol;Acc:MGI:3705217]
ENSMUST00000112761	6	24	20449	0.14578	Ott	ovary testis transcribed Gene [Source:MGI Symbol;Acc:MGI:107573]
ENSMUST00000030760	4	11	20449	0.14578	Necap2	NECAP endocytosis associated 2 Gene [Source:MGI Symbol;Acc:MGI:1913397]
ENSMUST00000110498	5	17	20449	0.14578	Hsph1	heat shock 105kDa/110kDa protein 1 Gene [Source:MGI Symbol;Acc:MGI:105053]
ENSMUST00000041400	4	11	20449	0.14578	Ranbp10	RAN binding protein 10 Gene [Source:MGI Symbol;Acc:MGI:1921584]
ENSMUST00000095981	4	11	20449	0.14578	Gm8165	predicted gene 8165 Gene [Source:MGI Symbol;Acc:MGI:3648126]
ENSMUST00000080926	5	17	20449	0.14578	Eno1	enolase 1, alpha non-neuron Gene [Source:MGI Symbol;Acc:MGI:95393]
ENSMUST00000098183	2	2	20449	0.14578	Olfr641	olfactory receptor 641 Gene [Source:MGI Symbol;Acc:MGI:3030475]
ENSMUST00000062765	4	11	20449	0.14578	Zfp583	zinc finger protein 583 Gene [Source:MGI Symbol;Acc:MGI:2682297]
ENSMUST00000103021	5	17	20449	0.14578	Baiap2	brain-specific angiogenesis inhibitor 1-associated protein 2 Gene [Source:MGI Symbol;Acc:MGI:2137336]
ENSMUST00000072875	4	11	20449	0.14578	Srsf11	serine/arginine-rich splicing factor 11 Gene [Source:MGI Symbol;Acc:MGI:1916457]
ENSMUST00000115550	4	11	20449	0.14578	Rbm27	RNA binding motif protein 27 Gene [Source:MGI Symbol;Acc:MGI:2147194]
ENSMUST00000052539	4	11	20449	0.14578	Rusc1	RUN and SH3 domain containing 1 Gene [Source:MGI Symbol;Acc:MGI:1919546]
ENSMUST00000057795	4	11	20449	0.14578	Rsrc2	arginine/serine-rich coiled-coil 2 Gene [Source:MGI Symbol;Acc:MGI:1913489]
ENSMUST00000115896	6	24	20449	0.14578	CR387995.2	Ott protein [Source:UniProtKB/TrEMBL;Acc:Q62015]
ENSMUST00000121079	4	11	20449	0.14578	Gm15786	predicted gene 15786 Pseudogene [Source:MGI Symbol;Acc:MGI:3783228]
ENSMUST00000111959	2	2	20449	0.14578	Wsb2	WD repeat and SOCS box-containing 2 Gene [Source:MGI Symbol;Acc:MGI:2144041]
ENSMUST00000109607	4	11	20449	0.14578	Cpne1	copine I Gene [Source:MGI Symbol;Acc:MGI:2386621]
ENSMUST00000121716	4	11	20449	0.14578	Rab15	RAB15, member RAS oncogene family Gene [Source:MGI Symbol;Acc:MGI:1916865]
ENSMUST00000115708	4	11	20449	0.14578	Pde10a	phosphodiesterase 10A Gene [Source:MGI Symbol;Acc:MGI:1345143]
ENSMUST00000106619	2	2	20449	0.14578	Ttc39a	tetratricopeptide repeat domain 39A Gene [Source:MGI Symbol;Acc:MGI:2444350]
ENSMUST00000102515	4	11	20449	0.14578	Prkacb	protein kinase, cAMP dependent, catalytic, beta Gene [Source:MGI Symbol;Acc:MGI:97594]
ENSMUST00000110470	6	24	20449	0.14578	Gm13646	predicted gene 13646 Gene [Source:MGI Symbol;Acc:MGI:3702051]
ENSMUST00000055993	4	11	20449	0.14578	Ric3	resistance to inhibitors of cholinesterase 3 homolog (C. elegans) Gene [Source:MGI Symbol;Acc:MGI:2443887]
ENSMUST00000004480	4	11	20449	0.14578	Sst	somatostatin Gene [Source:MGI Symbol;Acc:MGI:98326]
ENSMUST00000026985	4	11	20449	0.14578	Cplx2	complexin 2 Gene [Source:MGI Symbol;Acc:MGI:104726]
ENSMUST00000108039	4	11	20449	0.14578	Ints2	integrator complex subunit 2 Gene [Source:MGI Symbol;Acc:MGI:1917672]
ENSMUST00000073261	5	17	20449	0.14578	Hist1h2af	histone cluster 1, H2af Gene [Source:MGI Symbol;Acc:MGI:2448309]
ENSMUST00000090006	4	11	20449	0.14578	Itgb1	integrin beta 1 (fibronectin receptor beta) Gene [Source:MGI Symbol;Acc:MGI:96610]
ENSMUST00000105836	2	2	20449	0.14578	NA	NA
ENSMUST00000114978	4	11	20449	0.14578	Tcf4	transcription factor 4 Gene [Source:MGI Symbol;Acc:MGI:98506]
ENSMUST00000100001	8	40	20449	0.148185	Dlg1	discs, large homolog 1 (Drosophila) Gene [Source:MGI Symbol;Acc:MGI:107231]
ENSMUST00000075385	3	6	20449	0.156436	Smr2	submaxillary gland androgen regulated protein 2 Gene [Source:MGI Symbol;Acc:MGI:102762]
ENSMUST00000092214	3	6	20449	0.156436	Vezt	vezatin, adherens junctions transmembrane protein Gene [Source:MGI Symbol;Acc:MGI:2143698]
ENSMUST00000117321	3	6	20449	0.156436	Gm9009	predicted pseudogene 9009 Pseudogene [Source:MGI Symbol;Acc:MGI:3643998]
ENSMUST00000118537	3	6	20449	0.156436	Gm2003	predicted pseudogene 2003 Pseudogene [Source:MGI Symbol;Acc:MGI:3780173]
ENSMUST00000099784	3	6	20449	0.156436	Olfr1233	olfactory receptor 1233 Gene [Source:MGI Symbol;Acc:MGI:3031067]
ENSMUST00000101558	3	6	20449	0.156436	Magi2	membrane associated guanylate kinase, WW and PDZ domain containing 2 Gene [Source:MGI Symbol;Acc:MGI:1354953]
ENSMUST00000033076	3	6	20449	0.156436	NA	NA
ENSMUST00000107533	3	6	20449	0.156436	A230006K03Rik	RIKEN cDNA A230006K03 gene Gene [Source:MGI Symbol;Acc:MGI:3644205]
ENSMUST00000119999	3	6	20449	0.156436	Gm14140	predicted gene 14140 Pseudogene [Source:MGI Symbol;Acc:MGI:3649719]
ENSMUST00000021514	3	6	20449	0.156436	Ppm1a	protein phosphatase 1A, magnesium dependent, alpha isoform Gene [Source:MGI Symbol;Acc:MGI:99878]
ENSMUST00000066074	3	6	20449	0.156436	NA	NA
ENSMUST00000108611	3	6	20449	0.156436	Eif5a	eukaryotic translation initiation factor 5A Gene [Source:MGI Symbol;Acc:MGI:106248]
ENSMUST00000102609	3	6	20449	0.156436	Olfr1258	olfactory receptor 1258 Gene [Source:MGI Symbol;Acc:MGI:3031092]
ENSMUST00000027097	3	6	20449	0.156436	Creb1	cAMP responsive element binding protein 1 Gene [Source:MGI Symbol;Acc:MGI:88494]
ENSMUST00000110051	3	6	20449	0.156436	Ocel1	occludin/ELL domain containing 1 Gene [Source:MGI Symbol;Acc:MGI:1924340]
ENSMUST00000064265	3	6	20449	0.156436	Pla2g3	phospholipase A2, group III Gene [Source:MGI Symbol;Acc:MGI:2444945]
ENSMUST00000115658	3	6	20449	0.156436	Pcdha1	protocadherin alpha 1 Gene [Source:MGI Symbol;Acc:MGI:2150982]
ENSMUST00000009437	3	6	20449	0.156436	Ube2g2	ubiquitin-conjugating enzyme E2G 2 Gene [Source:MGI Symbol;Acc:MGI:1343188]
ENSMUST00000115541	3	6	20449	0.156436	Zfp760	zinc finger protein 760 Gene [Source:MGI Symbol;Acc:MGI:2679257]
ENSMUST00000110181	3	6	20449	0.156436	Smox	spermine oxidase Gene [Source:MGI Symbol;Acc:MGI:2445356]
ENSMUST00000025237	3	6	20449	0.156436	Tslp	thymic stromal lymphopoietin Gene [Source:MGI Symbol;Acc:MGI:1855696]
ENSMUST00000093996	3	6	20449	0.156436	NA	NA
ENSMUST00000025590	3	6	20449	0.156436	Osbp	oxysterol binding protein Gene [Source:MGI Symbol;Acc:MGI:97447]
ENSMUST00000112844	3	6	20449	0.156436	Gin1	gypsy retrotransposon integrase 1 Gene [Source:MGI Symbol;Acc:MGI:2182036]
ENSMUST00000050854	3	6	20449	0.156436	Olfr1165-ps	olfactory receptor 1165, pseudogene Pseudogene [Source:MGI Symbol;Acc:MGI:3030999]
ENSMUST00000118623	3	6	20449	0.156436	Dpf2	D4, zinc and double PHD fingers family 2 Gene [Source:MGI Symbol;Acc:MGI:109529]
ENSMUST00000119667	3	6	20449	0.156436	Gm9440	predicted gene 9440 Pseudogene [Source:MGI Symbol;Acc:MGI:3644966]
ENSMUST00000053252	3	6	20449	0.156436	Ctxn1	cortexin 1 Gene [Source:MGI Symbol;Acc:MGI:88566]
ENSMUST00000112938	3	6	20449	0.156436	Nmnat3	nicotinamide nucleotide adenylyltransferase 3 Gene [Source:MGI Symbol;Acc:MGI:1921330]
ENSMUST00000112552	3	6	20449	0.156436	Uhrf2	ubiquitin-like, containing PHD and RING finger domains 2 Gene [Source:MGI Symbol;Acc:MGI:1923718]
ENSMUST00000099756	6	25	20449	0.162998	Olfr1269	olfactory receptor 1269 Gene [Source:MGI Symbol;Acc:MGI:3031103]
ENSMUST00000105826	6	25	20449	0.162998	Hp1bp3	heterochromatin protein 1, binding protein 3 Gene [Source:MGI Symbol;Acc:MGI:109369]
ENSMUST00000090662	6	25	20449	0.162998	Gm3558	predicted gene 3558 Pseudogene [Source:MGI Symbol;Acc:MGI:3781735]
ENSMUST00000064477	8	41	20449	0.164222	Dlg1	discs, large homolog 1 (Drosophila) Gene [Source:MGI Symbol;Acc:MGI:107231]
ENSMUST00000072607	5	18	20449	0.16581	Ints1	integrator complex subunit 1 Gene [Source:MGI Symbol;Acc:MGI:1915760]
ENSMUST00000112392	5	18	20449	0.16581	Chd4	chromodomain helicase DNA binding protein 4 Gene [Source:MGI Symbol;Acc:MGI:1344380]
ENSMUST00000115284	5	18	20449	0.16581	NA	NA
ENSMUST00000114318	5	18	20449	0.16581	Grin1	glutamate receptor, ionotropic, NMDA1 (zeta 1) Gene [Source:MGI Symbol;Acc:MGI:95819]
ENSMUST00000064595	5	18	20449	0.16581	6530401G17Rik	RIKEN cDNA 6530401G17 gene Gene [Source:MGI Symbol;Acc:MGI:1923478]
ENSMUST00000057436	5	18	20449	0.16581	Dmtf1	cyclin D binding myb-like transcription factor 1 Gene [Source:MGI Symbol;Acc:MGI:1344415]
ENSMUST00000111401	5	18	20449	0.16581	Ncor2	nuclear receptor co-repressor 2 Gene [Source:MGI Symbol;Acc:MGI:1337080]
ENSMUST00000114748	5	18	20449	0.16581	Atp5a1	ATP synthase, H+ transporting, mitochondrial F1 complex, alpha subunit 1 Gene [Source:MGI Symbol;Acc:MGI:88115]
ENSMUST00000100644	5	18	20449	0.16581	Bzrap1	benzodiazapine receptor associated protein 1 Gene [Source:MGI Symbol;Acc:MGI:2450877]
ENSMUST00000023549	5	18	20449	0.16581	Adcy5	adenylate cyclase 5 Gene [Source:MGI Symbol;Acc:MGI:99673]
ENSMUST00000112958	5	18	20449	0.16581	Kif1a	kinesin family member 1A Gene [Source:MGI Symbol;Acc:MGI:108391]
ENSMUST00000098042	5	18	20449	0.16581	Mup13	major urinary protein 13 Gene [Source:MGI Symbol;Acc:MGI:3702003]
ENSMUST00000075381	5	18	20449	0.16581	Olfr195	olfactory receptor 195 Gene [Source:MGI Symbol;Acc:MGI:3030029]
ENSMUST00000087876	4	12	20449	0.176873	Gnas	GNAS (guanine nucleotide binding protein, alpha stimulating) complex locus Gene [Source:MGI Symbol;Acc:MGI:95777]
ENSMUST00000096469	4	12	20449	0.176873	Gm5169	predicted gene 5169 Gene [Source:MGI Symbol;Acc:MGI:3804938]
ENSMUST00000111314	4	12	20449	0.176873	Adamts4	a disintegrin-like and metallopeptidase (reprolysin type) with thrombospondin type 1 motif, 4 Gene [Source:MGI Symbol;Acc:MGI:1339949]
ENSMUST00000055808	4	12	20449	0.176873	Ywhag	tyrosine 3-monooxygenase/tryptophan 5-monooxygenase activation protein, gamma polypeptide Gene [Source:MGI Symbol;Acc:MGI:108109]
ENSMUST00000098652	4	12	20449	0.176873	NA	NA
ENSMUST00000115121	4	12	20449	0.176873	Tnk2	tyrosine kinase, non-receptor, 2 Gene [Source:MGI Symbol;Acc:MGI:1858308]
ENSMUST00000109176	4	12	20449	0.176873	Atp9a	ATPase, class II, type 9A Gene [Source:MGI Symbol;Acc:MGI:1330826]
ENSMUST00000032409	4	12	20449	0.176873	Camk1	calcium/calmodulin-dependent protein kinase I Gene [Source:MGI Symbol;Acc:MGI:1098535]
ENSMUST00000056521	4	12	20449	0.176873	2900011O08Rik	RIKEN cDNA 2900011O08 gene Gene [Source:MGI Symbol;Acc:MGI:1914504]
ENSMUST00000021607	4	12	20449	0.176873	Lgmn	legumain Gene [Source:MGI Symbol;Acc:MGI:1330838]
ENSMUST00000082342	4	12	20449	0.176873	Olfr784	olfactory receptor 784 Gene [Source:MGI Symbol;Acc:MGI:3030618]
ENSMUST00000057288	4	12	20449	0.176873	Pdia6	protein disulfide isomerase associated 6 Gene [Source:MGI Symbol;Acc:MGI:1919103]
ENSMUST00000038091	4	12	20449	0.176873	BC031781	cDNA sequence BC031781 Gene [Source:MGI Symbol;Acc:MGI:2384788]
ENSMUST00000069520	4	12	20449	0.176873	Syp	synaptophysin Gene [Source:MGI Symbol;Acc:MGI:98467]
ENSMUST00000077110	4	12	20449	0.176873	Gm10092	predicted gene 10092 Gene [Source:MGI Symbol;Acc:MGI:3642362]
ENSMUST00000091879	4	12	20449	0.176873	3110048L19Rik	RIKEN cDNA 3110048L19 gene Gene [Source:MGI Symbol;Acc:MGI:1920483]
ENSMUST00000111656	4	12	20449	0.176873	Tcf7l2	transcription factor 7-like 2, T-cell specific, HMG-box Gene [Source:MGI Symbol;Acc:MGI:1202879]
ENSMUST00000070792	4	12	20449	0.176873	9030409G11Rik	RIKEN cDNA 9030409G11 gene Gene [Source:MGI Symbol;Acc:MGI:1918779]
ENSMUST00000098035	4	12	20449	0.176873	Gm13775	predicted gene 13775 Gene [Source:MGI Symbol;Acc:MGI:3712466]
ENSMUST00000111360	4	12	20449	0.176873	AC133103.2
ENSMUST00000076321	4	12	20449	0.176873	C87414	expressed sequence C87414 Gene [Source:MGI Symbol;Acc:MGI:2141341]
ENSMUST00000053664	4	12	20449	0.176873	Tmx2	thioredoxin-related transmembrane protein 2 Gene [Source:MGI Symbol;Acc:MGI:1914208]
ENSMUST00000038090	4	12	20449	0.176873	Ttll7	tubulin tyrosine ligase-like family, member 7 Gene [Source:MGI Symbol;Acc:MGI:1918142]
ENSMUST00000084757	4	12	20449	0.176873	Olfr470	olfactory receptor 470 Gene [Source:MGI Symbol;Acc:MGI:3030304]
ENSMUST00000115122	4	12	20449	0.176873	Tnk2	tyrosine kinase, non-receptor, 2 Gene [Source:MGI Symbol;Acc:MGI:1858308]
ENSMUST00000110097	4	12	20449	0.176873	Wnk2	WNK lysine deficient protein kinase 2 Gene [Source:MGI Symbol;Acc:MGI:1922857]
ENSMUST00000105405	4	12	20449	0.176873	NA	NA
ENSMUST00000120734	4	12	20449	0.176873	Gm5934	predicted gene 5934 Gene [Source:MGI Symbol;Acc:MGI:3643862]
ENSMUST00000055204	4	12	20449	0.176873	Olfr30	olfactory receptor 30 Gene [Source:MGI Symbol;Acc:MGI:109305]
ENSMUST00000087417	4	12	20449	0.176873	Abi2	abl-interactor 2 Gene [Source:MGI Symbol;Acc:MGI:106913]
ENSMUST00000108439	4	12	20449	0.176873	Zfp109	zinc finger protein 109 Gene [Source:MGI Symbol;Acc:MGI:1929099]
ENSMUST00000058845	4	12	20449	0.176873	Basp1	brain abundant, membrane attached signal protein 1 Gene [Source:MGI Symbol;Acc:MGI:1917600]
ENSMUST00000069097	4	12	20449	0.176873	Eif2c3	eukaryotic translation initiation factor 2C, 3 Gene [Source:MGI Symbol;Acc:MGI:2446634]
ENSMUST00000090016	4	12	20449	0.176873	Tbc1d12	TBC1D12: TBC1 domain family, member 12 Gene [Source:MGI Symbol;Acc:MGI:2384803]
ENSMUST00000121583	4	12	20449	0.176873	Nlrp4c	NLR family, pyrin domain containing 4C Gene [Source:MGI Symbol;Acc:MGI:1890518]
ENSMUST00000040216	4	12	20449	0.176873	NA	NA
ENSMUST00000053821	4	12	20449	0.176873	AY358078	cDNA sequence AY358078 Gene [Source:MGI Symbol;Acc:MGI:2682312]
ENSMUST00000051435	4	12	20449	0.176873	Zfp418	zinc finger protein 418 Gene [Source:MGI Symbol;Acc:MGI:2444763]
ENSMUST00000017078	4	12	20449	0.176873	Top1	topoisomerase (DNA) I Gene [Source:MGI Symbol;Acc:MGI:98788]
ENSMUST00000067752	4	12	20449	0.176873	Mettl7a1	methyltransferase like 7A1 Gene [Source:MGI Symbol;Acc:MGI:1916523]
ENSMUST00000091791	4	12	20449	0.176873	Gm5154	predicted gene 5154 Gene [Source:MGI Symbol;Acc:MGI:3646668]
ENSMUST00000092837	4	12	20449	0.176873	Taf15	TAF15 RNA polymerase II, TATA box binding protein (TBP)-associated factor Gene [Source:MGI Symbol;Acc:MGI:1917689]
ENSMUST00000105106	4	12	20449	0.176873	Hist1h2bf	histone cluster 1, H2bf Gene [Source:MGI Symbol;Acc:MGI:2448383]
ENSMUST00000075923	4	12	20449	0.176873	NA	NA
ENSMUST00000080568	4	12	20449	0.176873	Grtp1	GH regulated TBC protein 1 Gene [Source:MGI Symbol;Acc:MGI:1914040]
ENSMUST00000068169	4	12	20449	0.176873	Pcnxl3	pecanex-like 3 (Drosophila) Gene [Source:MGI Symbol;Acc:MGI:1861733]
ENSMUST00000043680	4	12	20449	0.176873	Tubg1	tubulin, gamma 1 Gene [Source:MGI Symbol;Acc:MGI:101834]
ENSMUST00000028743	4	12	20449	0.176873	Snap23	synaptosomal-associated protein 23 Gene [Source:MGI Symbol;Acc:MGI:109356]
ENSMUST00000108840	4	12	20449	0.176873	Tcf25	transcription factor 25 (basic helix-loop-helix) Gene [Source:MGI Symbol;Acc:MGI:1914105]
ENSMUST00000075704	4	12	20449	0.176873	Olfr469	olfactory receptor 469 Gene [Source:MGI Symbol;Acc:MGI:3030303]
ENSMUST00000073115	4	12	20449	0.176873	Hist2h2ab	histone cluster 2, H2ab Gene [Source:MGI Symbol;Acc:MGI:2448314]
ENSMUST00000041611	4	12	20449	0.176873	Gas7	growth arrest specific 7 Gene [Source:MGI Symbol;Acc:MGI:1202388]
ENSMUST00000001561	4	12	20449	0.176873	Nrip2	nuclear receptor interacting protein 2 Gene [Source:MGI Symbol;Acc:MGI:1891884]
ENSMUST00000078122	4	12	20449	0.176873	Slc22a17	solute carrier family 22 (organic cation transporter), member 17 Gene [Source:MGI Symbol;Acc:MGI:1926225]
ENSMUST00000073312	4	12	20449	0.176873	Zfp760	zinc finger protein 760 Gene [Source:MGI Symbol;Acc:MGI:2679257]
ENSMUST00000121705	4	12	20449	0.176873	Stx4a	syntaxin 4A (placental) Gene [Source:MGI Symbol;Acc:MGI:893577]
ENSMUST00000113228	5	19	20449	0.193783	Drp2	dystrophin related protein 2 Gene [Source:MGI Symbol;Acc:MGI:107432]
ENSMUST00000022356	5	19	20449	0.193783	Usp54	ubiquitin specific peptidase 54 Gene [Source:MGI Symbol;Acc:MGI:1926037]
ENSMUST00000000228	5	19	20449	0.193783	Drp2	dystrophin related protein 2 Gene [Source:MGI Symbol;Acc:MGI:107432]
ENSMUST00000108143	5	19	20449	0.193783	NA	NA
ENSMUST00000113224	5	19	20449	0.193783	Drp2	dystrophin related protein 2 Gene [Source:MGI Symbol;Acc:MGI:107432]
ENSMUST00000114307	5	19	20449	0.193783	Grin1	glutamate receptor, ionotropic, NMDA1 (zeta 1) Gene [Source:MGI Symbol;Acc:MGI:95819]
ENSMUST00000105200	5	19	20449	0.193783	Vmn1r124	vomeronasal 1 receptor 124 Gene [Source:MGI Symbol;Acc:MGI:3779910]
ENSMUST00000105465	5	19	20449	0.193783	Psap	prosaposin Gene [Source:MGI Symbol;Acc:MGI:97783]
ENSMUST00000074513	9	52	20449	0.201149	Gm15454	predicted gene 15454 Pseudogene [Source:MGI Symbol;Acc:MGI:3644262]
ENSMUST00000117604	3	7	20449	0.20612	NA	NA
ENSMUST00000029353	4	13	20449	0.20612	Kpna4	karyopherin (importin) alpha 4 Gene [Source:MGI Symbol;Acc:MGI:1100848]
ENSMUST00000093355	4	13	20449	0.20612	Camk2b	calcium/calmodulin-dependent protein kinase II, beta Gene [Source:MGI Symbol;Acc:MGI:88257]
ENSMUST00000105018	4	13	20449	0.20612	Gm14351	predicted gene 14351 Gene [Source:MGI Symbol;Acc:MGI:3709278]
ENSMUST00000077804	3	7	20449	0.20612	NA	NA
ENSMUST00000044682	3	7	20449	0.20612	Pla2g3	phospholipase A2, group III Gene [Source:MGI Symbol;Acc:MGI:2444945]
ENSMUST00000108390	3	7	20449	0.20612	Coro6	coronin 6 Gene [Source:MGI Symbol;Acc:MGI:2183448]
ENSMUST00000000003	3	7	20449	0.20612	Pbsn	probasin Gene [Source:MGI Symbol;Acc:MGI:1860484]
ENSMUST00000110096	4	13	20449	0.20612	Wnk2	WNK lysine deficient protein kinase 2 Gene [Source:MGI Symbol;Acc:MGI:1922857]
ENSMUST00000108550	6	27	20449	0.20612	Vmn2r49	vomeronasal 2, receptor 49 Gene [Source:MGI Symbol;Acc:MGI:3757933]
ENSMUST00000103181	4	13	20449	0.20612	Cds2	CDP-diacylglycerol synthase (phosphatidate cytidylyltransferase) 2 Gene [Source:MGI Symbol;Acc:MGI:1332236]
ENSMUST00000115091	3	7	20449	0.20612	Chchd3	coiled-coil-helix-coiled-coil-helix domain containing 3 Gene [Source:MGI Symbol;Acc:MGI:1913325]
ENSMUST00000098508	4	13	20449	0.20612	Zfp788	zinc finger protein 788 Gene [Source:MGI Symbol;Acc:MGI:1914857]
ENSMUST00000058585	3	7	20449	0.20612	2210012G02Rik	RIKEN cDNA 2210012G02 gene Gene [Source:MGI Symbol;Acc:MGI:1913776]
ENSMUST00000078692	4	13	20449	0.20612	Grik2	glutamate receptor, ionotropic, kainate 2 (beta 2) Gene [Source:MGI Symbol;Acc:MGI:95815]
ENSMUST00000099691	4	13	20449	0.20612	Hk1	hexokinase 1 Gene [Source:MGI Symbol;Acc:MGI:96103]
ENSMUST00000114947	3	7	20449	0.20612	Kalrn	kalirin, RhoGEF kinase Gene [Source:MGI Symbol;Acc:MGI:2685385]
ENSMUST00000074163	4	13	20449	0.20612	Cys1	cystin 1 Gene [Source:MGI Symbol;Acc:MGI:2177632]
ENSMUST00000098050	4	13	20449	0.20612	Mup-ps2	major urinary protein, pseudogene 2 Pseudogene [Source:MGI Symbol;Acc:MGI:3651073]
ENSMUST00000112728	6	27	20449	0.20612	Gm10413	predicted gene 10413 Gene [Source:MGI Symbol;Acc:MGI:3704417]
ENSMUST00000097649	3	7	20449	0.20612	Lrrfip1	leucine rich repeat (in FLII) interacting protein 1 Gene [Source:MGI Symbol;Acc:MGI:1342770]
ENSMUST00000072357	4	13	20449	0.20612	Hk1	hexokinase 1 Gene [Source:MGI Symbol;Acc:MGI:96103]
ENSMUST00000121982	4	13	20449	0.20612	Gm14332	predicted gene 14332 Pseudogene [Source:MGI Symbol;Acc:MGI:3649936]
ENSMUST00000089370	4	13	20449	0.20612	Ssxb5	synovial sarcoma, X member B, breakpoint 5 Gene [Source:MGI Symbol;Acc:MGI:2446774]
ENSMUST00000027186	4	13	20449	0.20612	Trak2	trafficking protein, kinesin binding 2 Gene [Source:MGI Symbol;Acc:MGI:1918077]
ENSMUST00000032410	3	7	20449	0.20612	Tada3	transcriptional adaptor 3 Gene [Source:MGI Symbol;Acc:MGI:1915724]
ENSMUST00000079751	4	13	20449	0.20612	Grik2	glutamate receptor, ionotropic, kainate 2 (beta 2) Gene [Source:MGI Symbol;Acc:MGI:95815]
ENSMUST00000098374	4	13	20449	0.20612	Adarb1	adenosine deaminase, RNA-specific, B1 Gene [Source:MGI Symbol;Acc:MGI:891999]
ENSMUST00000068935	3	7	20449	0.20612	Gm10303	predicted gene 10303 Gene [Source:MGI Symbol;Acc:MGI:3642900]
ENSMUST00000105194	6	27	20449	0.20612	Vmn1r137	vomeronasal 1 receptor 137 Gene [Source:MGI Symbol;Acc:MGI:3782735]
ENSMUST00000086313	3	7	20449	0.20612	Peg3	paternally expressed 3 Gene [Source:MGI Symbol;Acc:MGI:104748]
ENSMUST00000099326	3	7	20449	0.20612	Rasgrf2	RAS protein-specific guanine nucleotide-releasing factor 2 Gene [Source:MGI Symbol;Acc:MGI:109137]
ENSMUST00000105124	4	13	20449	0.20612	Gm5926	predicted gene 5926 Gene [Source:MGI Symbol;Acc:MGI:3647272]
ENSMUST00000050996	4	13	20449	0.20612	Olfr983	olfactory receptor 983 Gene [Source:MGI Symbol;Acc:MGI:3030817]
ENSMUST00000053137	3	7	20449	0.20612	NA	NA
ENSMUST00000100842	3	7	20449	0.20612	Rnf10	ring finger protein 10 Gene [Source:MGI Symbol;Acc:MGI:1859162]
ENSMUST00000110184	3	7	20449	0.20612	Smox	spermine oxidase Gene [Source:MGI Symbol;Acc:MGI:2445356]
ENSMUST00000036060	3	7	20449	0.20612	Isl1	ISL1 transcription factor, LIM/homeodomain Gene [Source:MGI Symbol;Acc:MGI:101791]
ENSMUST00000079146	4	13	20449	0.20612	Ttc8	tetratricopeptide repeat domain 8 Gene [Source:MGI Symbol;Acc:MGI:1923510]
ENSMUST00000085108	3	7	20449	0.20612	Foxn3	forkhead box N3 Gene [Source:MGI Symbol;Acc:MGI:1918625]
ENSMUST00000044681	3	7	20449	0.20612	Arl6ip5	ADP-ribosylation factor-like 6 interacting protein 5 Gene [Source:MGI Symbol;Acc:MGI:1929501]
ENSMUST00000097811	4	13	20449	0.20612	Rims1	regulating synaptic membrane exocytosis 1 Gene [Source:MGI Symbol;Acc:MGI:2152971]
ENSMUST00000036003	4	13	20449	0.20612	Klhdc5	kelch domain containing 5 Gene [Source:MGI Symbol;Acc:MGI:2444786]
ENSMUST00000105387	3	7	20449	0.20612	Agpat3	1-acylglycerol-3-phosphate O-acyltransferase 3 Gene [Source:MGI Symbol;Acc:MGI:1336186]
ENSMUST00000099790	3	7	20449	0.20612	Olfr1226	olfactory receptor 1226 Gene [Source:MGI Symbol;Acc:MGI:3031060]
ENSMUST00000043735	4	13	20449	0.20612	Mthfd1l	methylenetetrahydrofolate dehydrogenase (NADP+ dependent) 1-like Gene [Source:MGI Symbol;Acc:MGI:1924836]
ENSMUST00000118729	3	7	20449	0.20612	Zfp740	zinc finger protein 740 Gene [Source:MGI Symbol;Acc:MGI:1915994]
ENSMUST00000098653	4	13	20449	0.20612	Gm10654	predicted gene 10654 Gene [Source:MGI Symbol;Acc:MGI:3643366]
ENSMUST00000045692	3	7	20449	0.20612	Fbxl16	F-box and leucine-rich repeat protein 16 Gene [Source:MGI Symbol;Acc:MGI:2448488]
ENSMUST00000025679	3	7	20449	0.20612	Otub1	OTU domain, ubiquitin aldehyde binding 1 Gene [Source:MGI Symbol;Acc:MGI:2147616]
ENSMUST00000099127	3	7	20449	0.20612	Gm826	predicted gene 826 Gene [Source:MGI Symbol;Acc:MGI:2685672]
ENSMUST00000029784	3	7	20449	0.20612	Celf3	VCUGBP, Elav-like family member 3 Gene [Source:MGI Symbol;Acc:MGI:1926034]
ENSMUST00000102507	3	7	20449	0.20612	Capzb	capping protein (actin filament) muscle Z-line, beta Gene [Source:MGI Symbol;Acc:MGI:104652]
ENSMUST00000046898	4	13	20449	0.20612	Rfx3	regulatory factor X, 3 (influences HLA class II expression) Gene [Source:MGI Symbol;Acc:MGI:106582]
ENSMUST00000091951	3	7	20449	0.20612	Fam53c	family with sequence similarity 53, member C Gene [Source:MGI Symbol;Acc:MGI:1913556]
ENSMUST00000053293	3	7	20449	0.20612	Zscan12	zinc finger and SCAN domain containing 12 Gene [Source:MGI Symbol;Acc:MGI:1099444]
ENSMUST00000088386	4	13	20449	0.20612	Slc15a1	solute carrier family 15 (oligopeptide transporter), member 1 Gene [Source:MGI Symbol;Acc:MGI:1861376]
ENSMUST00000105020	4	13	20449	0.20612	Gm14346	predicted gene 14346 Gene [Source:MGI Symbol;Acc:MGI:3709280]
ENSMUST00000023480	4	13	20449	0.20612	Tnk2	tyrosine kinase, non-receptor, 2 Gene [Source:MGI Symbol;Acc:MGI:1858308]
ENSMUST00000039904	3	7	20449	0.20612	Camk2a	calcium/calmodulin-dependent protein kinase II alpha Gene [Source:MGI Symbol;Acc:MGI:88256]
ENSMUST00000094287	4	13	20449	0.20612	Ctcfl	CCCTC-binding factor (zinc finger protein)-like Gene [Source:MGI Symbol;Acc:MGI:3652571]
ENSMUST00000075759	4	13	20449	0.20612	Abl1	c-abl oncogene 1, non-receptor tyrosine kinase Gene [Source:MGI Symbol;Acc:MGI:87859]
ENSMUST00000105127	4	13	20449	0.20612	NA	NA
ENSMUST00000057373	3	7	20449	0.20612	Rab11b	RAB11B, member RAS oncogene family Gene [Source:MGI Symbol;Acc:MGI:99425]
ENSMUST00000063417	3	7	20449	0.20612	Srsf7	serine/arginine-rich splicing factor 7 Gene [Source:MGI Symbol;Acc:MGI:1926232]
ENSMUST00000029650	4	13	20449	0.20612	Ints12	integrator complex subunit 12 Gene [Source:MGI Symbol;Acc:MGI:1919043]
ENSMUST00000031589	4	13	20449	0.20612	NA	NA
ENSMUST00000112421	3	7	20449	0.20612	Srsf7	serine/arginine-rich splicing factor 7 Gene [Source:MGI Symbol;Acc:MGI:1926232]
ENSMUST00000071921	4	13	20449	0.20612	Dmtf1	cyclin D binding myb-like transcription factor 1 Gene [Source:MGI Symbol;Acc:MGI:1344415]
ENSMUST00000062494	3	7	20449	0.20612	Olfr1124	olfactory receptor 1124 Gene [Source:MGI Symbol;Acc:MGI:3030958]
ENSMUST00000081186	4	13	20449	0.20612	Vmn1r21	vomeronasal 1 receptor 21 Gene [Source:MGI Symbol;Acc:MGI:2159464]
ENSMUST00000001402	3	7	20449	0.20612	Fbxo9	f-box protein 9 Gene [Source:MGI Symbol;Acc:MGI:1918788]
ENSMUST00000062397	3	7	20449	0.20612	Nudt3	nudix (nucleotide diphosphate linked moiety X)-type motif 3 Gene [Source:MGI Symbol;Acc:MGI:1928484]
ENSMUST00000112953	3	7	20449	0.20612	Osbp	oxysterol binding protein Gene [Source:MGI Symbol;Acc:MGI:97447]
ENSMUST00000117164	3	7	20449	0.20612	Npnt	nephronectin Gene [Source:MGI Symbol;Acc:MGI:2148811]
ENSMUST00000070201	3	7	20449	0.20612	NA	NA
ENSMUST00000093852	3	7	20449	0.20612	Zbtb16	zinc finger and BTB domain containing 16 Gene [Source:MGI Symbol;Acc:MGI:103222]
ENSMUST00000052374	4	13	20449	0.20612	Rangap1	RAN GTPase activating protein 1 Gene [Source:MGI Symbol;Acc:MGI:103071]
ENSMUST00000115488	4	13	20449	0.20612	Sntg1	syntrophin, gamma 1 Gene [Source:MGI Symbol;Acc:MGI:1918346]
ENSMUST00000111020	4	13	20449	0.20612	Gnb2	guanine nucleotide binding protein (G protein), beta 2 Gene [Source:MGI Symbol;Acc:MGI:95784]
ENSMUST00000075775	4	13	20449	0.20612	Gm13138	predicted gene 13138 Gene [Source:MGI Symbol;Acc:MGI:3801715]
ENSMUST00000081872	4	13	20449	0.20612	Nell1	NEL-like 1 (chicken) Gene [Source:MGI Symbol;Acc:MGI:2443902]
ENSMUST00000053183	4	13	20449	0.20612	Arf3	ADP-ribosylation factor 3 Gene [Source:MGI Symbol;Acc:MGI:99432]
ENSMUST00000119158	3	7	20449	0.20612	Tpm3	tropomyosin 3, gamma Gene [Source:MGI Symbol;Acc:MGI:1890149]
ENSMUST00000106486	4	13	20449	0.20612	Mast2	microtubule associated serine/threonine kinase 2 Gene [Source:MGI Symbol;Acc:MGI:894676]
ENSMUST00000114954	3	7	20449	0.20612	Kalrn	kalirin, RhoGEF kinase Gene [Source:MGI Symbol;Acc:MGI:2685385]
ENSMUST00000110153	4	13	20449	0.20612	NA	NA
ENSMUST00000082067	3	7	20449	0.20612	Stk35	serine/threonine kinase 35 Gene [Source:MGI Symbol;Acc:MGI:1914583]
ENSMUST00000092629	4	13	20449	0.20612	6330407J23Rik	RIKEN cDNA 6330407J23 gene Gene [Source:MGI Symbol;Acc:MGI:1914662]
ENSMUST00000121139	4	13	20449	0.20612	Gm15596	predicted gene 15596 Pseudogene [Source:MGI Symbol;Acc:MGI:3783043]
ENSMUST00000025521	4	13	20449	0.20612	Cdx1	caudal type homeobox 1 Gene [Source:MGI Symbol;Acc:MGI:88360]
ENSMUST00000069236	3	7	20449	0.20612	Olfr305	olfactory receptor 305 Gene [Source:MGI Symbol;Acc:MGI:3030139]
ENSMUST00000045011	4	13	20449	0.20612	Atrip	ATR interacting protein Gene [Source:MGI Symbol;Acc:MGI:1925349]
ENSMUST00000117937	3	7	20449	0.20612	Gm12282	predicted gene 12282 Pseudogene [Source:MGI Symbol;Acc:MGI:3649891]
ENSMUST00000113394	3	7	20449	0.20612	Gm16026	predicted pseudogene 16026 Pseudogene [Source:MGI Symbol;Acc:MGI:3783243]
ENSMUST00000122327	4	13	20449	0.20612	Fam160a2	family with sequence similarity 160, member A2 Gene [Source:MGI Symbol;Acc:MGI:1921599]
ENSMUST00000033905	3	7	20449	0.20612	Ankrd10	ankyrin repeat domain 10 Gene [Source:MGI Symbol;Acc:MGI:1921840]
ENSMUST00000036153	3	7	20449	0.20612	Cops8	COP9 (constitutive photomorphogenic) homolog, subunit 8 (Arabidopsis thaliana) Gene [Source:MGI Symbol;Acc:MGI:1915363]
ENSMUST00000120878	4	13	20449	0.20612	2008-09-01	septin 8 Gene [Source:MGI Symbol;Acc:MGI:894310]
ENSMUST00000022918	3	7	20449	0.20612	Oxr1	oxidation resistance 1 Gene [Source:MGI Symbol;Acc:MGI:2179326]
ENSMUST00000105727	4	13	20449	0.20612	Zfp600	zinc finger protein 600 Gene [Source:MGI Symbol;Acc:MGI:3705222]
ENSMUST00000075859	4	13	20449	0.20612	Olfr1354	olfactory receptor 1354 Gene [Source:MGI Symbol;Acc:MGI:3031188]
ENSMUST00000046859	3	7	20449	0.20612	Foxn3	forkhead box N3 Gene [Source:MGI Symbol;Acc:MGI:1918625]
ENSMUST00000089502	3	7	20449	0.20612	Cryl1	crystallin, lambda 1 Gene [Source:MGI Symbol;Acc:MGI:1915881]
ENSMUST00000067229	4	13	20449	0.20612	NA	NA
ENSMUST00000109259	4	13	20449	0.20612	NA	NA
ENSMUST00000098739	6	27	20449	0.20612	Vmn1r125	vomeronasal 1 receptor 125 Gene [Source:MGI Symbol;Acc:MGI:3704112]
ENSMUST00000103571	3	7	20449	0.20612	Gm8639	predicted gene 8639 Gene [Source:MGI Symbol;Acc:MGI:3644497]
ENSMUST00000067120	4	13	20449	0.20612	Chrna4	cholinergic receptor, nicotinic, alpha polypeptide 4 Gene [Source:MGI Symbol;Acc:MGI:87888]
ENSMUST00000035045	4	13	20449	0.20612	Mras	muscle and microspikes RAS Gene [Source:MGI Symbol;Acc:MGI:1100856]
ENSMUST00000109495	3	7	20449	0.20612	Homer1	homer homolog 1 (Drosophila) Gene [Source:MGI Symbol;Acc:MGI:1347345]
ENSMUST00000115687	4	13	20449	0.20612	Wdr45	WD repeat domain 45 Gene [Source:MGI Symbol;Acc:MGI:1859606]
ENSMUST00000008021	3	7	20449	0.20612	Tcap	titin-cap Gene [Source:MGI Symbol;Acc:MGI:1330233]
ENSMUST00000091023	3	7	20449	0.20612	4930589L23Rik	RIKEN cDNA 4930589L23 gene Gene [Source:MGI Symbol;Acc:MGI:1923129]
ENSMUST00000099572	3	7	20449	0.20612	Prmt2	protein arginine N-methyltransferase 2 Gene [Source:MGI Symbol;Acc:MGI:1316652]
ENSMUST00000098670	5	20	20449	0.209872	Amy2a3	amylase 2a3 Gene [Source:MGI Symbol;Acc:MGI:3714985]
ENSMUST00000114310	5	20	20449	0.209872	Grin1	glutamate receptor, ionotropic, NMDA1 (zeta 1) Gene [Source:MGI Symbol;Acc:MGI:95819]
ENSMUST00000112740	6	28	20449	0.223091	Gm15091	predicted gene 15091 Gene [Source:MGI Symbol;Acc:MGI:3712222]
ENSMUST00000047510	5	21	20449	0.24835	Usp5	ubiquitin specific peptidase 5 (isopeptidase T) Gene [Source:MGI Symbol;Acc:MGI:1347343]
ENSMUST00000099751	2	3	20449	0.24835	Olfr1271	olfactory receptor 1271 Gene [Source:MGI Symbol;Acc:MGI:3031105]
ENSMUST00000050827	3	8	20449	0.24835	Rsrc2	arginine/serine-rich coiled-coil 2 Gene [Source:MGI Symbol;Acc:MGI:1913489]
ENSMUST00000043377	3	8	20449	0.24835	Sun3	Sad1 and UNC84 domain containing 3 Gene [Source:MGI Symbol;Acc:MGI:3041199]
ENSMUST00000109384	3	8	20449	0.24835	Tomm34	translocase of outer mitochondrial membrane 34 Gene [Source:MGI Symbol;Acc:MGI:1914395]
ENSMUST00000022609	4	14	20449	0.24835	Elp3	elongation protein 3 homolog (S. cerevisiae) Gene [Source:MGI Symbol;Acc:MGI:1921445]
ENSMUST00000089374	4	14	20449	0.24835	Ssxb3	synovial sarcoma, X member B, breakpoint 3 Gene [Source:MGI Symbol;Acc:MGI:2446772]
ENSMUST00000029964	4	14	20449	0.24835	Epha7	Eph receptor A7 Gene [Source:MGI Symbol;Acc:MGI:95276]
ENSMUST00000121488	4	14	20449	0.24835	Gm6451	predicted gene 6451 Pseudogene [Source:MGI Symbol;Acc:MGI:3648305]
ENSMUST00000113100	3	8	20449	0.24835	Tceal3	transcription elongation factor A (SII)-like 3 Gene [Source:MGI Symbol;Acc:MGI:1913354]
ENSMUST00000058280	3	8	20449	0.24835	Prodh2	proline dehydrogenase (oxidase) 2 Gene [Source:MGI Symbol;Acc:MGI:1929093]
ENSMUST00000028882	3	8	20449	0.24835	Il1a	interleukin 1 alpha Gene [Source:MGI Symbol;Acc:MGI:96542]
ENSMUST00000002810	3	8	20449	0.24835	NA	NA
ENSMUST00000102660	3	8	20449	0.24835	Sestd1	SEC14 and spectrin domains 1 Gene [Source:MGI Symbol;Acc:MGI:1916262]
ENSMUST00000056235	3	8	20449	0.24835	Olfr578	olfactory receptor 578 Gene [Source:MGI Symbol;Acc:MGI:3030412]
ENSMUST00000111187	2	3	20449	0.24835	Bcl7b	B-cell CLL/lymphoma 7B Gene [Source:MGI Symbol;Acc:MGI:1332238]
ENSMUST00000065887	3	8	20449	0.24835	2510003E04Rik	RIKEN cDNA 2510003E04 gene Gene [Source:MGI Symbol;Acc:MGI:1919570]
ENSMUST00000115697	3	8	20449	0.24835	Qk	quaking Gene [Source:MGI Symbol;Acc:MGI:97837]
ENSMUST00000102659	3	8	20449	0.24835	Sestd1	SEC14 and spectrin domains 1 Gene [Source:MGI Symbol;Acc:MGI:1916262]
ENSMUST00000024042	3	8	20449	0.24835	Creld2	cysteine-rich with EGF-like domains 2 Gene [Source:MGI Symbol;Acc:MGI:1923987]
ENSMUST00000109135	3	8	20449	0.24835	Zfp354c	zinc finger protein 354C Gene [Source:MGI Symbol;Acc:MGI:1353621]
ENSMUST00000019333	4	14	20449	0.24835	Rnf145	ring finger protein 145 Gene [Source:MGI Symbol;Acc:MGI:1921565]
ENSMUST00000042726	5	21	20449	0.24835	Rbm42	RNA binding motif protein 42 Gene [Source:MGI Symbol;Acc:MGI:1915285]
ENSMUST00000028644	4	14	20449	0.24835	Cd82	CD82 antigen Gene [Source:MGI Symbol;Acc:MGI:104651]
ENSMUST00000105022	2	3	20449	0.24835	NA	NA
ENSMUST00000090335	2	3	20449	0.24835	Ank2	ankyrin 2, brain Gene [Source:MGI Symbol;Acc:MGI:88025]
ENSMUST00000120430	3	8	20449	0.24835	Gm7901	predicted gene 7901 Pseudogene [Source:MGI Symbol;Acc:MGI:3645047]
ENSMUST00000049922	2	3	20449	0.24835	Serpina3h	serine (or cysteine) peptidase inhibitor, clade A, member 3H Gene [Source:MGI Symbol;Acc:MGI:2182839]
ENSMUST00000117250	2	3	20449	0.24835	Gm12193	predicted gene 12193 Pseudogene [Source:MGI Symbol;Acc:MGI:3651287]
ENSMUST00000025747	5	21	20449	0.24835	NA	NA
ENSMUST00000044895	4	14	20449	0.24835	Rcan2	regulator of calcineurin 2 Gene [Source:MGI Symbol;Acc:MGI:1858219]
ENSMUST00000115197	3	8	20449	0.24835	NA	NA
ENSMUST00000114607	3	8	20449	0.24835	Etl4	enhancer trap locus 4 Gene [Source:MGI Symbol;Acc:MGI:95454]
ENSMUST00000108299	3	8	20449	0.24835	Pdp1	pyruvate dehyrogenase phosphatase catalytic subunit 1 Gene [Source:MGI Symbol;Acc:MGI:2685870]
ENSMUST00000110524	3	8	20449	0.24835	Slc28a2	solute carrier family 28 (sodium-coupled nucleoside transporter), member 2 Gene [Source:MGI Symbol;Acc:MGI:1913105]
ENSMUST00000111502	2	3	20449	0.24835	Olfr1271	olfactory receptor 1271 Gene [Source:MGI Symbol;Acc:MGI:3031105]
ENSMUST00000029971	5	21	20449	0.24835	1700003M02Rik	RIKEN cDNA 1700003M02 gene Gene [Source:MGI Symbol;Acc:MGI:1916579]
ENSMUST00000050038	3	8	20449	0.24835	Olfr1184	olfactory receptor 1184 Gene [Source:MGI Symbol;Acc:MGI:3031018]
ENSMUST00000114913	5	21	20449	0.24835	Adcy5	adenylate cyclase 5 Gene [Source:MGI Symbol;Acc:MGI:99673]
ENSMUST00000120452	3	8	20449	0.24835	Dnaja4	DnaJ (Hsp40) homolog, subfamily A, member 4 Gene [Source:MGI Symbol;Acc:MGI:1927638]
ENSMUST00000039568	3	8	20449	0.24835	Pcdh8	protocadherin 8 Gene [Source:MGI Symbol;Acc:MGI:1306800]
ENSMUST00000018909	3	8	20449	0.24835	Fxr2	fragile X mental retardation, autosomal homolog 2 Gene [Source:MGI Symbol;Acc:MGI:1346074]
ENSMUST00000114624	3	8	20449	0.24835	Etl4	enhancer trap locus 4 Gene [Source:MGI Symbol;Acc:MGI:95454]
ENSMUST00000100697	4	14	20449	0.24835	Gm10379	predicted gene 10379 Gene [Source:MGI Symbol;Acc:MGI:3642799]
ENSMUST00000115934	3	8	20449	0.24835	AC125149.5
ENSMUST00000120197	4	14	20449	0.24835	Gm12502	predicted gene 12502 Pseudogene [Source:MGI Symbol;Acc:MGI:3650307]
ENSMUST00000108135	4	14	20449	0.24835	NA	NA
ENSMUST00000060323	3	8	20449	0.24835	Golph3l	golgi phosphoprotein 3-like Gene [Source:MGI Symbol;Acc:MGI:1917129]
ENSMUST00000018466	4	14	20449	0.24835	Tomm34	translocase of outer mitochondrial membrane 34 Gene [Source:MGI Symbol;Acc:MGI:1914395]
ENSMUST00000045068	3	8	20449	0.24835	Cplx3	complexin 3 Gene [Source:MGI Symbol;Acc:MGI:2384571]
ENSMUST00000029480	2	3	20449	0.24835	Prpf38b	PRP38 pre-mRNA processing factor 38 (yeast) domain containing B Gene [Source:MGI Symbol;Acc:MGI:1914171]
ENSMUST00000098079	4	14	20449	0.24835	Rnf20	ring finger protein 20 Gene [Source:MGI Symbol;Acc:MGI:1925927]
ENSMUST00000101492	3	8	20449	0.24835	E330009J07Rik	RIKEN cDNA E330009J07 gene Gene [Source:MGI Symbol;Acc:MGI:2444256]
ENSMUST00000023840	3	8	20449	0.24835	Cxcl13	chemokine (C-X-C motif) ligand 13 Gene [Source:MGI Symbol;Acc:MGI:1888499]
ENSMUST00000114992	3	8	20449	0.24835	Sema4c	sema domain, immunoglobulin domain (Ig), transmembrane domain (TM) and short cytoplasmic domain, (semaphorin) 4C Gene [Source:MGI Symbol;Acc:MGI:109252]
ENSMUST00000111878	4	14	20449	0.24835	Eps8	epidermal growth factor receptor pathway substrate 8 Gene [Source:MGI Symbol;Acc:MGI:104684]
ENSMUST00000035664	4	14	20449	0.24835	Dnm1	dynamin 1 Gene [Source:MGI Symbol;Acc:MGI:107384]
ENSMUST00000042857	3	8	20449	0.24835	Satb2	special AT-rich sequence binding protein 2 Gene [Source:MGI Symbol;Acc:MGI:2679336]
ENSMUST00000100244	3	8	20449	0.24835	Olfm1	olfactomedin 1 Gene [Source:MGI Symbol;Acc:MGI:1860437]
ENSMUST00000074733	4	14	20449	0.24835	2011-09-01	septin 11 Gene [Source:MGI Symbol;Acc:MGI:1277214]
ENSMUST00000056715	3	8	20449	0.24835	Mkl2	MKL/myocardin-like 2 Gene [Source:MGI Symbol;Acc:MGI:3050795]
ENSMUST00000099177	3	8	20449	0.24835	Gm10736	predicted gene 10736 Gene [Source:MGI Symbol;Acc:MGI:3704412]
ENSMUST00000106647	3	8	20449	0.24835	Mical2	microtubule associated monoxygenase, calponin and LIM domain containing 2 Gene [Source:MGI Symbol;Acc:MGI:2444947]
ENSMUST00000030266	3	8	20449	0.24835	B4galt2	UDP-Gal:betaGlcNAc beta 1,4- galactosyltransferase, polypeptide 2 Gene [Source:MGI Symbol;Acc:MGI:1858493]
ENSMUST00000114047	4	14	20449	0.24835	Fbxl5	F-box and leucine-rich repeat protein 5 Gene [Source:MGI Symbol;Acc:MGI:2152883]
ENSMUST00000114957	3	8	20449	0.24835	NA	NA
ENSMUST00000105484	4	14	20449	0.24835	Grik2	glutamate receptor, ionotropic, kainate 2 (beta 2) Gene [Source:MGI Symbol;Acc:MGI:95815]
ENSMUST00000110972	2	3	20449	0.24835	Arglu1	arginine and glutamate rich 1 Gene [Source:MGI Symbol;Acc:MGI:2442985]
ENSMUST00000086236	3	8	20449	0.24835	Gm10180	predicted gene 10180 Gene [Source:MGI Symbol;Acc:MGI:3701608]
ENSMUST00000060232	3	8	20449	0.24835	Rab2a	RAB2A, member RAS oncogene family Gene [Source:MGI Symbol;Acc:MGI:1928750]
ENSMUST00000021704	2	3	20449	0.24835	Cinp	cyclin-dependent kinase 2 interacting protein Gene [Source:MGI Symbol;Acc:MGI:1914486]
ENSMUST00000038913	3	8	20449	0.24835	Cnot3	CCR4-NOT transcription complex, subunit 3 Gene [Source:MGI Symbol;Acc:MGI:2385261]
ENSMUST00000037593	3	8	20449	0.24835	Ankrd13b	ankyrin repeat domain 13b Gene [Source:MGI Symbol;Acc:MGI:2144501]
ENSMUST00000065243	2	3	20449	0.24835	Gm6180	predicted pseudogene 6180 Pseudogene [Source:MGI Symbol;Acc:MGI:3643972]
ENSMUST00000014218	3	8	20449	0.24835	Rnf168	ring finger protein 168 Gene [Source:MGI Symbol;Acc:MGI:1917488]
ENSMUST00000101245	3	8	20449	0.24835	Mobkl1b	MOB1, Mps One Binder kinase activator-like 1B (yeast) Gene [Source:MGI Symbol;Acc:MGI:2442631]
ENSMUST00000119202	4	14	20449	0.24835	Tdrd5	tudor domain containing 5 Gene [Source:MGI Symbol;Acc:MGI:2684949]
ENSMUST00000103164	4	14	20449	0.24835	Acsf2	acyl-CoA synthetase family member 2 Gene [Source:MGI Symbol;Acc:MGI:2388287]
ENSMUST00000111402	4	14	20449	0.24835	Ncor2	nuclear receptor co-repressor 2 Gene [Source:MGI Symbol;Acc:MGI:1337080]
ENSMUST00000039558	2	3	20449	0.24835	NA	NA
ENSMUST00000095710	2	3	20449	0.24835	Grik2	glutamate receptor, ionotropic, kainate 2 (beta 2) Gene [Source:MGI Symbol;Acc:MGI:95815]
ENSMUST00000086444	10	65	20449	0.24835	Ppp1r12b	protein phosphatase 1, regulatory (inhibitor) subunit 12B Gene [Source:MGI Symbol;Acc:MGI:1916417]
ENSMUST00000118333	3	8	20449	0.24835	Gm12937	predicted gene 12937 Pseudogene [Source:MGI Symbol;Acc:MGI:3650044]
ENSMUST00000109527	3	8	20449	0.24835	Arl2bp	ADP-ribosylation factor-like 2 binding protein Gene [Source:MGI Symbol;Acc:MGI:1349429]
ENSMUST00000098917	3	8	20449	0.24835	Fbxo25	F-box protein 25 Gene [Source:MGI Symbol;Acc:MGI:1914072]
ENSMUST00000048934	3	8	20449	0.24835	Tbr1	T-box brain gene 1 Gene [Source:MGI Symbol;Acc:MGI:107404]
ENSMUST00000112623	4	14	20449	0.24835	NA	NA
ENSMUST00000105406	4	14	20449	0.24835	Adarb1	adenosine deaminase, RNA-specific, B1 Gene [Source:MGI Symbol;Acc:MGI:891999]
ENSMUST00000099591	4	14	20449	0.24835	Slc22a23	solute carrier family 22, member 23 Gene [Source:MGI Symbol;Acc:MGI:1920352]
ENSMUST00000079007	2	3	20449	0.24835	NA	NA
ENSMUST00000104929	2	3	20449	0.24835	Gm11555	predicted gene 11555 Gene [Source:MGI Symbol;Acc:MGI:3651823]
ENSMUST00000111080	3	8	20449	0.24835	Ap1s1	adaptor protein complex AP-1, sigma 1 Gene [Source:MGI Symbol;Acc:MGI:1098244]
ENSMUST00000046257	5	21	20449	0.24835	Spna2	spectrin alpha 2 Gene [Source:MGI Symbol;Acc:MGI:98386]
ENSMUST00000036267	3	8	20449	0.24835	Chst2	carbohydrate sulfotransferase 2 Gene [Source:MGI Symbol;Acc:MGI:1891160]
ENSMUST00000121388	2	3	20449	0.24835	Olfr1397-ps1	olfactory receptor 1397, pseudogene 1 Pseudogene [Source:MGI Symbol;Acc:MGI:3031231]
ENSMUST00000107520	3	8	20449	0.24835	Mup6	major urinary protein 6 Gene [Source:MGI Symbol;Acc:MGI:3650962]
ENSMUST00000087984	4	14	20449	0.24835	Dlg3	discs, large homolog 3 (Drosophila) Gene [Source:MGI Symbol;Acc:MGI:1888986]
ENSMUST00000042594	4	14	20449	0.24835	Mlc1	megalencephalic leukoencephalopathy with subcortical cysts 1 homolog (human) Gene [Source:MGI Symbol;Acc:MGI:2157910]
ENSMUST00000120401	4	14	20449	0.24835	Olfr376	olfactory receptor 376 Gene [Source:MGI Symbol;Acc:MGI:3030210]
ENSMUST00000034041	3	8	20449	0.24835	Irf2	interferon regulatory factor 2 Gene [Source:MGI Symbol;Acc:MGI:96591]
ENSMUST00000105254	4	14	20449	0.24835	Agap2	ArfGAP with GTPase domain, ankyrin repeat and PH domain 2 Gene [Source:MGI Symbol;Acc:MGI:3580016]
ENSMUST00000120433	3	8	20449	0.24835	Gm11793	predicted gene 11793 Pseudogene [Source:MGI Symbol;Acc:MGI:3652124]
ENSMUST00000023462	3	8	20449	0.24835	Mapk1	mitogen-activated protein kinase 1 Gene [Source:MGI Symbol;Acc:MGI:1346858]
ENSMUST00000028554	3	8	20449	0.24835	Lpcat4	lysophosphatidylcholine acyltransferase 4 Gene [Source:MGI Symbol;Acc:MGI:2138993]
ENSMUST00000076514	3	8	20449	0.24835	Olfr51	olfactory receptor 51 Gene [Source:MGI Symbol;Acc:MGI:1333747]
ENSMUST00000108680	3	8	20449	0.24835	Gas7	growth arrest specific 7 Gene [Source:MGI Symbol;Acc:MGI:1202388]
ENSMUST00000114041	3	8	20449	0.24835	Pbsn	probasin Gene [Source:MGI Symbol;Acc:MGI:1860484]
ENSMUST00000120291	3	8	20449	0.24835	Glns-ps1	glutamine synthetase pseudogene 1 Pseudogene [Source:MGI Symbol;Acc:MGI:95740]
ENSMUST00000115389	3	8	20449	0.24835	Ing3	inhibitor of growth family, member 3 Gene [Source:MGI Symbol;Acc:MGI:1919027]
ENSMUST00000022121	3	8	20449	0.24835	Zcchc9	zinc finger, CCHC domain containing 9 Gene [Source:MGI Symbol;Acc:MGI:1916335]
ENSMUST00000105726	2	3	20449	0.24835	2610305D13Rik	RIKEN cDNA 2610305D13 gene Gene [Source:MGI Symbol;Acc:MGI:2148252]
ENSMUST00000032357	4	14	20449	0.24835	Plekha5	pleckstrin homology domain containing, family A member 5 Gene [Source:MGI Symbol;Acc:MGI:1923802]
ENSMUST00000029933	2	3	20449	0.24835	Lmo4	LIM domain only 4 Gene [Source:MGI Symbol;Acc:MGI:109360]
ENSMUST00000061143	4	14	20449	0.24835	Mtap7d1	microtubule-associated protein 7 domain containing 1 Gene [Source:MGI Symbol;Acc:MGI:2384297]
ENSMUST00000107479	3	8	20449	0.24835	Rapgefl1	Rap guanine nucleotide exchange factor (GEF)-like 1 Gene [Source:MGI Symbol;Acc:MGI:3611446]
ENSMUST00000020775	3	8	20449	0.24835	Dynll2	dynein light chain LC8-type 2 Gene [Source:MGI Symbol;Acc:MGI:1915347]
ENSMUST00000113585	3	8	20449	0.24835	Mgll	monoglyceride lipase Gene [Source:MGI Symbol;Acc:MGI:1346042]
ENSMUST00000073458	2	3	20449	0.24835	Olfr1201	olfactory receptor 1201 Gene [Source:MGI Symbol;Acc:MGI:3031035]
ENSMUST00000105011	3	8	20449	0.24835	Gm3750	predicted gene 3750 Gene [Source:MGI Symbol;Acc:MGI:3781925]
ENSMUST00000120561	2	3	20449	0.24835	Gm12991	predicted gene 12991 Pseudogene [Source:MGI Symbol;Acc:MGI:3651750]
ENSMUST00000115280	3	8	20449	0.24835	Gm2940	predicted gene 2940 Gene [Source:MGI Symbol;Acc:MGI:3781118]
ENSMUST00000091676	3	8	20449	0.24835	Pramel4	preferentially expressed antigen in melanoma like 4 Gene [Source:MGI Symbol;Acc:MGI:2156377]
ENSMUST00000106069	5	21	20449	0.24835	Adam8	a disintegrin and metallopeptidase domain 8 Gene [Source:MGI Symbol;Acc:MGI:107825]
ENSMUST00000122110	5	21	20449	0.24835	Usp5	ubiquitin specific peptidase 5 (isopeptidase T) Gene [Source:MGI Symbol;Acc:MGI:1347343]
ENSMUST00000037099	2	3	20449	0.24835	Clic4	chloride intracellular channel 4 (mitochondrial) Gene [Source:MGI Symbol;Acc:MGI:1352754]
ENSMUST00000092923	2	3	20449	0.24835	Olfr391-ps	olfactory receptor 391, pseudogene Pseudogene [Source:MGI Symbol;Acc:MGI:3030225]
ENSMUST00000003156	3	8	20449	0.24835	Atp5d	ATP synthase, H+ transporting, mitochondrial F1 complex, delta subunit Gene [Source:MGI Symbol;Acc:MGI:1913293]
ENSMUST00000122403	2	3	20449	0.24835	Gm15212	predicted gene 15212 Pseudogene [Source:MGI Symbol;Acc:MGI:3705744]
ENSMUST00000116393	3	8	20449	0.24835	Serpina3h	serine (or cysteine) peptidase inhibitor, clade A, member 3H Gene [Source:MGI Symbol;Acc:MGI:2182839]
ENSMUST00000030439	5	21	20449	0.24835	Rnf220	ring finger protein 220 Gene [Source:MGI Symbol;Acc:MGI:1913993]
ENSMUST00000089317	3	8	20449	0.24835	Magi1	membrane associated guanylate kinase, WW and PDZ domain containing 1 Gene [Source:MGI Symbol;Acc:MGI:1203522]
ENSMUST00000058515	3	8	20449	0.24835	NA	NA
ENSMUST00000120349	3	8	20449	0.24835	Aktip	thymoma viral proto-oncogene 1 interacting protein Gene [Source:MGI Symbol;Acc:MGI:3693832]
ENSMUST00000114234	3	8	20449	0.24835	Traf2	TNF receptor-associated factor 2 Gene [Source:MGI Symbol;Acc:MGI:101835]
ENSMUST00000107971	3	8	20449	0.24835	Spg20	spastic paraplegia 20, spartin (Troyer syndrome) homolog (human) Gene [Source:MGI Symbol;Acc:MGI:2139806]
ENSMUST00000092552	3	8	20449	0.24835	Gm3699	predicted gene 3699 Pseudogene [Source:MGI Symbol;Acc:MGI:3781875]
ENSMUST00000105121	4	14	20449	0.24835	Gm2882	predicted gene 2882 Gene [Source:MGI Symbol;Acc:MGI:3781060]
ENSMUST00000098667	5	21	20449	0.24835	Amy2a2	amylase 2a2 Gene [Source:MGI Symbol;Acc:MGI:3711220]
ENSMUST00000043779	2	3	20449	0.24835	Ank2	ankyrin 2, brain Gene [Source:MGI Symbol;Acc:MGI:88025]
ENSMUST00000100643	3	8	20449	0.24835	RP23-78F6.5
ENSMUST00000063588	3	8	20449	0.24835	Vamp1	vesicle-associated membrane protein 1 Gene [Source:MGI Symbol;Acc:MGI:1313276]
ENSMUST00000119789	3	8	20449	0.24835	Gm12704	predicted gene 12704 Pseudogene [Source:MGI Symbol;Acc:MGI:3650671]
ENSMUST00000115412	2	3	20449	0.24835	A830018L16Rik	RIKEN cDNA A830018L16 gene Gene [Source:MGI Symbol;Acc:MGI:2444149]
ENSMUST00000048874	3	8	20449	0.24835	Gm7630	predicted gene 7630 Pseudogene [Source:MGI Symbol;Acc:MGI:3643959]
ENSMUST00000112207	3	8	20449	0.24835	Prkcd	protein kinase C, delta Gene [Source:MGI Symbol;Acc:MGI:97598]
ENSMUST00000055224	3	8	20449	0.24835	Magi1	membrane associated guanylate kinase, WW and PDZ domain containing 1 Gene [Source:MGI Symbol;Acc:MGI:1203522]
ENSMUST00000105016	3	8	20449	0.24835	Gm5925	predicted gene 5925 Pseudogene [Source:MGI Symbol;Acc:MGI:3643868]
ENSMUST00000006961	3	8	20449	0.24835	Krt10	keratin 10 Gene [Source:MGI Symbol;Acc:MGI:96685]
ENSMUST00000075290	4	14	20449	0.24835	St8sia5	ST8 alpha-N-acetyl-neuraminide alpha-2,8-sialyltransferase 5 Gene [Source:MGI Symbol;Acc:MGI:109243]
ENSMUST00000078603	4	14	20449	0.24835	Olfr170	olfactory receptor 170 Gene [Source:MGI Symbol;Acc:MGI:3030004]
ENSMUST00000028200	3	8	20449	0.24835	Tor1a	torsin family 1, member A (torsin A) Gene [Source:MGI Symbol;Acc:MGI:1353568]
ENSMUST00000020719	4	14	20449	0.24835	2310033P09Rik	RIKEN cDNA 2310033P09 gene Gene [Source:MGI Symbol;Acc:MGI:1915112]
ENSMUST00000097014	4	14	20449	0.24835	Tuba1a	tubulin, alpha 1A Gene [Source:MGI Symbol;Acc:MGI:98869]
ENSMUST00000073938	3	8	20449	0.24835	NA	NA
ENSMUST00000045469	4	14	20449	0.24835	Pip5k1c	phosphatidylinositol-4-phosphate 5-kinase, type 1 gamma Gene [Source:MGI Symbol;Acc:MGI:1298224]
ENSMUST00000093534	3	8	20449	0.24835	Mtus1	mitochondrial tumor suppressor 1 Gene [Source:MGI Symbol;Acc:MGI:2142572]
ENSMUST00000105122	4	14	20449	0.24835	NA	NA
ENSMUST00000105486	4	14	20449	0.24835	Grik2	glutamate receptor, ionotropic, kainate 2 (beta 2) Gene [Source:MGI Symbol;Acc:MGI:95815]
ENSMUST00000105648	4	14	20449	0.24835	Kcnab2	potassium voltage-gated channel, shaker-related subfamily, beta member 2 Gene [Source:MGI Symbol;Acc:MGI:109239]
ENSMUST00000033690	3	8	20449	0.24835	Chic1	cysteine-rich hydrophobic domain 1 Gene [Source:MGI Symbol;Acc:MGI:1344694]
ENSMUST00000121931	4	14	20449	0.24835	Clk2	CDC-like kinase 2 Gene [Source:MGI Symbol;Acc:MGI:1098669]
ENSMUST00000109474	3	8	20449	0.24835	NA	NA
ENSMUST00000065380	3	8	20449	0.24835	Trim2	tripartite motif-containing 2 Gene [Source:MGI Symbol;Acc:MGI:1933163]
ENSMUST00000114980	4	14	20449	0.24835	Tcf4	transcription factor 4 Gene [Source:MGI Symbol;Acc:MGI:98506]
ENSMUST00000105444	3	8	20449	0.24835	2510003E04Rik	RIKEN cDNA 2510003E04 gene Gene [Source:MGI Symbol;Acc:MGI:1919570]
ENSMUST00000021926	3	8	20449	0.24835	0610007P08Rik	RIKEN cDNA 0610007P08 gene Gene [Source:MGI Symbol;Acc:MGI:1923501]
ENSMUST00000112203	3	8	20449	0.24835	Prkcd	protein kinase C, delta Gene [Source:MGI Symbol;Acc:MGI:97598]
ENSMUST00000093334	3	8	20449	0.24835	NA	NA
ENSMUST00000101622	2	3	20449	0.24835	NA	NA
ENSMUST00000071026	3	8	20449	0.24835	Eif5a	eukaryotic translation initiation factor 5A Gene [Source:MGI Symbol;Acc:MGI:106248]
ENSMUST00000036478	4	14	20449	0.24835	NA	NA
ENSMUST00000099583	2	3	20449	0.24835	Ncam2	neural cell adhesion molecule 2 Gene [Source:MGI Symbol;Acc:MGI:97282]
ENSMUST00000028829	3	8	20449	0.24835	Spred1	sprouty protein with EVH-1 domain 1, related sequence Gene [Source:MGI Symbol;Acc:MGI:2150016]
ENSMUST00000102879	2	3	20449	0.24835	Olfm1	olfactomedin 1 Gene [Source:MGI Symbol;Acc:MGI:1860437]
ENSMUST00000045665	10	65	20449	0.24835	Ppp1r12b	protein phosphatase 1, regulatory (inhibitor) subunit 12B Gene [Source:MGI Symbol;Acc:MGI:1916417]
ENSMUST00000031549	4	14	20449	0.24835	Gm4951	predicted gene 4951 Gene [Source:MGI Symbol;Acc:MGI:3644953]
ENSMUST00000109115	3	8	20449	0.24835	Pmepa1	prostate transmembrane protein, androgen induced 1 Gene [Source:MGI Symbol;Acc:MGI:1929600]
ENSMUST00000103001	4	14	20449	0.24835	Ssx9	synovial sarcoma, X breakpoint 9 Gene [Source:MGI Symbol;Acc:MGI:2446773]
ENSMUST00000100890	3	8	20449	0.24835	5033421C21Rik	RIKEN cDNA 5033421C21 gene Gene [Source:MGI Symbol;Acc:MGI:1923213]
ENSMUST00000102589	6	30	20449	0.258011	Eif4a1	eukaryotic translation initiation factor 4A1 Gene [Source:MGI Symbol;Acc:MGI:95303]
ENSMUST00000007266	5	22	20449	0.259221	Lsm2	LSM2 homolog, U6 small nuclear RNA associated (S. cerevisiae) Gene [Source:MGI Symbol;Acc:MGI:90676]
ENSMUST00000091749	5	22	20449	0.259221	Gm13646	predicted gene 13646 Gene [Source:MGI Symbol;Acc:MGI:3702051]
ENSMUST00000098721	5	22	20449	0.259221	Vmn1r148	vomeronasal 1 receptor 148 Gene [Source:MGI Symbol;Acc:MGI:3033483]
ENSMUST00000113719	5	22	20449	0.259221	Spna2	spectrin alpha 2 Gene [Source:MGI Symbol;Acc:MGI:98386]
ENSMUST00000091744	5	22	20449	0.259221	Gm11277	predicted gene 11277 Gene [Source:MGI Symbol;Acc:MGI:3710645]
ENSMUST00000038822	5	22	20449	0.259221	Zc3h12c	zinc finger CCCH type containing 12C Gene [Source:MGI Symbol;Acc:MGI:3026959]
ENSMUST00000098473	5	22	20449	0.259221	Cnot1	CCR4-NOT transcription complex, subunit 1 Gene [Source:MGI Symbol;Acc:MGI:2442402]
ENSMUST00000098745	5	22	20449	0.259221	Vmn1r100	vomeronasal 1 receptor 100 Gene [Source:MGI Symbol;Acc:MGI:3704284]
ENSMUST00000095083	5	22	20449	0.259221	Spna2	spectrin alpha 2 Gene [Source:MGI Symbol;Acc:MGI:98386]
ENSMUST00000107196	5	22	20449	0.259221	Dlg2	discs, large homolog 2 (Drosophila) Gene [Source:MGI Symbol;Acc:MGI:1344351]
ENSMUST00000097914	5	22	20449	0.259221	Rnf220	ring finger protein 220 Gene [Source:MGI Symbol;Acc:MGI:1913993]
ENSMUST00000001724	4	15	20449	0.276189	Ddx18	DEAD (Asp-Glu-Ala-Asp) box polypeptide 18 Gene [Source:MGI Symbol;Acc:MGI:1914192]
ENSMUST00000072779	4	15	20449	0.276189	Gm5805	predicted gene 5805 Gene [Source:MGI Symbol;Acc:MGI:3644633]
ENSMUST00000116503	4	15	20449	0.276189	Pik3ap1	phosphoinositide-3-kinase adaptor protein 1 Gene [Source:MGI Symbol;Acc:MGI:1933177]
ENSMUST00000048275	4	15	20449	0.276189	Acad11	acyl-Coenzyme A dehydrogenase family, member 11 Gene [Source:MGI Symbol;Acc:MGI:2143169]
ENSMUST00000100841	4	15	20449	0.276189	Eps8	epidermal growth factor receptor pathway substrate 8 Gene [Source:MGI Symbol;Acc:MGI:104684]
ENSMUST00000034131	4	15	20449	0.276189	Vps35	vacuolar protein sorting 35 Gene [Source:MGI Symbol;Acc:MGI:1890467]
ENSMUST00000033086	4	15	20449	0.276189	Phkg2	phosphorylase kinase, gamma 2 (testis) Gene [Source:MGI Symbol;Acc:MGI:1916211]
ENSMUST00000090834	4	15	20449	0.276189	6530401G17Rik	RIKEN cDNA 6530401G17 gene Gene [Source:MGI Symbol;Acc:MGI:1923478]
ENSMUST00000108987	4	15	20449	0.276189	2008-09-01	septin 8 Gene [Source:MGI Symbol;Acc:MGI:894310]
ENSMUST00000112464	4	15	20449	0.276189	A830080D01Rik	RIKEN cDNA A830080D01 gene Gene [Source:MGI Symbol;Acc:MGI:2685992]
ENSMUST00000062861	4	15	20449	0.276189	Rabggta	Rab geranylgeranyl transferase, a subunit Gene [Source:MGI Symbol;Acc:MGI:1860443]
ENSMUST00000105887	4	15	20449	0.276189	Dhdds	dehydrodolichyl diphosphate synthase Gene [Source:MGI Symbol;Acc:MGI:1914672]
ENSMUST00000040442	4	15	20449	0.276189	Aox4	aldehyde oxidase 4 Gene [Source:MGI Symbol;Acc:MGI:1919122]
ENSMUST00000059672	4	15	20449	0.276189	Pik3ap1	phosphoinositide-3-kinase adaptor protein 1 Gene [Source:MGI Symbol;Acc:MGI:1933177]
ENSMUST00000115724	4	15	20449	0.276189	Pde10a	phosphodiesterase 10A Gene [Source:MGI Symbol;Acc:MGI:1345143]
ENSMUST00000096155	4	15	20449	0.276189	Gm5798	predicted gene 5798 Pseudogene [Source:MGI Symbol;Acc:MGI:3779524]
ENSMUST00000005108	4	15	20449	0.276189	Kdm5a	lysine (K)-specific demethylase 5A Gene [Source:MGI Symbol;Acc:MGI:2136980]
ENSMUST00000049940	4	15	20449	0.276189	Olfr173	olfactory receptor 173 Gene [Source:MGI Symbol;Acc:MGI:3030007]
ENSMUST00000092646	4	15	20449	0.276189	Med23	mediator complex subunit 23 Gene [Source:MGI Symbol;Acc:MGI:1917458]
ENSMUST00000025000	4	15	20449	0.276189	St6gal2	beta galactoside alpha 2,6 sialyltransferase 2 Gene [Source:MGI Symbol;Acc:MGI:2445190]
ENSMUST00000091089	4	15	20449	0.276189	Dnm1	dynamin 1 Gene [Source:MGI Symbol;Acc:MGI:107384]
ENSMUST00000020522	4	15	20449	0.276189	Pfkl	phosphofructokinase, liver, B-type Gene [Source:MGI Symbol;Acc:MGI:97547]
ENSMUST00000030189	4	15	20449	0.276189	Gba2	glucosidase beta 2 Gene [Source:MGI Symbol;Acc:MGI:2654325]
ENSMUST00000048012	4	15	20449	0.276189	5330417C22Rik	RIKEN cDNA 5330417C22 gene Gene [Source:MGI Symbol;Acc:MGI:1923930]
ENSMUST00000051379	4	15	20449	0.276189	Mtus1	mitochondrial tumor suppressor 1 Gene [Source:MGI Symbol;Acc:MGI:2142572]
ENSMUST00000029912	4	15	20449	0.276189	Sdcbp	syndecan binding protein Gene [Source:MGI Symbol;Acc:MGI:1337026]
ENSMUST00000109916	4	15	20449	0.276189	Zfp442	zinc finger protein 442 Gene [Source:MGI Symbol;Acc:MGI:3651999]
ENSMUST00000119590	4	15	20449	0.276189	Gm2030	predicted gene 2030 Gene [Source:MGI Symbol;Acc:MGI:3780199]
ENSMUST00000087960	4	15	20449	0.276189	Zfp740	zinc finger protein 740 Gene [Source:MGI Symbol;Acc:MGI:1915994]
ENSMUST00000117940	4	15	20449	0.276189	Hmgb1-rs18	high mobility group box 1, related sequence 18 Pseudogene [Source:MGI Symbol;Acc:MGI:104763]
ENSMUST00000101497	4	15	20449	0.276189	Braf	Braf transforming gene Gene [Source:MGI Symbol;Acc:MGI:88190]
ENSMUST00000110473	4	15	20449	0.276189	Hist1h2bp	histone cluster 1, H2bp Gene [Source:MGI Symbol;Acc:MGI:2448409]
ENSMUST00000072181	4	15	20449	0.276189	NA	NA
ENSMUST00000004378	4	15	20449	0.276189	Eno2	enolase 2, gamma neuronal Gene [Source:MGI Symbol;Acc:MGI:95394]
ENSMUST00000076256	4	15	20449	0.276189	H2-Q7	histocompatibility 2, Q region locus 7 Gene [Source:MGI Symbol;Acc:MGI:95936]
ENSMUST00000106334	4	15	20449	0.276189	Tmc8	transmembrane channel-like gene family 8 Gene [Source:MGI Symbol;Acc:MGI:2669037]
ENSMUST00000070185	4	15	20449	0.276189	Mgea5	meningioma expressed antigen 5 (hyaluronidase) Gene [Source:MGI Symbol;Acc:MGI:1932139]
ENSMUST00000114016	4	15	20449	0.276189	Mageb16	melanoma antigen family B, 16 Gene [Source:MGI Symbol;Acc:MGI:1919217]
ENSMUST00000025178	4	15	20449	0.276189	Vps52	vacuolar protein sorting 52 (yeast) Gene [Source:MGI Symbol;Acc:MGI:1330304]
ENSMUST00000101180	6	31	20449	0.287647	Gm15097	predicted gene 15097 Gene [Source:MGI Symbol;Acc:MGI:3710639]
ENSMUST00000107152	7	40	20449	0.296077	Hdac5	histone deacetylase 5 Gene [Source:MGI Symbol;Acc:MGI:1333784]
ENSMUST00000028377	15	121	20449	0.298776	Scn2a1	sodium channel, voltage-gated, type II, alpha 1 Gene [Source:MGI Symbol;Acc:MGI:98248]
ENSMUST00000037585	5	23	20449	0.299213	Fam116a	family with sequence similarity 116, member A Gene [Source:MGI Symbol;Acc:MGI:2442980]
ENSMUST00000086165	5	23	20449	0.299213	Sytl5	synaptotagmin-like 5 Gene [Source:MGI Symbol;Acc:MGI:2668451]
ENSMUST00000110467	5	23	20449	0.299213	Gm11277	predicted gene 11277 Gene [Source:MGI Symbol;Acc:MGI:3710645]
ENSMUST00000118437	5	23	20449	0.299213	Mup-ps14	major urinary protein, pseudogene 14 Pseudogene [Source:MGI Symbol;Acc:MGI:3651980]
ENSMUST00000068452	5	23	20449	0.299213	Cnot1	CCR4-NOT transcription complex, subunit 1 Gene [Source:MGI Symbol;Acc:MGI:2442402]
ENSMUST00000113717	5	23	20449	0.299213	Spna2	spectrin alpha 2 Gene [Source:MGI Symbol;Acc:MGI:98386]
ENSMUST00000019362	3	9	20449	0.300074	Dvl2	dishevelled 2, dsh homolog (Drosophila) Gene [Source:MGI Symbol;Acc:MGI:106613]
ENSMUST00000112763	6	32	20449	0.300074	Ott	ovary testis transcribed Gene [Source:MGI Symbol;Acc:MGI:107573]
ENSMUST00000091273	3	9	20449	0.300074	Mast4	microtubule associated serine/threonine kinase family member 4 Gene [Source:MGI Symbol;Acc:MGI:1918885]
ENSMUST00000112765	6	32	20449	0.300074	Ott	ovary testis transcribed Gene [Source:MGI Symbol;Acc:MGI:107573]
ENSMUST00000121820	3	9	20449	0.300074	Spock2	sparc/osteonectin, cwcv and kazal-like domains proteoglycan 2 Gene [Source:MGI Symbol;Acc:MGI:1891351]
ENSMUST00000032710	3	9	20449	0.300074	Slc17a6	solute carrier family 17 (sodium-dependent inorganic phosphate cotransporter), member 6 Gene [Source:MGI Symbol;Acc:MGI:2156052]
ENSMUST00000110508	3	9	20449	0.300074	Katnal1	katanin p60 subunit A-like 1 Gene [Source:MGI Symbol;Acc:MGI:2387638]
ENSMUST00000043840	3	9	20449	0.300074	2006-03-01	membrane-associated ring finger (C3HC4) 6 Gene [Source:MGI Symbol;Acc:MGI:2442773]
ENSMUST00000106839	3	9	20449	0.300074	Trim12a	tripartite motif-containing 12A Gene [Source:MGI Symbol;Acc:MGI:1923931]
ENSMUST00000014505	3	9	20449	0.300074	Mertk	c-mer proto-oncogene tyrosine kinase Gene [Source:MGI Symbol;Acc:MGI:96965]
ENSMUST00000112498	3	9	20449	0.300074	Crim1	cysteine rich transmembrane BMP regulator 1 (chordin like) Gene [Source:MGI Symbol;Acc:MGI:1354756]
ENSMUST00000120229	3	9	20449	0.300074	Stmn4	stathmin-like 4 Gene [Source:MGI Symbol;Acc:MGI:1931224]
ENSMUST00000106149	3	9	20449	0.300074	Ssx2ip	synovial sarcoma, X breakpoint 2 interacting protein Gene [Source:MGI Symbol;Acc:MGI:2139150]
ENSMUST00000100125	3	9	20449	0.300074	Thap7	THAP domain containing 7 Gene [Source:MGI Symbol;Acc:MGI:1916259]
ENSMUST00000058552	3	9	20449	0.300074	Pitpnb	phosphatidylinositol transfer protein, beta Gene [Source:MGI Symbol;Acc:MGI:1927542]
ENSMUST00000099059	3	9	20449	0.300074	Gcnt7	glucosaminyl (N-acetyl) transferase family member 7 Gene [Source:MGI Symbol;Acc:MGI:3606143]
ENSMUST00000024763	3	9	20449	0.300074	Mrps18a	mitochondrial ribosomal protein S18A Gene [Source:MGI Symbol;Acc:MGI:1915815]
ENSMUST00000096311	3	9	20449	0.300074	Rbm41	RNA binding motif protein 41 Gene [Source:MGI Symbol;Acc:MGI:2444923]
ENSMUST00000030323	3	9	20449	0.300074	1700012P22Rik	RIKEN cDNA 1700012P22 gene Gene [Source:MGI Symbol;Acc:MGI:1916614]
ENSMUST00000109866	3	9	20449	0.300074	Xbp1	X-box binding protein 1 Gene [Source:MGI Symbol;Acc:MGI:98970]
ENSMUST00000107517	3	9	20449	0.300074	Mup6	major urinary protein 6 Gene [Source:MGI Symbol;Acc:MGI:3650962]
ENSMUST00000107695	3	9	20449	0.300074	Trim2	tripartite motif-containing 2 Gene [Source:MGI Symbol;Acc:MGI:1933163]
ENSMUST00000033040	3	9	20449	0.300074	Pak1	p21 protein (Cdc42/Rac)-activated kinase 1 Gene [Source:MGI Symbol;Acc:MGI:1339975]
ENSMUST00000092892	3	9	20449	0.300074	Ankrd13b	ankyrin repeat domain 13b Gene [Source:MGI Symbol;Acc:MGI:2144501]
ENSMUST00000085678	3	9	20449	0.300074	Kctd3	potassium channel tetramerisation domain containing 3 Gene [Source:MGI Symbol;Acc:MGI:2444629]
ENSMUST00000113490	3	9	20449	0.300074	Dlk2	delta-like 2 homolog (Drosophila) Gene [Source:MGI Symbol;Acc:MGI:2146838]
ENSMUST00000109577	3	9	20449	0.300074	Epb4.1l1	erythrocyte protein band 4.1-like 1 Gene [Source:MGI Symbol;Acc:MGI:103010]
ENSMUST00000059407	3	9	20449	0.300074	Slitrk3	SLIT and NTRK-like family, member 3 Gene [Source:MGI Symbol;Acc:MGI:2679447]
ENSMUST00000109258	3	9	20449	0.300074	Zmynd8	zinc finger, MYND-type containing 8 Gene [Source:MGI Symbol;Acc:MGI:1918025]
ENSMUST00000118571	3	9	20449	0.300074	Tmem9b	TMEM9 domain family, member B Gene [Source:MGI Symbol;Acc:MGI:1915254]
ENSMUST00000118562	3	9	20449	0.300074	Gm12987	predicted gene 12987 Pseudogene [Source:MGI Symbol;Acc:MGI:3649751]
ENSMUST00000112897	3	9	20449	0.300074	Tmem164	transmembrane protein 164 Gene [Source:MGI Symbol;Acc:MGI:2148020]
ENSMUST00000112503	3	9	20449	0.300074	Trf	transferrin Gene [Source:MGI Symbol;Acc:MGI:98821]
ENSMUST00000045277	3	9	20449	0.300074	Epn1	epsin 1 Gene [Source:MGI Symbol;Acc:MGI:1333763]
ENSMUST00000081618	3	9	20449	0.300074	Zfp780b	zinc finger protein 780B Gene [Source:MGI Symbol;Acc:MGI:2444764]
ENSMUST00000113296	3	9	20449	0.300074	Frs3	fibroblast growth factor receptor substrate 3 Gene [Source:MGI Symbol;Acc:MGI:2135965]
ENSMUST00000026858	3	9	20449	0.300074	Plk4	polo-like kinase 4 (Drosophila) Gene [Source:MGI Symbol;Acc:MGI:101783]
ENSMUST00000035538	3	9	20449	0.300074	Wnk2	WNK lysine deficient protein kinase 2 Gene [Source:MGI Symbol;Acc:MGI:1922857]
ENSMUST00000090302	3	9	20449	0.300074	Erc2	ELKS/RAB6-interacting/CAST family member 2 Gene [Source:MGI Symbol;Acc:MGI:1098749]
ENSMUST00000112769	6	32	20449	0.300074	Ott	ovary testis transcribed Gene [Source:MGI Symbol;Acc:MGI:107573]
ENSMUST00000113491	3	9	20449	0.300074	9430031J16Rik	RIKEN cDNA 9430031J16 gene Gene [Source:MGI Symbol;Acc:MGI:2443135]
ENSMUST00000047404	3	9	20449	0.300074	Dync1li1	dynein cytoplasmic 1 light intermediate chain 1 Gene [Source:MGI Symbol;Acc:MGI:2135610]
ENSMUST00000101182	6	32	20449	0.300074	Gm15085	predicted gene 15085 Gene [Source:MGI Symbol;Acc:MGI:3712210]
ENSMUST00000110188	3	9	20449	0.300074	Smox	spermine oxidase Gene [Source:MGI Symbol;Acc:MGI:2445356]
ENSMUST00000020264	3	9	20449	0.300074	Rufy2	RUN and FYVE domain-containing 2 Gene [Source:MGI Symbol;Acc:MGI:1917682]
ENSMUST00000094710	3	9	20449	0.300074	Atp10d	ATPase, class V, type 10D Gene [Source:MGI Symbol;Acc:MGI:2450125]
ENSMUST00000117919	3	9	20449	0.300074	Rerg	RAS-like, estrogen-regulated, growth-inhibitor Gene [Source:MGI Symbol;Acc:MGI:2665139]
ENSMUST00000071356	7	41	20449	0.300074	Erc1	ELKS/RAB6-interacting/CAST family member 1 Gene [Source:MGI Symbol;Acc:MGI:2151013]
ENSMUST00000074264	3	9	20449	0.300074	NA	NA
ENSMUST00000112180	3	9	20449	0.300074	NA	NA
ENSMUST00000112030	3	9	20449	0.300074	Lhx9	LIM homeobox protein 9 Gene [Source:MGI Symbol;Acc:MGI:1316721]
ENSMUST00000112178	3	9	20449	0.300074	NA	NA
ENSMUST00000071304	3	9	20449	0.300074	Vmn1r15	vomeronasal 1 receptor 15 Gene [Source:MGI Symbol;Acc:MGI:2148527]
ENSMUST00000109437	3	9	20449	0.300074	NA	NA
ENSMUST00000115823	3	9	20449	0.300074	Clec16a	C-type lectin domain family 16, member A Gene [Source:MGI Symbol;Acc:MGI:1921624]
ENSMUST00000097809	3	9	20449	0.300074	Rims1	regulating synaptic membrane exocytosis 1 Gene [Source:MGI Symbol;Acc:MGI:2152971]
ENSMUST00000015664	3	9	20449	0.300074	Ctsk	cathepsin K Gene [Source:MGI Symbol;Acc:MGI:107823]
ENSMUST00000032949	3	9	20449	0.300074	Coro1a	coronin, actin binding protein 1A Gene [Source:MGI Symbol;Acc:MGI:1345961]
ENSMUST00000079012	3	9	20449	0.300074	2008-03-01	membrane-associated ring finger (C3HC4) 8 Gene [Source:MGI Symbol;Acc:MGI:1919029]
ENSMUST00000109691	3	9	20449	0.300074	Rapgef5	Rap guanine nucleotide exchange factor (GEF) 5 Gene [Source:MGI Symbol;Acc:MGI:2444365]
ENSMUST00000103113	3	9	20449	0.300074	NA	NA
ENSMUST00000094626	3	9	20449	0.300074	Cdh19	cadherin 19, type 2 Gene [Source:MGI Symbol;Acc:MGI:3588198]
ENSMUST00000081313	3	9	20449	0.300074	Gm5244	predicted pseudogene 5244 Pseudogene [Source:MGI Symbol;Acc:MGI:3646958]
ENSMUST00000031680	3	9	20449	0.300074	Ing3	inhibitor of growth family, member 3 Gene [Source:MGI Symbol;Acc:MGI:1919027]
ENSMUST00000032487	3	9	20449	0.300074	Vamp1	vesicle-associated membrane protein 1 Gene [Source:MGI Symbol;Acc:MGI:1313276]
ENSMUST00000097904	3	9	20449	0.300074	NA	NA
ENSMUST00000056518	3	9	20449	0.300074	Fam131a	family with sequence similarity 131, member A Gene [Source:MGI Symbol;Acc:MGI:1925658]
ENSMUST00000082178	3	9	20449	0.300074	Sox21	SRY-box containing gene 21 Gene [Source:MGI Symbol;Acc:MGI:2654070]
ENSMUST00000026911	3	9	20449	0.300074	Ccr1	chemokine (C-C motif) receptor 1 Gene [Source:MGI Symbol;Acc:MGI:104618]
ENSMUST00000119272	3	9	20449	0.300074	Gm13736	predicted gene 13736 Pseudogene [Source:MGI Symbol;Acc:MGI:3650137]
ENSMUST00000107693	3	9	20449	0.300074	Trim2	tripartite motif-containing 2 Gene [Source:MGI Symbol;Acc:MGI:1933163]
ENSMUST00000028525	3	9	20449	0.300074	Rapgef4	Rap guanine nucleotide exchange factor (GEF) 4 Gene [Source:MGI Symbol;Acc:MGI:1917723]
ENSMUST00000112181	3	9	20449	0.300074	NA	NA
ENSMUST00000040733	3	9	20449	0.300074	NA	NA
ENSMUST00000070532	3	9	20449	0.300074	Fabp3	fatty acid binding protein 3, muscle and heart Gene [Source:MGI Symbol;Acc:MGI:95476]
ENSMUST00000099260	3	9	20449	0.300074	BC029127	cDNA sequence BC029127 Gene [Source:MGI Symbol;Acc:MGI:2652824]
ENSMUST00000057394	3	9	20449	0.300074	Olfr137	olfactory receptor 137 Gene [Source:MGI Symbol;Acc:MGI:2177520]
ENSMUST00000110934	3	9	20449	0.300074	Cnpy4	canopy 4 homolog (zebrafish) Gene [Source:MGI Symbol;Acc:MGI:1913705]
ENSMUST00000108331	3	9	20449	0.300074	Zfp59	zinc finger protein 59 Gene [Source:MGI Symbol;Acc:MGI:99206]
ENSMUST00000099182	3	9	20449	0.300074	A830092H15Rik	RIKEN cDNA A830092H15 gene Gene [Source:MGI Symbol;Acc:MGI:3698881]
ENSMUST00000045840	3	9	20449	0.300074	Gpr26	G protein-coupled receptor 26 Gene [Source:MGI Symbol;Acc:MGI:2441758]
ENSMUST00000109666	3	9	20449	0.300074	Gm2035	predicted pseudogene 2035 Pseudogene [Source:MGI Symbol;Acc:MGI:3780204]
ENSMUST00000121146	3	9	20449	0.300074	Tdrd5	tudor domain containing 5 Gene [Source:MGI Symbol;Acc:MGI:2684949]
ENSMUST00000024778	3	9	20449	0.300074	Med20	mediator complex subunit 20 Gene [Source:MGI Symbol;Acc:MGI:1929648]
ENSMUST00000001818	3	9	20449	0.300074	Crnkl1	Crn, crooked neck-like 1 (Drosophila) Gene [Source:MGI Symbol;Acc:MGI:1914127]
ENSMUST00000101534	3	9	20449	0.300074	Ptn	pleiotrophin Gene [Source:MGI Symbol;Acc:MGI:97804]
ENSMUST00000112796	6	32	20449	0.300074	Gm15107	predicted gene 15107 Gene [Source:MGI Symbol;Acc:MGI:3713328]
ENSMUST00000081665	7	41	20449	0.300074	Gm5561	predicted gene 5561 Pseudogene [Source:MGI Symbol;Acc:MGI:3804971]
ENSMUST00000097550	3	9	20449	0.300074	NA	NA
ENSMUST00000086876	3	9	20449	0.300074	Pot1b	protection of telomeres 1B Gene [Source:MGI Symbol;Acc:MGI:1920086]
ENSMUST00000118539	3	9	20449	0.300074	Cth	cystathionase (cystathionine gamma-lyase) Gene [Source:MGI Symbol;Acc:MGI:1339968]
ENSMUST00000056050	3	9	20449	0.300074	Pdp1	pyruvate dehyrogenase phosphatase catalytic subunit 1 Gene [Source:MGI Symbol;Acc:MGI:2685870]
ENSMUST00000047711	3	9	20449	0.300074	Vezt	vezatin, adherens junctions transmembrane protein Gene [Source:MGI Symbol;Acc:MGI:2143698]
ENSMUST00000031273	3	9	20449	0.300074	Cds1	CDP-diacylglycerol synthase 1 Gene [Source:MGI Symbol;Acc:MGI:1921846]
ENSMUST00000114606	3	9	20449	0.300074	Etl4	enhancer trap locus 4 Gene [Source:MGI Symbol;Acc:MGI:95454]
ENSMUST00000059704	3	9	20449	0.300074	4632415L05Rik	RIKEN cDNA 4632415L05 gene Gene [Source:MGI Symbol;Acc:MGI:1918058]
ENSMUST00000026479	3	9	20449	0.300074	Dctn2	dynactin 2 Gene [Source:MGI Symbol;Acc:MGI:107733]
ENSMUST00000036872	3	9	20449	0.300074	Wipi2	WD repeat domain, phosphoinositide interacting 2 Gene [Source:MGI Symbol;Acc:MGI:1923831]
ENSMUST00000107771	3	9	20449	0.300074	Ruvbl2	RuvB-like protein 2 Gene [Source:MGI Symbol;Acc:MGI:1342299]
ENSMUST00000107132	3	9	20449	0.300074	Atxn7l3	ataxin 7-like 3 Gene [Source:MGI Symbol;Acc:MGI:3036270]
ENSMUST00000025804	3	9	20449	0.300074	Rab1b	RAB1B, member RAS oncogene family Gene [Source:MGI Symbol;Acc:MGI:1923558]
ENSMUST00000105389	3	9	20449	0.300074	Agpat3	1-acylglycerol-3-phosphate O-acyltransferase 3 Gene [Source:MGI Symbol;Acc:MGI:1336186]
ENSMUST00000111121	3	9	20449	0.300074	Ptk2b	PTK2 protein tyrosine kinase 2 beta Gene [Source:MGI Symbol;Acc:MGI:104908]
ENSMUST00000028806	3	9	20449	0.300074	Smox	spermine oxidase Gene [Source:MGI Symbol;Acc:MGI:2445356]
ENSMUST00000099202	3	9	20449	0.300074	Mast4	microtubule associated serine/threonine kinase family member 4 Gene [Source:MGI Symbol;Acc:MGI:1918885]
ENSMUST00000100933	3	9	20449	0.300074	Camta2	calmodulin binding transcription activator 2 Gene [Source:MGI Symbol;Acc:MGI:2135957]
ENSMUST00000060904	3	9	20449	0.300074	Tceal3	transcription elongation factor A (SII)-like 3 Gene [Source:MGI Symbol;Acc:MGI:1913354]
ENSMUST00000022230	3	9	20449	0.300074	Srek1ip1	splicing regulatory glutamine/lysine-rich protein 1interacting protein 1 Gene [Source:MGI Symbol;Acc:MGI:1914538]
ENSMUST00000109838	3	9	20449	0.300074	Ntrk2	neurotrophic tyrosine kinase, receptor, type 2 Gene [Source:MGI Symbol;Acc:MGI:97384]
ENSMUST00000113176	3	9	20449	0.300074	Pramel3	preferentially expressed antigen in melanoma-like 3 Gene [Source:MGI Symbol;Acc:MGI:1890657]
ENSMUST00000072775	3	9	20449	0.300074	Ppwd1	peptidylprolyl isomerase domain and WD repeat containing 1 Gene [Source:MGI Symbol;Acc:MGI:2443069]
ENSMUST00000002412	3	9	20449	0.300074	Ncan	neurocan Gene [Source:MGI Symbol;Acc:MGI:104694]
ENSMUST00000029465	3	9	20449	0.300074	Hsd3b1	hydroxy-delta-5-steroid dehydrogenase, 3 beta- and steroid delta-isomerase 1 Gene [Source:MGI Symbol;Acc:MGI:96233]
ENSMUST00000108567	3	9	20449	0.300074	Zfp444	zinc finger protein 444 Gene [Source:MGI Symbol;Acc:MGI:1923365]
ENSMUST00000113918	3	9	20449	0.300074	Dctn1	dynactin 1 Gene [Source:MGI Symbol;Acc:MGI:107745]
ENSMUST00000040153	3	9	20449	0.300074	Rorb	RAR-related orphan receptor beta Gene [Source:MGI Symbol;Acc:MGI:1343464]
ENSMUST00000107867	3	9	20449	0.300074	Tom1l1	target of myb1-like 1 (chicken) Gene [Source:MGI Symbol;Acc:MGI:1919193]
ENSMUST00000088811	3	9	20449	0.300074	Zfp160	zinc finger protein 160 Gene [Source:MGI Symbol;Acc:MGI:108187]
ENSMUST00000107644	3	9	20449	0.300074	Gtf2h1	general transcription factor II H, polypeptide 1 Gene [Source:MGI Symbol;Acc:MGI:1277216]
ENSMUST00000097652	3	9	20449	0.300074	Nol4	nucleolar protein 4 Gene [Source:MGI Symbol;Acc:MGI:2441684]
ENSMUST00000043604	3	9	20449	0.300074	Gna11	guanine nucleotide binding protein, alpha 11 Gene [Source:MGI Symbol;Acc:MGI:95766]
ENSMUST00000079618	3	9	20449	0.300074	St8sia5	ST8 alpha-N-acetyl-neuraminide alpha-2,8-sialyltransferase 5 Gene [Source:MGI Symbol;Acc:MGI:109243]
ENSMUST00000112504	3	9	20449	0.300074	Gm15526	predicted gene 15526 Pseudogene [Source:MGI Symbol;Acc:MGI:3782973]
ENSMUST00000062557	3	9	20449	0.300074	1700101I19Rik	RIKEN cDNA 1700101I19 gene Gene [Source:MGI Symbol;Acc:MGI:1920839]
ENSMUST00000040336	4	16	20449	0.301798	Slc22a23	solute carrier family 22, member 23 Gene [Source:MGI Symbol;Acc:MGI:1920352]
ENSMUST00000100706	4	16	20449	0.301798	Tctn2	tectonic family member 2 Gene [Source:MGI Symbol;Acc:MGI:1915228]
ENSMUST00000057115	4	16	20449	0.301798	Isca1	iron-sulfur cluster assembly 1 homolog (S. cerevisiae) Gene [Source:MGI Symbol;Acc:MGI:1916296]
ENSMUST00000107593	4	16	20449	0.301798	Srcin1	SRC kinase signaling inhibitor 1 Gene [Source:MGI Symbol;Acc:MGI:1933179]
ENSMUST00000077343	4	16	20449	0.301798	Olfr506	olfactory receptor 506 Gene [Source:MGI Symbol;Acc:MGI:3030340]
ENSMUST00000089378	4	16	20449	0.301798	Pdxp	pyridoxal (pyridoxine, vitamin B6) phosphatase Gene [Source:MGI Symbol;Acc:MGI:1919282]
ENSMUST00000109368	4	16	20449	0.301798	Mlc1	megalencephalic leukoencephalopathy with subcortical cysts 1 homolog (human) Gene [Source:MGI Symbol;Acc:MGI:2157910]
ENSMUST00000029989	4	16	20449	0.301798	Rnf20	ring finger protein 20 Gene [Source:MGI Symbol;Acc:MGI:1925927]
ENSMUST00000022814	4	16	20449	0.301798	Zfr	zinc finger RNA binding protein Gene [Source:MGI Symbol;Acc:MGI:1341890]
ENSMUST00000048686	4	16	20449	0.301798	Prpmp5	proline-rich protein MP5 Gene [Source:MGI Symbol;Acc:MGI:1927478]
ENSMUST00000047923	4	16	20449	0.301798	Sec24d	Sec24 related gene family, member D (S. cerevisiae) Gene [Source:MGI Symbol;Acc:MGI:1916858]
ENSMUST00000023678	4	16	20449	0.301798	Itsn1	intersectin 1 (SH3 domain protein 1A) Gene [Source:MGI Symbol;Acc:MGI:1338069]
ENSMUST00000111775	4	16	20449	0.301798	Xpr1	xenotropic and polytropic retrovirus receptor 1 Gene [Source:MGI Symbol;Acc:MGI:97932]
ENSMUST00000116575	4	16	20449	0.301798	Itsn1	intersectin 1 (SH3 domain protein 1A) Gene [Source:MGI Symbol;Acc:MGI:1338069]
ENSMUST00000122300	4	16	20449	0.301798	Klc1	kinesin light chain 1 Gene [Source:MGI Symbol;Acc:MGI:107978]
ENSMUST00000047157	4	16	20449	0.301798	Setd1a	SET domain containing 1A Gene [Source:MGI Symbol;Acc:MGI:2446244]
ENSMUST00000040219	4	16	20449	0.301798	L3mbtl3	l(3)mbt-like 3 (Drosophila) Gene [Source:MGI Symbol;Acc:MGI:2143628]
ENSMUST00000021459	4	16	20449	0.301798	Rab15	RAB15, member RAS oncogene family Gene [Source:MGI Symbol;Acc:MGI:1916865]
ENSMUST00000094863	4	16	20449	0.301798	Vmn2r51	vomeronasal 2, receptor 51 Gene [Source:MGI Symbol;Acc:MGI:3757937]
ENSMUST00000106625	4	16	20449	0.301798	5330417C22Rik	RIKEN cDNA 5330417C22 gene Gene [Source:MGI Symbol;Acc:MGI:1923930]
ENSMUST00000084749	4	16	20449	0.301798	Ankrd6	ankyrin repeat domain 6 Gene [Source:MGI Symbol;Acc:MGI:2154278]
ENSMUST00000068973	4	16	20449	0.301798	Mtap6	microtubule-associated protein 6 Gene [Source:MGI Symbol;Acc:MGI:1201690]
ENSMUST00000118160	4	16	20449	0.301798	Rtkn2	rhotekin 2 Gene [Source:MGI Symbol;Acc:MGI:2158417]
ENSMUST00000108375	4	16	20449	0.301798	Myo18a	myosin XVIIIA Gene [Source:MGI Symbol;Acc:MGI:2667185]
ENSMUST00000026243	4	16	20449	0.301798	Mgea5	meningioma expressed antigen 5 (hyaluronidase) Gene [Source:MGI Symbol;Acc:MGI:1932139]
ENSMUST00000025142	4	16	20449	0.301798	Esco1	establishment of cohesion 1 homolog 1 (S. cerevisiae) Gene [Source:MGI Symbol;Acc:MGI:1925055]
ENSMUST00000113334	4	16	20449	0.301798	Ciz1	CDKN1A interacting zinc finger protein 1 Gene [Source:MGI Symbol;Acc:MGI:1920234]
ENSMUST00000001108	4	16	20449	0.301798	Add1	adducin 1 (alpha) Gene [Source:MGI Symbol;Acc:MGI:87918]
ENSMUST00000107596	4	16	20449	0.301798	Srcin1	SRC kinase signaling inhibitor 1 Gene [Source:MGI Symbol;Acc:MGI:1933179]
ENSMUST00000076410	4	16	20449	0.301798	Hsph1	heat shock 105kDa/110kDa protein 1 Gene [Source:MGI Symbol;Acc:MGI:105053]
ENSMUST00000072289	4	16	20449	0.301798	Flot2	flotillin 2 Gene [Source:MGI Symbol;Acc:MGI:103309]
ENSMUST00000026737	4	16	20449	0.301798	Shisa5	shisa homolog 5 (Xenopus laevis) Gene [Source:MGI Symbol;Acc:MGI:1915044]
ENSMUST00000100497	4	16	20449	0.301798	Actb	actin, beta Gene [Source:MGI Symbol;Acc:MGI:87904]
ENSMUST00000052615	4	16	20449	0.301798	Gm9800	predicted gene 9800 Pseudogene [Source:MGI Symbol;Acc:MGI:3710580]
ENSMUST00000106143	5	24	20449	0.310239	Gps1	G protein pathway suppressor 1 Gene [Source:MGI Symbol;Acc:MGI:2384801]
ENSMUST00000102690	5	24	20449	0.310239	Rnf220	ring finger protein 220 Gene [Source:MGI Symbol;Acc:MGI:1913993]
ENSMUST00000079504	5	24	20449	0.310239	NA	NA
ENSMUST00000078414	5	24	20449	0.310239	Olfr1355	olfactory receptor 1355 Gene [Source:MGI Symbol;Acc:MGI:3031189]
ENSMUST00000017900	5	24	20449	0.310239	Slc12a7	solute carrier family 12, member 7 Gene [Source:MGI Symbol;Acc:MGI:1342283]
ENSMUST00000100134	5	24	20449	0.310239	Gps1	G protein pathway suppressor 1 Gene [Source:MGI Symbol;Acc:MGI:2384801]
ENSMUST00000115205	6	33	20449	0.332112	Dlg1	discs, large homolog 1 (Drosophila) Gene [Source:MGI Symbol;Acc:MGI:107231]
ENSMUST00000114384	3	10	20449	0.338724	Gm1673	predicted gene 1673 Gene [Source:MGI Symbol;Acc:MGI:2686519]
ENSMUST00000109449	4	17	20449	0.338724	Polk	polymerase (DNA directed), kappa Gene [Source:MGI Symbol;Acc:MGI:1349767]
ENSMUST00000115653	2	4	20449	0.338724	NA	NA
ENSMUST00000029666	3	10	20449	0.338724	Papss1	3'-phosphoadenosine 5'-phosphosulfate synthase 1 Gene [Source:MGI Symbol;Acc:MGI:1330587]
ENSMUST00000105404	4	17	20449	0.338724	Adarb1	adenosine deaminase, RNA-specific, B1 Gene [Source:MGI Symbol;Acc:MGI:891999]
ENSMUST00000072290	4	17	20449	0.338724	Olfr889	olfactory receptor 889 Gene [Source:MGI Symbol;Acc:MGI:3030723]
ENSMUST00000111423	3	10	20449	0.338724	AC132444.5
ENSMUST00000020550	3	10	20449	0.338724	Cdc34	cell division cycle 34 homolog (S. cerevisiae) Gene [Source:MGI Symbol;Acc:MGI:102657]
ENSMUST00000046908	3	10	20449	0.338724	3230401D17Rik	RIKEN cDNA 3230401D17 gene Gene [Source:MGI Symbol;Acc:MGI:1913930]
ENSMUST00000099462	3	10	20449	0.338724	Gng7	guanine nucleotide binding protein (G protein), gamma 7 Gene [Source:MGI Symbol;Acc:MGI:95787]
ENSMUST00000031565	3	10	20449	0.338724	Fscn1	fascin homolog 1, actin bundling protein (Strongylocentrotus purpuratus) Gene [Source:MGI Symbol;Acc:MGI:1352745]
ENSMUST00000109099	3	10	20449	0.338724	Atmin	ATM interactor Gene [Source:MGI Symbol;Acc:MGI:2682328]
ENSMUST00000048702	3	10	20449	0.338724	Papd4	PAP associated domain containing 4 Gene [Source:MGI Symbol;Acc:MGI:2140950]
ENSMUST00000112804	6	34	20449	0.338724	Gm15080	predicted gene 15080 Gene [Source:MGI Symbol;Acc:MGI:3712217]
ENSMUST00000098639	3	10	20449	0.338724	1700049G17Rik	RIKEN cDNA 1700049G17 gene Gene [Source:MGI Symbol;Acc:MGI:1920680]
ENSMUST00000061517	2	4	20449	0.338724	NA	NA
ENSMUST00000120544	3	10	20449	0.338724	Klc1	kinesin light chain 1 Gene [Source:MGI Symbol;Acc:MGI:107978]
ENSMUST00000097419	3	10	20449	0.338724	Fgfr1op	Fgfr1 oncogene partner Gene [Source:MGI Symbol;Acc:MGI:1922546]
ENSMUST00000115863	3	10	20449	0.338724	Esco1	establishment of cohesion 1 homolog 1 (S. cerevisiae) Gene [Source:MGI Symbol;Acc:MGI:1925055]
ENSMUST00000081165	3	10	20449	0.338724	Apbb1	amyloid beta (A4) precursor protein-binding, family B, member 1 Gene [Source:MGI Symbol;Acc:MGI:107765]
ENSMUST00000111393	4	17	20449	0.338724	Ncor2	nuclear receptor co-repressor 2 Gene [Source:MGI Symbol;Acc:MGI:1337080]
ENSMUST00000100698	3	10	20449	0.338724	Gm10380	predicted gene 10380 Gene [Source:MGI Symbol;Acc:MGI:3642798]
ENSMUST00000109676	3	10	20449	0.338724	NA	NA
ENSMUST00000105574	3	10	20449	0.338724	Agrn	agrin Gene [Source:MGI Symbol;Acc:MGI:87961]
ENSMUST00000099060	3	10	20449	0.338724	Gcnt7	glucosaminyl (N-acetyl) transferase family member 7 Gene [Source:MGI Symbol;Acc:MGI:3606143]
ENSMUST00000110020	3	10	20449	0.338724	Lgmn	legumain Gene [Source:MGI Symbol;Acc:MGI:1330838]
ENSMUST00000049265	3	10	20449	0.338724	Wnk2	WNK lysine deficient protein kinase 2 Gene [Source:MGI Symbol;Acc:MGI:1922857]
ENSMUST00000110499	3	10	20449	0.338724	Hsph1	heat shock 105kDa/110kDa protein 1 Gene [Source:MGI Symbol;Acc:MGI:105053]
ENSMUST00000115178	2	4	20449	0.338724	Ncbp2	nuclear cap binding protein subunit 2 Gene [Source:MGI Symbol;Acc:MGI:1915342]
ENSMUST00000119044	3	10	20449	0.338724	Gm13545	predicted gene 13545 Pseudogene [Source:MGI Symbol;Acc:MGI:3649667]
ENSMUST00000113012	3	10	20449	0.338724	Ptprs	protein tyrosine phosphatase, receptor type, S Gene [Source:MGI Symbol;Acc:MGI:97815]
ENSMUST00000092671	3	10	20449	0.338724	Stat3	signal transducer and activator of transcription 3 Gene [Source:MGI Symbol;Acc:MGI:103038]
ENSMUST00000029305	3	10	20449	0.338724	Cog6	component of oligomeric golgi complex 6 Gene [Source:MGI Symbol;Acc:MGI:1914792]
ENSMUST00000113839	2	4	20449	0.338724	NA	NA
ENSMUST00000049149	6	34	20449	0.338724	Lrp1	low density lipoprotein receptor-related protein 1 Gene [Source:MGI Symbol;Acc:MGI:96828]
ENSMUST00000092921	3	10	20449	0.338724	Olfr382	olfactory receptor 382 Gene [Source:MGI Symbol;Acc:MGI:3030216]
ENSMUST00000058210	4	17	20449	0.338724	Eps8	epidermal growth factor receptor pathway substrate 8 Gene [Source:MGI Symbol;Acc:MGI:104684]
ENSMUST00000025065	2	4	20449	0.338724	Nudt12	nudix (nucleoside diphosphate linked moiety X)-type motif 12 Gene [Source:MGI Symbol;Acc:MGI:1915243]
ENSMUST00000031211	3	10	20449	0.338724	Smr3a	submaxillary gland androgen regulated protein 3A Gene [Source:MGI Symbol;Acc:MGI:102763]
ENSMUST00000029723	3	10	20449	0.338724	Sh3d19	SH3 domain protein D19 Gene [Source:MGI Symbol;Acc:MGI:1350923]
ENSMUST00000076093	3	10	20449	0.338724	NA	NA
ENSMUST00000105759	3	10	20449	0.338724	NA	NA
ENSMUST00000112779	4	17	20449	0.338724	Gm3149	predicted gene 3149 Gene [Source:MGI Symbol;Acc:MGI:3781328]
ENSMUST00000012612	4	17	20449	0.338724	Zmiz2	zinc finger, MIZ-type containing 2 Gene [Source:MGI Symbol;Acc:MGI:106374]
ENSMUST00000120218	2	4	20449	0.338724	Shisa5	shisa homolog 5 (Xenopus laevis) Gene [Source:MGI Symbol;Acc:MGI:1915044]
ENSMUST00000091740	4	17	20449	0.338724	NA	NA
ENSMUST00000081101	3	10	20449	0.338724	Vmn1r-ps32	vomeronasal 1 receptor, pseudogene 32 Pseudogene [Source:MGI Symbol;Acc:MGI:3646782]
ENSMUST00000078897	3	10	20449	0.338724	Klk1b7-ps	kallikrein 1-related peptidase b7, pseudogene Pseudogene [Source:MGI Symbol;Acc:MGI:892027]
ENSMUST00000010536	3	10	20449	0.338724	Gosr1	golgi SNAP receptor complex member 1 Gene [Source:MGI Symbol;Acc:MGI:1858260]
ENSMUST00000088310	4	17	20449	0.338724	Phf3	PHD finger protein 3 Gene [Source:MGI Symbol;Acc:MGI:2446126]
ENSMUST00000099604	3	10	20449	0.338724	Olfr1309	olfactory receptor 1309 Gene [Source:MGI Symbol;Acc:MGI:3031143]
ENSMUST00000099977	2	4	20449	0.338724	NA	NA
ENSMUST00000115838	2	4	20449	0.338724	Abat	4-aminobutyrate aminotransferase Gene [Source:MGI Symbol;Acc:MGI:2443582]
ENSMUST00000108302	3	10	20449	0.338724	Pdp1	pyruvate dehyrogenase phosphatase catalytic subunit 1 Gene [Source:MGI Symbol;Acc:MGI:2685870]
ENSMUST00000107032	4	17	20449	0.338724	Arhgef17	Rho guanine nucleotide exchange factor (GEF) 17 Gene [Source:MGI Symbol;Acc:MGI:2673002]
ENSMUST00000073126	2	4	20449	0.338724	Gm11555	predicted gene 11555 Gene [Source:MGI Symbol;Acc:MGI:3651823]
ENSMUST00000088940	3	10	20449	0.338724	Tmem181a	transmembrane protein 181A Gene [Source:MGI Symbol;Acc:MGI:1924356]
ENSMUST00000063876	2	4	20449	0.338724	NA	NA
ENSMUST00000119800	4	17	20449	0.338724	Zfp740	zinc finger protein 740 Gene [Source:MGI Symbol;Acc:MGI:1915994]
ENSMUST00000058137	3	10	20449	0.338724	B230208H17Rik	RIKEN cDNA B230208H17 gene Gene [Source:MGI Symbol;Acc:MGI:2442633]
ENSMUST00000111626	2	4	20449	0.338724	Mobp	myelin-associated oligodendrocytic basic protein Gene [Source:MGI Symbol;Acc:MGI:108511]
ENSMUST00000048965	3	10	20449	0.338724	Gm9752	predicted gene 9752 Gene [Source:MGI Symbol;Acc:MGI:3641896]
ENSMUST00000067529	5	25	20449	0.338724	Sytl5	synaptotagmin-like 5 Gene [Source:MGI Symbol;Acc:MGI:2668451]
ENSMUST00000107590	4	17	20449	0.338724	Srcin1	SRC kinase signaling inhibitor 1 Gene [Source:MGI Symbol;Acc:MGI:1933179]
ENSMUST00000106197	3	10	20449	0.338724	Arhgdia	Rho GDP dissociation inhibitor (GDI) alpha Gene [Source:MGI Symbol;Acc:MGI:2178103]
ENSMUST00000114241	3	10	20449	0.338724	Brd2	bromodomain containing 2 Gene [Source:MGI Symbol;Acc:MGI:99495]
ENSMUST00000021314	4	17	20449	0.338724	Nmt1	N-myristoyltransferase 1 Gene [Source:MGI Symbol;Acc:MGI:102579]
ENSMUST00000097169	4	17	20449	0.338724	NA	NA
ENSMUST00000115745	3	10	20449	0.338724	NA	NA
ENSMUST00000087315	3	10	20449	0.338724	Vars	valyl-tRNA synthetase Gene [Source:MGI Symbol;Acc:MGI:90675]
ENSMUST00000099465	3	10	20449	0.338724	Sorbs1	sorbin and SH3 domain containing 1 Gene [Source:MGI Symbol;Acc:MGI:700014]
ENSMUST00000102575	3	10	20449	0.338724	Dvl2	dishevelled 2, dsh homolog (Drosophila) Gene [Source:MGI Symbol;Acc:MGI:106613]
ENSMUST00000089201	3	10	20449	0.338724	Zfp442	zinc finger protein 442 Gene [Source:MGI Symbol;Acc:MGI:3651999]
ENSMUST00000097733	3	10	20449	0.338724	NA	NA
ENSMUST00000068880	3	10	20449	0.338724	Paqr8	progestin and adipoQ receptor family member VIII Gene [Source:MGI Symbol;Acc:MGI:1921479]
ENSMUST00000080164	3	10	20449	0.338724	Fip1l1	FIP1 like 1 (S. cerevisiae) Gene [Source:MGI Symbol;Acc:MGI:1914149]
ENSMUST00000025802	3	10	20449	0.338724	Nudt8	nudix (nucleoside diphosphate linked moiety X)-type motif 8 Gene [Source:MGI Symbol;Acc:MGI:1913637]
ENSMUST00000112215	2	4	20449	0.338724	NA	NA
ENSMUST00000038696	2	4	20449	0.338724	Ppp1r9b	protein phosphatase 1, regulatory subunit 9B Gene [Source:MGI Symbol;Acc:MGI:2387581]
ENSMUST00000024916	3	10	20449	0.338724	Lhcgr	luteinizing hormone/choriogonadotropin receptor Gene [Source:MGI Symbol;Acc:MGI:96783]
ENSMUST00000059675	3	10	20449	0.338724	Olfr1444	olfactory receptor 1444 Gene [Source:MGI Symbol;Acc:MGI:3031278]
ENSMUST00000102698	3	10	20449	0.338724	Rapgef4	Rap guanine nucleotide exchange factor (GEF) 4 Gene [Source:MGI Symbol;Acc:MGI:1917723]
ENSMUST00000069459	3	10	20449	0.338724	NA	NA
ENSMUST00000107145	4	17	20449	0.338724	NA	NA
ENSMUST00000033036	2	4	20449	0.338724	Dkk3	dickkopf homolog 3 (Xenopus laevis) Gene [Source:MGI Symbol;Acc:MGI:1354952]
ENSMUST00000036854	3	10	20449	0.338724	Efhd2	EF hand domain containing 2 Gene [Source:MGI Symbol;Acc:MGI:106504]
ENSMUST00000108762	3	10	20449	0.338724	AC140365.2	C87414 protein [Source:UniProtKB/TrEMBL;Acc:Q5XK27]
ENSMUST00000115367	3	10	20449	0.338724	4930444P10Rik	RIKEN cDNA 4930444P10 gene Gene [Source:MGI Symbol;Acc:MGI:1923049]
ENSMUST00000094311	2	4	20449	0.338724	NA	NA
ENSMUST00000055052	3	10	20449	0.338724	Ces2c	carboxylesterase 2C Gene [Source:MGI Symbol;Acc:MGI:2385905]
ENSMUST00000108301	3	10	20449	0.338724	Pdp1	pyruvate dehyrogenase phosphatase catalytic subunit 1 Gene [Source:MGI Symbol;Acc:MGI:2685870]
ENSMUST00000106484	3	10	20449	0.338724	Mast2	microtubule associated serine/threonine kinase 2 Gene [Source:MGI Symbol;Acc:MGI:894676]
ENSMUST00000119128	2	4	20449	0.338724	Pisd-ps1	phosphatidylserine decarboxylase, pseudogene 1 Pseudogene [Source:MGI Symbol;Acc:MGI:3842428]
ENSMUST00000109826	3	10	20449	0.338724	NA	NA
ENSMUST00000029404	3	10	20449	0.338724	Ppfia2	protein tyrosine phosphatase, receptor type, f polypeptide (PTPRF), interacting protein (liprin), alpha 2 Gene [Source:MGI Symbol;Acc:MGI:2443834]
ENSMUST00000101045	5	25	20449	0.338724	Atp2b2	ATPase, Ca++ transporting, plasma membrane 2 Gene [Source:MGI Symbol;Acc:MGI:105368]
ENSMUST00000066912	3	10	20449	0.338724	Iigp1	interferon inducible GTPase 1 Gene [Source:MGI Symbol;Acc:MGI:1926259]
ENSMUST00000115285	4	17	20449	0.338724	Gm2854	predicted gene 2854 Gene [Source:MGI Symbol;Acc:MGI:3781026]
ENSMUST00000103131	3	10	20449	0.338724	Krt10	keratin 10 Gene [Source:MGI Symbol;Acc:MGI:96685]
ENSMUST00000097043	3	10	20449	0.338724	Taf1a	TATA box binding protein (Tbp)-associated factor, RNA polymerase I, A Gene [Source:MGI Symbol;Acc:MGI:109578]
ENSMUST00000101024	3	10	20449	0.338724	C87414	expressed sequence C87414 Gene [Source:MGI Symbol;Acc:MGI:2141341]
ENSMUST00000105379	3	10	20449	0.338724	Palm	paralemmin Gene [Source:MGI Symbol;Acc:MGI:1261814]
ENSMUST00000085801	3	10	20449	0.338724	Zfp84	zinc finger protein 84 Gene [Source:MGI Symbol;Acc:MGI:107780]
ENSMUST00000108411	3	10	20449	0.338724	Gsk3a	glycogen synthase kinase 3 alpha Gene [Source:MGI Symbol;Acc:MGI:2152453]
ENSMUST00000078193	3	10	20449	0.338724	Magea1	melanoma antigen, family A, 1 Gene [Source:MGI Symbol;Acc:MGI:1333834]
ENSMUST00000114085	2	4	20449	0.338724	F8	coagulation factor VIII Gene [Source:MGI Symbol;Acc:MGI:88383]
ENSMUST00000024697	3	10	20449	0.338724	Hcfc1r1	host cell factor C1 regulator 1 (XPO1-dependent) Gene [Source:MGI Symbol;Acc:MGI:2663619]
ENSMUST00000115595	3	10	20449	0.338724	Ftsj1	FtsJ homolog 1 (E. coli) Gene [Source:MGI Symbol;Acc:MGI:1859648]
ENSMUST00000025541	3	10	20449	0.338724	Gnaq	guanine nucleotide binding protein, alpha q polypeptide Gene [Source:MGI Symbol;Acc:MGI:95776]
ENSMUST00000067103	3	10	20449	0.338724	Taf8	TAF8 RNA polymerase II, TATA box binding protein (TBP)-associated factorq Gene [Source:MGI Symbol;Acc:MGI:1926879]
ENSMUST00000095501	4	17	20449	0.338724	NA	NA
ENSMUST00000068681	3	10	20449	0.338724	Ngef	neuronal guanine nucleotide exchange factor Gene [Source:MGI Symbol;Acc:MGI:1858414]
ENSMUST00000099191	2	4	20449	0.338724	Pofut1	protein O-fucosyltransferase 1 Gene [Source:MGI Symbol;Acc:MGI:2153207]
ENSMUST00000065201	2	4	20449	0.338724	Smr2	submaxillary gland androgen regulated protein 2 Gene [Source:MGI Symbol;Acc:MGI:102762]
ENSMUST00000030939	3	10	20449	0.338724	Nadk	NAD kinase Gene [Source:MGI Symbol;Acc:MGI:2183149]
ENSMUST00000101153	3	10	20449	0.338724	Iqsec1	IQ motif and Sec7 domain 1 Gene [Source:MGI Symbol;Acc:MGI:1196356]
ENSMUST00000106781	3	10	20449	0.338724	Pars2	prolyl-tRNA synthetase (mitochondrial)(putative) Gene [Source:MGI Symbol;Acc:MGI:2386296]
ENSMUST00000066873	3	10	20449	0.338724	Pkp3	plakophilin 3 Gene [Source:MGI Symbol;Acc:MGI:1891830]
ENSMUST00000077600	3	10	20449	0.338724	NA	NA
ENSMUST00000116363	3	10	20449	0.338724	2310004I24Rik	RIKEN cDNA 2310004I24 gene Gene [Source:MGI Symbol;Acc:MGI:1913608]
ENSMUST00000078358	4	17	20449	0.338724	Olfr381	olfactory receptor 381 Gene [Source:MGI Symbol;Acc:MGI:3030215]
ENSMUST00000107387	2	4	20449	0.338724	Acly	ATP citrate lyase Gene [Source:MGI Symbol;Acc:MGI:103251]
ENSMUST00000121355	3	10	20449	0.338724	Gm14369	predicted gene 14369 Pseudogene [Source:MGI Symbol;Acc:MGI:3651564]
ENSMUST00000001240	3	10	20449	0.338724	Agpat3	1-acylglycerol-3-phosphate O-acyltransferase 3 Gene [Source:MGI Symbol;Acc:MGI:1336186]
ENSMUST00000067538	3	10	20449	0.338724	Ptprs	protein tyrosine phosphatase, receptor type, S Gene [Source:MGI Symbol;Acc:MGI:97815]
ENSMUST00000026495	3	10	20449	0.338724	Atp5a1	ATP synthase, H+ transporting, mitochondrial F1 complex, alpha subunit 1 Gene [Source:MGI Symbol;Acc:MGI:88115]
ENSMUST00000098631	2	4	20449	0.338724	Rab8a	RAB8A, member RAS oncogene family Gene [Source:MGI Symbol;Acc:MGI:96960]
ENSMUST00000001127	3	10	20449	0.338724	Poldip2	polymerase (DNA-directed), delta interacting protein 2 Gene [Source:MGI Symbol;Acc:MGI:1915061]
ENSMUST00000055162	3	10	20449	0.338724	Atmin	ATM interactor Gene [Source:MGI Symbol;Acc:MGI:2682328]
ENSMUST00000037370	3	10	20449	0.338724	Sorcs2	sortilin-related VPS10 domain containing receptor 2 Gene [Source:MGI Symbol;Acc:MGI:1932289]
ENSMUST00000025791	4	17	20449	0.338724	Adrbk1	adrenergic receptor kinase, beta 1 Gene [Source:MGI Symbol;Acc:MGI:87940]
ENSMUST00000040271	3	10	20449	0.338724	Ccdc21	coiled-coil domain containing 21 Gene [Source:MGI Symbol;Acc:MGI:1917262]
ENSMUST00000095916	3	10	20449	0.338724	Gm5800	predicted gene 5800 Gene [Source:MGI Symbol;Acc:MGI:3648769]
ENSMUST00000109748	3	10	20449	0.338724	Txn2	thioredoxin 2 Gene [Source:MGI Symbol;Acc:MGI:1929468]
ENSMUST00000097957	3	10	20449	0.338724	Hras1	Harvey rat sarcoma virus oncogene 1 Gene [Source:MGI Symbol;Acc:MGI:96224]
ENSMUST00000085374	3	10	20449	0.338724	Slc17a7	solute carrier family 17 (sodium-dependent inorganic phosphate cotransporter), member 7 Gene [Source:MGI Symbol;Acc:MGI:1920211]
ENSMUST00000037623	3	10	20449	0.338724	Nrn1	neuritin 1 Gene [Source:MGI Symbol;Acc:MGI:1915654]
ENSMUST00000121193	2	4	20449	0.338724	Gm16428	predicted gene 16428 Pseudogene [Source:MGI Symbol;Acc:MGI:3648457]
ENSMUST00000096639	4	17	20449	0.338724	Rnf121	ring finger protein 121 Gene [Source:MGI Symbol;Acc:MGI:1922462]
ENSMUST00000068045	4	17	20449	0.338724	Actn4	actinin alpha 4 Gene [Source:MGI Symbol;Acc:MGI:1890773]
ENSMUST00000109096	4	17	20449	0.338724	Gnas	GNAS (guanine nucleotide binding protein, alpha stimulating) complex locus Gene [Source:MGI Symbol;Acc:MGI:95777]
ENSMUST00000099172	3	10	20449	0.338724	Kif5a	kinesin family member 5A Gene [Source:MGI Symbol;Acc:MGI:109564]
ENSMUST00000092974	2	4	20449	0.338724	CAAA01154103.1.26559.1	mucin-like 1 precursor [Source:RefSeq peptide;Acc:NP_033294]
ENSMUST00000076133	3	10	20449	0.338724	Ube2e2	ubiquitin-conjugating enzyme E2E 2 (UBC4/5 homolog, yeast) Gene [Source:MGI Symbol;Acc:MGI:2384997]
ENSMUST00000097799	3	10	20449	0.338724	Gm13102	predicted gene 13102 Gene [Source:MGI Symbol;Acc:MGI:3703005]
ENSMUST00000096563	2	4	20449	0.338724	AL845483.1
ENSMUST00000113877	3	10	20449	0.338724	H2-Q6	histocompatibility 2, Q region locus 6 Gene [Source:MGI Symbol;Acc:MGI:95935]
ENSMUST00000057337	3	10	20449	0.338724	Fgfbp3	fibroblast growth factor binding protein 3 Gene [Source:MGI Symbol;Acc:MGI:1919764]
ENSMUST00000092213	3	10	20449	0.338724	Nr2c1	nuclear receptor subfamily 2, group C, member 1 Gene [Source:MGI Symbol;Acc:MGI:1352465]
ENSMUST00000035103	2	4	20449	0.338724	Mobp	myelin-associated oligodendrocytic basic protein Gene [Source:MGI Symbol;Acc:MGI:108511]
ENSMUST00000003029	2	4	20449	0.338724	Timm44	translocase of inner mitochondrial membrane 44 Gene [Source:MGI Symbol;Acc:MGI:1343262]
ENSMUST00000087820	3	10	20449	0.338724	Fgfr3	fibroblast growth factor receptor 3 Gene [Source:MGI Symbol;Acc:MGI:95524]
ENSMUST00000114228	2	4	20449	0.338724	Gng12	guanine nucleotide binding protein (G protein), gamma 12 Gene [Source:MGI Symbol;Acc:MGI:1336171]
ENSMUST00000033497	3	10	20449	0.338724	Pqbp1	polyglutamine binding protein 1 Gene [Source:MGI Symbol;Acc:MGI:1859638]
ENSMUST00000103051	4	17	20449	0.338724	Kcnq2	potassium voltage-gated channel, subfamily Q, member 2 Gene [Source:MGI Symbol;Acc:MGI:1309503]
ENSMUST00000101281	3	10	20449	0.338724	Gm10451	predicted gene 10451 Gene [Source:MGI Symbol;Acc:MGI:3641898]
ENSMUST00000081514	4	17	20449	0.338724	Eif3c	eukaryotic translation initiation factor 3, subunit C Gene [Source:MGI Symbol;Acc:MGI:1926966]
ENSMUST00000089384	3	10	20449	0.338724	Ssxb8	synovial sarcoma, X member B, breakpoint 8 Gene [Source:MGI Symbol;Acc:MGI:2446777]
ENSMUST00000043484	3	10	20449	0.338724	Reep2	receptor accessory protein 2 Gene [Source:MGI Symbol;Acc:MGI:2385070]
ENSMUST00000098285	3	10	20449	0.338724	Gm6205	predicted gene 6205 Pseudogene [Source:MGI Symbol;Acc:MGI:3779572]
ENSMUST00000087694	2	4	20449	0.338724	Gm10351	predicted gene 10351 Gene [Source:MGI Symbol;Acc:MGI:3642306]
ENSMUST00000071083	2	4	20449	0.338724	Stim2	stromal interaction molecule 2 Gene [Source:MGI Symbol;Acc:MGI:2151156]
ENSMUST00000120330	2	4	20449	0.338724	Gm11398	predicted gene 11398 Pseudogene [Source:MGI Symbol;Acc:MGI:3805547]
ENSMUST00000097514	3	10	20449	0.338724	Gm10530	predicted gene 10530 Gene [Source:MGI Symbol;Acc:MGI:3641765]
ENSMUST00000051462	3	10	20449	0.338724	Atat1	alpha tubulin acetyltransferase 1 Gene [Source:MGI Symbol;Acc:MGI:1913869]
ENSMUST00000110453	4	17	20449	0.338724	NA	NA
ENSMUST00000060253	2	4	20449	0.338724	Fem1a	feminization 1 homolog a (C. elegans) Gene [Source:MGI Symbol;Acc:MGI:1335089]
ENSMUST00000000260	3	10	20449	0.338724	Gmpr	guanosine monophosphate reductase Gene [Source:MGI Symbol;Acc:MGI:1913605]
ENSMUST00000056328	4	17	20449	0.338724	Rnf26	ring finger protein 26 Gene [Source:MGI Symbol;Acc:MGI:2388131]
ENSMUST00000119403	3	10	20449	0.338724	Chchd7	coiled-coil-helix-coiled-coil-helix domain containing 7 Gene [Source:MGI Symbol;Acc:MGI:1913683]
ENSMUST00000018246	4	17	20449	0.338724	Hist1h2bc	histone cluster 1, H2bc Gene [Source:MGI Symbol;Acc:MGI:1915274]
ENSMUST00000086398	3	10	20449	0.338724	Ttyh1	tweety homolog 1 (Drosophila) Gene [Source:MGI Symbol;Acc:MGI:1889007]
ENSMUST00000007803	3	10	20449	0.338724	Bcl2l1	BCL2-like 1 Gene [Source:MGI Symbol;Acc:MGI:88139]
ENSMUST00000105731	2	4	20449	0.338724	Rex2	reduced expression 2 Gene [Source:MGI Symbol;Acc:MGI:1328322]
ENSMUST00000068282	4	17	20449	0.338724	Atl2	atlastin GTPase 2 Gene [Source:MGI Symbol;Acc:MGI:1929492]
ENSMUST00000099926	2	4	20449	0.338724	Olfr993	olfactory receptor 993 Gene [Source:MGI Symbol;Acc:MGI:3030827]
ENSMUST00000106953	2	4	20449	0.338724	Rnf121	ring finger protein 121 Gene [Source:MGI Symbol;Acc:MGI:1922462]
ENSMUST00000107009	2	4	20449	0.338724	Nsf	N-ethylmaleimide sensitive fusion protein Gene [Source:MGI Symbol;Acc:MGI:104560]
ENSMUST00000097848	2	4	20449	0.338724	Fam54b	family with sequence similarity 54, member B Gene [Source:MGI Symbol;Acc:MGI:1924074]
ENSMUST00000066039	3	10	20449	0.338724	Cstf2t	cleavage stimulation factor, 3' pre-RNA subunit 2, tau Gene [Source:MGI Symbol;Acc:MGI:1932622]
ENSMUST00000101015	3	10	20449	0.338724	Gm3259	predicted gene 3259 Gene [Source:MGI Symbol;Acc:MGI:3781437]
ENSMUST00000047864	3	10	20449	0.338724	Eef2	eukaryotic translation elongation factor 2 Gene [Source:MGI Symbol;Acc:MGI:95288]
ENSMUST00000121574	2	4	20449	0.338724	Gm13502	predicted gene 13502 Pseudogene [Source:MGI Symbol;Acc:MGI:3649894]
ENSMUST00000120649	3	10	20449	0.338724	Olfr405-ps1	olfactory receptor 405, pseudogene 1 Pseudogene [Source:MGI Symbol;Acc:MGI:3030239]
ENSMUST00000102807	4	17	20449	0.338724	Ifna9	interferon alpha 9 Gene [Source:MGI Symbol;Acc:MGI:107659]
ENSMUST00000021554	4	17	20449	0.338724	Actn1	actinin, alpha 1 Gene [Source:MGI Symbol;Acc:MGI:2137706]
ENSMUST00000054436	3	10	20449	0.338724	Pgm2l1	phosphoglucomutase 2-like 1 Gene [Source:MGI Symbol;Acc:MGI:1918224]
ENSMUST00000055827	3	10	20449	0.338724	Tardbp	TAR DNA binding protein Gene [Source:MGI Symbol;Acc:MGI:2387629]
ENSMUST00000096485	3	10	20449	0.338724	6820431F20Rik	RIKEN cDNA 6820431F20 gene Pseudogene [Source:MGI Symbol;Acc:MGI:3694236]
ENSMUST00000072719	3	10	20449	0.338724	NA	NA
ENSMUST00000101020	3	10	20449	0.338724	Gm6367	predicted gene 6367 Pseudogene [Source:MGI Symbol;Acc:MGI:3704106]
ENSMUST00000110293	3	10	20449	0.338724	Serpinb6b	serine (or cysteine) peptidase inhibitor, clade B, member 6b Gene [Source:MGI Symbol;Acc:MGI:894688]
ENSMUST00000062167	3	10	20449	0.338724	NA	NA
ENSMUST00000116553	3	10	20449	0.338724	Tmprss11f	transmembrane protease, serine 11f Gene [Source:MGI Symbol;Acc:MGI:2442348]
ENSMUST00000043415	3	10	20449	0.338724	Tekt5	tektin 5 Gene [Source:MGI Symbol;Acc:MGI:1917676]
ENSMUST00000073676	2	4	20449	0.338724	Gm13138	predicted gene 13138 Gene [Source:MGI Symbol;Acc:MGI:3801715]
ENSMUST00000111455	3	10	20449	0.338724	Celf1	CUGBP, Elav-like family member 1 Gene [Source:MGI Symbol;Acc:MGI:1342295]
ENSMUST00000106121	4	17	20449	0.338724	Fubp1	far upstream element (FUSE) binding protein 1 Gene [Source:MGI Symbol;Acc:MGI:1196294]
ENSMUST00000095214	3	10	20449	0.338724	Tmem188	transmembrane protein 188 Gene [Source:MGI Symbol;Acc:MGI:1921981]
ENSMUST00000101170	3	10	20449	0.338724	Gm8332	predicted pseudogene 8332 Pseudogene [Source:MGI Symbol;Acc:MGI:3644018]
ENSMUST00000109960	2	4	20449	0.338724	Serpina3i	serine (or cysteine) peptidase inhibitor, clade A, member 3I Gene [Source:MGI Symbol;Acc:MGI:2182841]
ENSMUST00000102737	2	4	20449	0.338724	Tbr1	T-box brain gene 1 Gene [Source:MGI Symbol;Acc:MGI:107404]
ENSMUST00000094864	5	26	20449	0.36837	Gm10302	predicted gene 10302 Gene [Source:MGI Symbol;Acc:MGI:3704281]
ENSMUST00000101186	5	26	20449	0.36837	Gm15127	predicted gene 15127 Gene [Source:MGI Symbol;Acc:MGI:3711248]
ENSMUST00000116298	5	26	20449	0.36837	Rnf220	ring finger protein 220 Gene [Source:MGI Symbol;Acc:MGI:1913993]
ENSMUST00000028769	4	18	20449	0.381351	Ptpra	protein tyrosine phosphatase, receptor type, A Gene [Source:MGI Symbol;Acc:MGI:97808]
ENSMUST00000110475	4	18	20449	0.381351	NA	NA
ENSMUST00000107153	4	18	20449	0.381351	Rsf1	remodeling and spacing factor 1 Gene [Source:MGI Symbol;Acc:MGI:2682305]
ENSMUST00000110430	4	18	20449	0.381351	NA	NA
ENSMUST00000045737	4	18	20449	0.381351	Galnt11	UDP-N-acetyl-alpha-D-galactosamine:polypeptide N-acetylgalactosaminyltransferase 11 Gene [Source:MGI Symbol;Acc:MGI:2444392]
ENSMUST00000114317	4	18	20449	0.381351	Grin1	glutamate receptor, ionotropic, NMDA1 (zeta 1) Gene [Source:MGI Symbol;Acc:MGI:95819]
ENSMUST00000119591	4	18	20449	0.381351	Chuk	conserved helix-loop-helix ubiquitous kinase Gene [Source:MGI Symbol;Acc:MGI:99484]
ENSMUST00000114808	4	18	20449	0.381351	NA	NA
ENSMUST00000100893	4	18	20449	0.381351	Gm10411	predicted gene 10411 Gene [Source:MGI Symbol;Acc:MGI:3809931]
ENSMUST00000110456	4	18	20449	0.381351	0610011F06Rik	RIKEN cDNA 0610011F06 gene Gene [Source:MGI Symbol;Acc:MGI:1915597]
ENSMUST00000076487	4	18	20449	0.381351	NA	NA
ENSMUST00000023931	4	18	20449	0.381351	Ssxb2	synovial sarcoma, X member B, breakpoint 2 Gene [Source:MGI Symbol;Acc:MGI:2446771]
ENSMUST00000071951	4	18	20449	0.381351	H2-Q7	histocompatibility 2, Q region locus 7 Gene [Source:MGI Symbol;Acc:MGI:95936]
ENSMUST00000074410	4	18	20449	0.381351	NA	NA
ENSMUST00000100225	4	18	20449	0.381351	Spna2	spectrin alpha 2 Gene [Source:MGI Symbol;Acc:MGI:98386]
ENSMUST00000110266	4	18	20449	0.381351	Ptpra	protein tyrosine phosphatase, receptor type, A Gene [Source:MGI Symbol;Acc:MGI:97808]
ENSMUST00000114747	4	18	20449	0.381351	Otof	otoferlin Gene [Source:MGI Symbol;Acc:MGI:1891247]
ENSMUST00000091709	4	18	20449	0.381351	Hist1h2bn	histone cluster 1, H2bn Gene [Source:MGI Symbol;Acc:MGI:2448407]
ENSMUST00000015449	4	18	20449	0.381351	Sash1	SAM and SH3 domain containing 1 Gene [Source:MGI Symbol;Acc:MGI:1917347]
ENSMUST00000093372	4	18	20449	0.381351	Cacna1b	calcium channel, voltage-dependent, N type, alpha 1B subunit Gene [Source:MGI Symbol;Acc:MGI:88296]
ENSMUST00000053722	4	18	20449	0.381351	Zfp607	zinc finger proten 607 Gene [Source:MGI Symbol;Acc:MGI:3584526]
ENSMUST00000024123	4	18	20449	0.381351	Agap3	ArfGAP with GTPase domain, ankyrin repeat and PH domain 3 Gene [Source:MGI Symbol;Acc:MGI:2183446]
ENSMUST00000077950	4	18	20449	0.381351	Idi1	isopentenyl-diphosphate delta isomerase Gene [Source:MGI Symbol;Acc:MGI:2442264]
ENSMUST00000112742	4	18	20449	0.381351	Gm3476	predicted gene 3476 Gene [Source:MGI Symbol;Acc:MGI:3781652]
ENSMUST00000107103	4	18	20449	0.381351	Rundc3a	RUN domain containing 3A Gene [Source:MGI Symbol;Acc:MGI:1858752]
ENSMUST00000092282	4	18	20449	0.381351	Zfr2	zinc finger RNA binding protein 2 Gene [Source:MGI Symbol;Acc:MGI:2143792]
ENSMUST00000108228	4	18	20449	0.381351	Usp13	ubiquitin specific peptidase 13 (isopeptidase T-3) Gene [Source:MGI Symbol;Acc:MGI:1919857]
ENSMUST00000100812	4	18	20449	0.381351	Git1	G protein-coupled receptor kinase-interactor 1 Gene [Source:MGI Symbol;Acc:MGI:1927140]
ENSMUST00000115493	4	18	20449	0.381351	Krit1	KRIT1, ankyrin repeat containing Gene [Source:MGI Symbol;Acc:MGI:1930618]
ENSMUST00000033877	3	11	20449	0.39518	Brf2	BRF2, subunit of RNA polymerase III transcription initiation factor, BRF1-like Gene [Source:MGI Symbol;Acc:MGI:1913903]
ENSMUST00000093003	3	11	20449	0.39518	AU040829	expressed sequence AU040829 Gene [Source:MGI Symbol;Acc:MGI:2144423]
[truncated: 17,377 more rows]

## Sheet: Up_regulated_24h
Transcript ID (Ensembl)	Q&T	T	Q	p-value	Gene Symbol	Gene Description
[truncated: 16,732 more rows]

## Sheet: Down_regulated_24h
Transcript ID (Ensembl)	Q&T	T	Q	p-value	Gene Symbol	Gene Description
[truncated: 18,230 more rows]
