# Supplementary material for: Neuroglobin-Deficiency Exacerbates Hif1A and c-FOS Response, but Does Not Affect Neuronal Survival during Severe Hypoxia In Vivo
Source: PLoS One. 2011 Dec 2;6(12):e28160. doi: 10.1371/journal.pone.0028160 (PMC3229544; doi:10.1371/journal.pone.0028160)
Supplement: Table S4 — Enrichment of differentially expressed genes in relation to KEGG pathways and previously published data. Several of the known hypoxia-responsive pathways are indicated in red. Gene lists extracted from publications referenced below the table are indicated in bold. (XLS) [file pone.0028160.s005.xls]

## Sheet: Ark1
Transcriptional response to hypoxia in the brain of wild type and Ngb-null mice
Enrichment of differentially expressed genes in relation to KEGG pathways and previously published data
Based on differentially expressed genes between normoxic, and acute hypoxic and chronic hypoxic mice
Several of the known hypoxia-responsive pathways are indicated in red
Gene lists extracted from publications referenced below are indicated in bold
Wildtype						Ngb-null
Pathway / Publication	Q&T	T	Q	p-value	Description	Pathway / Publication	Q&T	T	Q	p-value	Description
KEGG:05016	54	181	2377	4.76075e-22	Huntington's disease	KEGG:05010	58	195	2468	1.06844e-22	Alzheimer's disease
KEGG:03010	43	123	2377	7.91817e-21	Ribosome	KEGG:05016	55	181	2468	4.31888e-22	Huntington's disease
KEGG:05012	45	138	2377	2.46502e-20	Parkinson's disease	KEGG:05012	47	138	2468	2.09214e-21	Parkinson's disease
KEGG:00190	44	136	2377	9.17824e-20	Oxidative phosphorylation	KEGG:03040	44	124	2468	6.1028e-21	Spliceosome
KEGG:03040	41	124	2377	6.59934e-19	Spliceosome	KEGG:00190	46	136	2468	7.68672e-21	Oxidative phosphorylation
KEGG:05010	49	195	2377	9.67043e-17	Alzheimer's disease	KEGG:01100	161	1128	2468	5.61246e-20	Metabolic pathways
KEGG:05322	42	150	2377	2.27772e-16	Systemic lupus erythematosus	KEGG:03010	41	123	2468	1.8025e-18	Ribosome
KEGG:01100	147	1128	2377	2.92541e-16	Metabolic pathways	KEGG:05322	39	150	2468	1.25819e-13	Systemic lupus erythematosus
Table 5 in [2]	15	29	2377	4.41201e-11	Effect of hypoxic preconditioning on ischemia [2]	Table 5 in [2]	16	29	2468	4.65039e-12	Effect of hypoxic preconditioning on ischemia [2]
KEGG:04062	34	186	2377	3.43669e-08	Chemokine signaling pathway	KEGG:04260	20	79	2468	1.77141e-07	Cardiac muscle contraction
KEGG:04012	19	87	2377	2.29097e-06	ErbB signaling pathway	KEGG:00010	19	75	2468	3.53261e-07	Glycolysis / Gluconeogenesis
KEGG:04310	25	147	2377	8.10043e-06	Wnt signaling pathway	KEGG:04010	41	271	2468	8.97948e-07	MAPK signaling pathway
KEGG:04260	17	79	2377	9.49286e-06	Cardiac muscle contraction	KEGG:03018	15	60	2468	7.07272e-06	RNA degradation
KEGG:04510	29	195	2377	2.33318e-05	Focal adhesion	KEGG:00230	26	159	2468	2.13879e-05	Purine metabolism
KEGG:05211	15	69	2377	2.75527e-05	Renal cell carcinoma	HIF_confirmed in [1]	10	32	2468	2.95365e-05	Confirmed targets of HIF-1 from [1]
KEGG:04530	22	130	2377	2.98578e-05	Tight junction	KEGG:05014	13	57	2468	8.04704e-05	Amyotrophic lateral sclerosis (ALS)
Table 4 in [2]	6	12	2377	4.73661e-05	Genes upregulated by hypoxia and ischemia [2]	KEGG:03050	11	44	2468	0.000116706	Proteasome
KEGG:04910	22	137	2377	6.78434e-05	Insulin signaling pathway	KEGG:03022	10	37	2468	0.000117123	Basal transcription factors
KEGG:03050	11	44	2377	8.341e-05	Proteasome	KEGG:04144	28	199	2468	0.000163155	Endocytosis
KEGG:03022	10	37	2377	8.56555e-05	Basal transcription factors	KEGG:00900	6	15	2468	0.000266184	Terpenoid backbone biosynthesis
KEGG:04144	28	199	2377	8.68383e-05	Endocytosis	KEGG:03020	8	27	2468	0.000282223	RNA polymerase
KEGG:05210	16	88	2377	0.000147639	Colorectal cancer	KEGG:04062	26	186	2468	0.000304159	Chemokine signaling pathway
KEGG:04722	20	128	2377	0.000208101	Neurotrophin signaling pathway	KEGG:00240	16	93	2468	0.000434052	Pyrimidine metabolism
KEGG:04120	21	138	2377	0.000213465	Ubiquitin mediated proteolysis	KEGG:00051	9	36	2468	0.000483085	Fructose and mannose metabolism
KEGG:05220	14	76	2377	0.000326055	Chronic myeloid leukemia	KEGG:04130	9	36	2468	0.000483085	SNARE interactions in vesicular transport
KEGG:05222	15	85	2377	0.000329781	Small cell lung cancer	KEGG:05211	13	69	2468	0.000598833	Renal cell carcinoma
KEGG:04962	10	43	2377	0.000330503	Vasopressin-regulated water reabsorption	Table 4 in [2]	5	12	2468	0.000716257	Genes upregulated by hypoxia and ischemia [2]
KEGG:04010	33	271	2377	0.000355222	MAPK signaling pathway	KEGG:00563	7	25	2468	0.00098965	Glycosylphosphatidylinositol(GPI)-anchor biosynthesis
KEGG:04150	11	53	2377	0.000484804	mTOR signaling pathway	KEGG:05414	15	91	2468	0.00102415	Dilated cardiomyopathy
KEGG:04720	13	70	2377	0.000485103	Long-term potentiation	KEGG:05412	13	74	2468	0.00118691	Arrhythmogenic right ventricular cardiomyopathy (ARVC)
KEGG:05200	37	323	2377	0.000537093	Pathways in cancer	KEGG:05410	14	87	2468	0.00188072	Hypertrophic cardiomyopathy (HCM)
KEGG:05215	15	89	2377	0.00054897	Prostate cancer	KEGG:04962	9	43	2468	0.00189298	Vasopressin-regulated water reabsorption
KEGG:00280	10	47	2377	0.000704924	Valine, leucine and isoleucine degradation	KEGG:04910	19	137	2468	0.00203165	Insulin signaling pathway
HIF_confirmed in [1]	8	32	2377	0.000773986	Confirmed targets of HIF-1 from [1]	KEGG:04210	14	88	2468	0.0021011	Apoptosis
KEGG:05014	11	57	2377	0.000925461	Amyotrophic lateral sclerosis (ALS)	KEGG:04120	19	138	2468	0.00221104	Ubiquitin mediated proteolysis
KEGG:04710	5	13	2377	0.000927139	Circadian rhythm - mammal	KEGG:04722	18	128	2468	0.0022498	Neurotrophin signaling pathway
KEGG:04070	13	75	2377	0.00095823	Phosphatidylinositol signaling system	KEGG:04142	17	121	2468	0.0029644	Lysosome
KEGG:00480	10	49	2377	0.000994467	Glutathione metabolism	KEGG:04114	16	112	2468	0.00327219	Oocyte meiosis
KEGG:04920	12	67	2377	0.00110273	Adipocytokine signaling pathway	Table 3 in [3]	6	23	2468	0.00337499	Apoptosis related genes regulated by ischemia-hypoxia [3]
KEGG:04810	26	211	2377	0.00119278	Regulation of actin cytoskeleton	KEGG:04110	17	124	2468	0.00383394	Cell cycle
KEGG:04666	14	93	2377	0.00252647	Fc gamma R-mediated phagocytosis	KEGG:00480	9	49	2468	0.00480374	Glutathione metabolism
KEGG:00020	7	31	2377	0.00308258	Citrate cycle (TCA cycle)	KEGG:04540	13	87	2468	0.00517795	Gap junction
KEGG:04670	16	116	2377	0.00323307	Leukocyte transendothelial migration	KEGG:03060	6	25	2468	0.00527694	Protein export
KEGG:00230	20	159	2377	0.00326364	Purine metabolism	KEGG:04020	23	195	2468	0.00603579	Calcium signaling pathway
KEGG:00620	8	40	2377	0.00357226	Pyruvate metabolism	KEGG:04510	23	195	2468	0.00603579	Focal adhesion
KEGG:04540	13	87	2377	0.00377959	Gap junction	KEGG:04530	17	130	2468	0.00620498	Tight junction
KEGG:00072	4	11	2377	0.003959	Synthesis and degradation of ketone bodies	KEGG:05215	13	89	2468	0.00628752	Prostate cancer
KEGG:03018	10	60	2377	0.00478936	RNA degradation	KEGG:04720	11	70	2468	0.00664479	Long-term potentiation
KEGG:05414	13	91	2377	0.00558155	Dilated cardiomyopathy	KEGG:04810	24	211	2468	0.00796679	Regulation of actin cytoskeleton
KEGG:00330	9	54	2377	0.00727645	Arginine and proline metabolism	KEGG:04150	9	53	2468	0.0081518	mTOR signaling pathway
KEGG:05223	9	54	2377	0.00727645	Non-small cell lung cancer	KEGG:05212	11	72	2468	0.00821609	Pancreatic cancer
KEGG:00051	7	36	2377	0.00738308	Fructose and mannose metabolism	KEGG:04666	13	93	2468	0.00906957	Fc gamma R-mediated phagocytosis
KEGG:05214	10	65	2377	0.00850007	Glioma	KEGG:04310	18	147	2468	0.00970494	Wnt signaling pathway
Table 1 in [3]	8	46	2377	0.00860541	Transcription related genes regulated by ischemia-hypoxia [3]	KEGG:05222	12	85	2468	0.0110256	Small cell lung cancer
KEGG:05410	12	87	2377	0.00997135	Hypertrophic cardiomyopathy (HCM)	KEGG:05220	11	76	2468	0.0122088	Chronic myeloid leukemia
KEGG:04210	12	88	2377	0.010886	Apoptosis	KEGG:04012	12	87	2468	0.0131539	ErbB signaling pathway
KEGG:04730	10	69	2377	0.0128034	Long-term depression	KEGG:04360	16	130	2468	0.013557	Axon guidance
KEGG:04114	14	112	2377	0.0131652	Oocyte meiosis	KEGG:04912	13	98	2468	0.0138071	GnRH signaling pathway
Table 3 in [3]	5	23	2377	0.0141292	Apoptosis related genes regulated by ischemia-hypoxia [3]	HIF1_predicted in [1]	6	31	2468	0.0155647	Predicted targets of HIF-1 from [1]
KEGG:00910	5	23	2377	0.0141292	Nitrogen metabolism	KEGG:00600	7	40	2468	0.0159445	Sphingolipid metabolism
KEGG:05213	8	52	2377	0.0176616	Endometrial cancer	KEGG:00910	5	23	2468	0.0164165	Nitrogen metabolism
KEGG:04960	7	43	2377	0.0192711	Aldosterone-regulated sodium reabsorption	KEGG:00270	6	33	2468	0.0208985	Cysteine and methionine metabolism
KEGG:00562	8	53	2377	0.0196595	Inositol phosphate metabolism	KEGG:00330	8	54	2468	0.0266036	Arginine and proline metabolism
KEGG:03060	5	25	2377	0.0200519	Protein export	KEGG:04520	10	75	2468	0.0277397	Adherens junction
KEGG:05412	10	74	2377	0.0202661	Arrhythmogenic right ventricular cardiomyopathy (ARVC)	KEGG:05200	31	323	2468	0.0286693	Pathways in cancer
KEGG:04360	15	130	2377	0.0207342	Axon guidance	KEGG:00072	3	11	2468	0.0330502	Synthesis and degradation of ketone bodies
KEGG:00100	4	17	2377	0.0209343	Steroid biosynthesis	KEGG:05210	11	88	2468	0.033063	Colorectal cancer
KEGG:04520	10	75	2377	0.0220754	Adherens junction	KEGG:04920	9	67	2468	0.0342361	Adipocytokine signaling pathway
KEGG:04912	12	98	2377	0.0239642	GnRH signaling pathway	KEGG:00280	7	47	2468	0.0359227	Valine, leucine and isoleucine degradation
KEGG:04370	10	76	2377	0.0239989	VEGF signaling pathway	KEGG:04730	9	69	2468	0.0403369	Long-term depression
KEGG:04142	14	121	2377	0.0243472	Lysosome	KEGG:04270	14	127	2468	0.0455661	Vascular smooth muscle contraction
KEGG:04916	12	99	2377	0.0257238	Melanogenesis
KEGG:00650	6	37	2377	0.02984	Butanoate metabolism
KEGG:00290	3	11	2377	0.0299781	Valine, leucine and isoleucine biosynthesis
KEGG:00240	11	93	2377	0.0371939	Pyrimidine metabolism
KEGG:04115	9	71	2377	0.0385881	p53 signaling pathway
KEGG:05218	9	71	2377	0.0385881	Melanoma
KEGG:05212	9	72	2377	0.0416756	Pancreatic cancer
HIF1_predicted in [1]	5	31	2377	0.0466906	Predicted targets of HIF-1 from [1]
[1] Benita et al. 2009		http://www.ncbi.nlm.nih.gov/pubmed/19491311
[2] Tang et al. 2005		http://www.ncbi.nlm.nih.gov/pubmed/16040250
[3] Hedtjarn et al. 2004		http://www.ncbi.nlm.nih.gov/pubmed/15625407
