# Supplementary material for: Neuroglobin-Deficiency Exacerbates Hif1A and c-FOS Response, but Does Not Affect Neuronal Survival during Severe Hypoxia In Vivo
Source: PLoS One. 2011 Dec 2;6(12):e28160. doi: 10.1371/journal.pone.0028160 (PMC3229544; doi:10.1371/journal.pone.0028160)
Supplement: Table S5 — Functional annotation of differentially expressed genes in wt mice by g:Profiler. Data is presented on 4 worksheets entitled according to their contents. Clicking on a hyperlink in the Q&T column will create a new g:Profiler query using the genes that triggered the annotation. (XLS) [file pone.0028160.s006.xls]

## Sheet: Upregulated_90min
p-value	T	Q	Q&T	Q&T/Q	Q&T/T	Term ID	Term domain	Term name
6.62e-06	8611	353	153	0.577	0.018	GO:0008152	BP	metabolic process
1.11e-05	6351	353	120	0.453	0.019	GO:0043170	BP	macromolecule metabolic process
3.43e-06	3812	353	83	0.313	0.022	GO:0010467	BP	gene expression
1.78e-05	7592	353	137	0.517	0.018	GO:0044238	BP	primary metabolic process
7.48e-09	3144	353	80	0.302	0.025	GO:0019538	BP	protein metabolic process
3.95e-06	4453	353	93	0.351	0.021	GO:0009058	BP	biosynthetic process
3.27e-06	3623	353	80	0.302	0.022	GO:0009059	BP	macromolecule biosynthetic process
3.57e-06	7390	353	137	0.517	0.019	GO:0044237	BP	cellular metabolic process
1.15e-06	5690	353	114	0.43	0.02	GO:0044260	BP	cellular macromolecule metabolic process
3.27e-11	2595	353	76	0.287	0.029	GO:0044267	BP	cellular protein metabolic process
4.07e-06	4329	353	91	0.343	0.021	GO:0044249	BP	cellular biosynthetic process
1.51e-06	3554	353	80	0.302	0.023	GO:0034645	BP	cellular macromolecule biosynthetic process
6.13e-17	596	353	40	0.151	0.067	GO:0006412	BP	translation
2.26e-06	8	353	4	0.015	0.5	GO:0033119	BP	negative regulation of RNA splicing
7.56e-08	3369	353	81	0.306	0.024	GO:0032991	CC	macromolecular complex
1.47e-05	2560	353	60	0.226	0.023	GO:0043228	CC	non-membrane-bounded organelle
1.47e-05	2560	353	60	0.226	0.023	GO:0043232	CC	intracellular non-membrane-bounded organelle
1.1e-09	11154	353	199	0.751	0.018	GO:0005622	CC	intracellular
1.59e-06	10373	353	179	0.675	0.017	GO:0044424	CC	intracellular part
2.24e-10	7385	353	151	0.57	0.02	GO:0005737	CC	cytoplasm
1.25e-11	677	353	35	0.132	0.052	GO:0030529	CC	ribonucleoprotein complex
5.02e-09	4924	353	110	0.415	0.022	GO:0044444	CC	cytoplasmic part
1.46e-06	128	353	11	0.042	0.086	GO:0044445	CC	cytosolic part
1.73e-16	380	353	32	0.121	0.084	GO:0005840	CC	ribosome
3.55e-11	48	353	11	0.042	0.229	GO:0022626	CC	cytosolic ribosome
7.71e-06	21	353	5	0.019	0.238	GO:0045263	CC	proton-transporting ATP synthase complex, coupling factor F(o)
1.27e-08	63	353	10	0.038	0.159	GO:0015935	CC	small ribosomal subunit
4.58e-08	39	353	8	0.03	0.205	GO:0022627	CC	cytosolic small ribosomal subunit
1.65e-08	641	353	29	0.109	0.045	GO:0005198	MF	structural molecule activity
1.95e-14	336	353	28	0.106	0.083	GO:0003735	MF	structural constituent of ribosome
5.03e-08	757	353	31	0.117	0.041	GO:0003723	MF	RNA binding
3.82e-07	112	353	11	0.042	0.098	GO:0008135	MF	translation factor activity, nucleic acid binding
6.04e-06	72	353	8	0.03	0.111	GO:0003743	MF	translation initiation factor activity
0.000236	163	301	10	0.097	0.061	KEGG:03013	ke	RNA transport
0.000742	46	301	5	0.049	0.109	KEGG:03050	ke	Proteasome
5.32e-17	118	301	21	0.204	0.178	KEGG:03010	ke	Ribosome
8.84e-05	624	355	21	0.077	0.034	MI:mmu-miR-20a*	mi	MI:mmu-miR-20a*
8.22e-18	127	301	26	0.325	0.205	REAC:420550	re	3' -UTR-mediated translational regulation
8.22e-18	127	301	26	0.325	0.205	REAC:420549	re	L13a-mediated translational silencing of Ceruloplasmin expression
2.92e-08	62	301	12	0.15	0.194	REAC:409204	re	Dissociation of L13a from the 60s ribosomal subunit
4.74e-11	67	301	15	0.188	0.224	REAC:404684	re	Association of phospho-L13a with GAIT element of Ceruloplasmin mRNA
4.33e-10	370	301	31	0.388	0.084	REAC:420432	re	Gene Expression
4.35e-15	226	301	30	0.375	0.133	REAC:420172	re	Metabolism of proteins
1.39e-18	144	301	28	0.35	0.194	REAC:420493	re	Translation
5.06e-17	136	301	26	0.325	0.191	REAC:420629	re	Eukaryotic Translation Initiation
5.06e-17	136	301	26	0.325	0.191	REAC:420628	re	Cap-dependent Translation Initiation
1.01e-17	128	301	26	0.325	0.203	REAC:420748	re	GTP hydrolysis and joining of the 60S ribosomal subunit
2.23e-15	104	301	22	0.275	0.212	REAC:409911	re	eIF5B:GTP is hydrolyzed and released
3.76e-11	66	301	15	0.188	0.227	REAC:409824	re	eIF2:GTP is hydrolyzed, eIFs are released
2.23e-15	104	301	22	0.275	0.212	REAC:419146	re	The 60S subunit joins the translation initiation complex
1.05e-09	58	301	13	0.163	0.224	REAC:420696	re	Formation of the ternary complex, and subsequently, the 43S complex
1.05e-09	58	301	13	0.163	0.224	REAC:411530	re	Formation of the 43S pre-initiation complex
1.25e-16	115	301	24	0.3	0.209	REAC:420749	re	Formation of a pool of free 40S subunits
1.56e-16	104	301	23	0.287	0.221	REAC:418213	re	Release of 40S and 60S subunits from the 80S ribosome
4.01e-10	54	301	13	0.163	0.241	REAC:409827	re	eIF3 and eIF1A bind to the 40S subunit
3.76e-11	66	301	15	0.188	0.227	REAC:420950	re	Ribosomal scanning and start codon recognition
2.96e-11	65	301	15	0.188	0.231	REAC:418458	re	Ribosomal scanning
3.76e-11	66	301	15	0.188	0.227	REAC:418963	re	Start codon recognition
5.97e-11	68	301	15	0.188	0.221	REAC:420627	re	Activation of the mRNA upon binding of the cap-binding complex and eIFs, and subsequent binding to 43S
3.76e-11	66	301	15	0.188	0.227	REAC:420794	re	Translation initiation complex formation
3.76e-11	66	301	15	0.188	0.227	REAC:411586	re	Formation of translation initiation complexes yielding circularized Ceruloplasmin mRNA in a 'closed-loop' conformation
2.96e-11	65	301	15	0.188	0.231	REAC:411584	re	Formation of translation initiation complexes containing mRNA that does not circularize
3.31e-17	109	301	24	0.3	0.22	REAC:420492	re	Eukaryotic Translation Elongation
2.46e-16	106	301	23	0.287	0.217	REAC:420491	re	Peptide chain elongation
1.96e-16	105	301	23	0.287	0.219	REAC:403848	re	Aminoacyl-tRNA binds to the ribosome at the A-site
1.79e-15	103	301	22	0.275	0.214	REAC:416848	re	Peptide transfer from P-site tRNA to the A-site tRNA
1.96e-16	105	301	23	0.287	0.219	REAC:413106	re	Hydrolysis of eEF1A:GTP
2.46e-16	106	301	23	0.287	0.217	REAC:419525	re	Translocation of ribosome by 3 bases in the 3' direction
2.76e-15	105	301	22	0.275	0.21	REAC:420814	re	Eukaryotic Translation Termination
2.76e-15	105	301	22	0.275	0.21	REAC:412925	re	GTP bound eRF3:eRF1 complex binds the peptidyl tRNA:mRNA:80S Ribosome complex
2.76e-15	105	301	22	0.275	0.21	REAC:412928	re	GTP Hydrolysis by eRF3 bound to the eRF1:mRNA:polypeptide:80S Ribosome complex
2.76e-15	105	301	22	0.275	0.21	REAC:417595	re	Polypeptide release from the eRF3-GDP:eRF1:mRNA:80S Ribosome complex
1.23e-05	1580	353	42	0.204	0.027	TF:M00032_4	tf	NCMGGAWGYN:4
1.85e-05	1283	353	36	0.175	0.028	TF:M00032_3	tf	NCMGGAWGYN:3
6.83e-06	1124	353	34	0.165	0.03	TF:M00032_2	tf	NCMGGAWGYN:2
8.36e-05	4547	353	87	0.422	0.019	TF:M00800_3	tf	GSCCSCRGGCNRNRNN:3

## Sheet: Downregulated_90min
p-value	T	Q	Q&T	Q&T/Q	Q&T/T	Term ID	Term domain	Term name
1.74e-05	364	249	14	0.073	0.038	GO:0030097	BP	hemopoiesis
3.27e-08	181	249	13	0.067	0.072	GO:0030099	BP	myeloid cell differentiation
4.29e-15	22	249	10	0.052	0.455	GO:0030219	BP	megakaryocyte differentiation
2.62e-09	95	249	11	0.057	0.116	GO:0045637	BP	regulation of myeloid cell differentiation
6.29e-16	19	249	10	0.052	0.526	GO:0045652	BP	regulation of megakaryocyte differentiation
2.77e-11	47	249	10	0.052	0.213	GO:0045638	BP	negative regulation of myeloid cell differentiation
7.11e-18	14	249	10	0.052	0.714	GO:0045653	BP	negative regulation of megakaryocyte differentiation
2.26e-10	76	249	11	0.057	0.145	GO:0006352	BP	transcription initiation, DNA-dependent
1.86e-06	2814	249	53	0.275	0.019	GO:0071840	BP	cellular component organization or biogenesis
9.61e-14	1038	249	40	0.207	0.039	GO:0044085	BP	cellular component biogenesis
2.76e-07	2207	249	47	0.244	0.021	GO:0071841	BP	cellular component organization or biogenesis at cellular level
2.64e-06	2692	249	51	0.264	0.019	GO:0016043	BP	cellular component organization
1.44e-17	714	249	38	0.197	0.053	GO:0043933	BP	macromolecular complex subunit organization
1.09e-26	147	249	27	0.14	0.184	GO:0071824	BP	protein-DNA complex subunit organization
5.02e-14	919	249	38	0.197	0.041	GO:0022607	BP	cellular component assembly
5.86e-18	655	249	37	0.192	0.056	GO:0065003	BP	macromolecular complex assembly
4.56e-07	2101	249	45	0.233	0.021	GO:0071842	BP	cellular component organization at cellular level
1.34e-18	446	249	32	0.166	0.072	GO:0034621	BP	cellular macromolecular complex subunit organization
1.94e-13	678	249	32	0.166	0.047	GO:0071844	BP	cellular component assembly at cellular level
4.28e-19	397	249	31	0.161	0.078	GO:0034622	BP	cellular macromolecular complex assembly
6.04e-27	144	249	27	0.14	0.188	GO:0065004	BP	protein-DNA complex assembly
3.74e-08	1465	249	38	0.197	0.026	GO:0006996	BP	organelle organization
2.61e-13	557	249	29	0.15	0.052	GO:0051276	BP	chromosome organization
6.84e-16	442	249	29	0.15	0.066	GO:0006325	BP	chromatin organization
2.69e-26	135	249	26	0.135	0.193	GO:0034728	BP	nucleosome organization
1.47e-24	175	249	27	0.14	0.154	GO:0006333	BP	chromatin assembly or disassembly
1.53e-22	186	249	26	0.135	0.14	GO:0071103	BP	DNA conformation change
5.38e-24	164	249	26	0.135	0.159	GO:0006323	BP	DNA packaging
2.19e-26	134	249	26	0.135	0.194	GO:0031497	BP	chromatin assembly
9.44e-27	130	249	26	0.135	0.2	GO:0006334	BP	nucleosome assembly
2.34e-07	2560	249	52	0.269	0.02	GO:0043228	CC	non-membrane-bounded organelle
2.34e-07	2560	249	52	0.269	0.02	GO:0043232	CC	intracellular non-membrane-bounded organelle
2.99e-15	505	249	30	0.155	0.059	GO:0005694	CC	chromosome
4.34e-16	470	249	30	0.155	0.064	GO:0044427	CC	chromosomal part
2.95e-21	281	249	29	0.15	0.103	GO:0000785	CC	chromatin
1.92e-25	145	249	26	0.135	0.179	GO:0032993	CC	protein-DNA complex
1.01e-27	120	249	26	0.135	0.217	GO:0000786	CC	nucleosome
3.83e-07	4610	249	77	0.399	0.017	GO:0005634	CC	nucleus
9.19e-07	11154	249	143	0.741	0.013	GO:0005622	CC	intracellular
1.18e-05	15	249	4	0.021	0.267	GO:0004697	MF	protein kinase C activity
1.26e-05	31	249	5	0.026	0.161	GO:0005549	MF	odorant binding
2.1e-06	22	249	5	0.026	0.227	GO:0005550	MF	pheromone binding
1.31e-05	3247	249	56	0.29	0.017	GO:0003676	MF	nucleic acid binding
7.52e-15	23	249	10	0.052	0.435	GO:0016986	MF	transcription initiation factor activity
0.000679	133	210	7	0.096	0.053	KEGG:04530	ke	Tight junction
1.26e-05	71	210	7	0.096	0.099	KEGG:04971	ke	Gastric acid secretion
9.67e-05	97	210	7	0.096	0.072	KEGG:04912	ke	GnRH signaling pathway
0.000112	69	210	6	0.082	0.087	KEGG:04730	ke	Long-term depression
1.59e-24	138	210	25	0.342	0.181	KEGG:05322	ke	Systemic lupus erythematosus
9.45e-06	68	210	7	0.096	0.103	KEGG:04720	ke	Long-term potentiation
0.000709	64	210	5	0.068	0.078	KEGG:05214	ke	Glioma
0.000264	151	210	8	0.11	0.053	KEGG:04310	ke	Wnt signaling pathway
1.22e-06	98	210	9	0.123	0.092	KEGG:04916	ke	Melanogenesis
0.000377	86	210	6	0.082	0.07	KEGG:04540	ke	Gap junction
1.43e-10	736	249	28	0.148	0.038	MI:mmu-miR-483	mi	MI:mmu-miR-483
0.000133	541	249	15	0.079	0.028	MI:mmu-miR-300*	mi	MI:mmu-miR-300*
2.24e-06	595	249	19	0.101	0.032	MI:mmu-miR-539	mi	MI:mmu-miR-539
6.96e-05	896	249	21	0.111	0.023	MI:mmu-miR-467d	mi	MI:mmu-miR-467d
7.63e-06	648	249	19	0.101	0.029	MI:mmu-miR-190	mi	MI:mmu-miR-190
9.04e-05	711	249	18	0.095	0.025	MI:hsa-miR-634	mi	MI:hsa-miR-634
3.83e-09	104	208	12	0.293	0.115	REAC:420281	re	DNA Repair
2.25e-15	34	208	12	0.293	0.353	REAC:420310	re	Double-Strand Break Repair
2.23e-16	29	208	12	0.293	0.414	REAC:420309	re	Homologous Recombination Repair
2.23e-16	29	208	12	0.293	0.414	REAC:420308	re	Homologous recombination repair of replication-independent double-strand breaks
5.85e-19	20	208	12	0.293	0.6	REAC:420729	re	ATM mediated response to DNA double-strand break
5.85e-19	20	208	12	0.293	0.6	REAC:420912	re	ATM mediated phosphorylation of repair proteins
2.95e-20	17	208	12	0.293	0.706	REAC:417333	re	Phosphorylation of histone H2AX at Serine-139 by ATM at the site of DSB
6.12e-18	23	208	12	0.293	0.522	REAC:420307	re	Recruitment of repair and signaling proteins to double-strand breaks
2.95e-20	17	208	12	0.293	0.706	REAC:414840	re	MDC1/NFBD1associates with gamma H2AX at nuclear foci
2.36e-19	19	208	12	0.293	0.632	REAC:406030	re	BRCA1 associates with 53BP1at the site of DNA double-strand break
2.36e-19	19	208	12	0.293	0.632	REAC:420533	re	MRN complex relocalizes to nuclear foci
2.36e-19	19	208	12	0.293	0.632	REAC:420542	re	Assembly of the RAD50-MRE11-NBS1 complex at DNA double-strand breaks
2.36e-19	19	208	12	0.293	0.632	REAC:404541	re	Association of MRN with sites of DSB
2.95e-20	17	208	12	0.293	0.706	REAC:404482	re	Association of gamma-H2AX with NBS1
8.78e-20	18	208	12	0.293	0.667	REAC:400937	re	53BP1 associates with gamma H2AX at nuclear foci
8.78e-20	18	208	12	0.293	0.667	REAC:417015	re	phospho-ATM (Serine 1981) associates with DNA at the site of double-strand breaks
6.02e-05	79	208	7	0.171	0.089	REAC:420407	re	Opioid Signalling
3.39e-05	49	208	6	0.146	0.122	REAC:420406	re	G-protein mediated events
3.24e-05	412	216	13	0.104	0.032	TF:M00930_0	tf	TNATTTGCATW:0
0.000118	3579	216	48	0.384	0.013	TF:M01104_0	tf	GNGGGGG:0
0.000127	95	216	6	0.048	0.063	TF:M00210_4	tf	CTNATTTGCATAY:4
0.000106	92	216	6	0.048	0.065	TF:M00210_3	tf	CTNATTTGCATAY:3

## Sheet: Upregulated_24h
p-value	T	Q	Q&T	Q&T/Q	Q&T/T	Term ID	Term domain	Term name
1.17e-05	1465	635	64	0.13	0.044	GO:0006996	BP	organelle organization
7.9e-07	557	635	35	0.071	0.063	GO:0051276	BP	chromosome organization
3.06e-06	442	635	29	0.059	0.066	GO:0006325	BP	chromatin organization
2.7e-06	301	635	23	0.047	0.076	GO:0016568	BP	chromatin modification
2.19e-05	1311	635	58	0.118	0.044	GO:0033036	BP	macromolecule localization
1.16e-06	13125	635	379	0.772	0.029	GO:0009987	BP	cellular process
7.02e-06	1202	635	56	0.114	0.047	GO:0051641	BP	cellular localization
5.75e-12	8611	635	292	0.595	0.034	GO:0008152	BP	metabolic process
4.13e-18	6351	635	252	0.513	0.04	GO:0043170	BP	macromolecule metabolic process
8.6e-16	3812	635	171	0.348	0.045	GO:0010467	BP	gene expression
1.42e-07	3623	635	138	0.281	0.038	GO:0009059	BP	macromolecule biosynthetic process
2.58e-15	7592	635	277	0.564	0.036	GO:0044238	BP	primary metabolic process
5.25e-16	4479	635	192	0.391	0.043	GO:0006807	BP	nitrogen compound metabolic process
9.76e-16	7390	635	273	0.556	0.037	GO:0044237	BP	cellular metabolic process
1.68e-20	5690	635	240	0.489	0.042	GO:0044260	BP	cellular macromolecule metabolic process
1.26e-16	4387	635	191	0.389	0.044	GO:0034641	BP	cellular nitrogen compound metabolic process
1.34e-17	4070	635	184	0.375	0.045	GO:0006139	BP	nucleobase, nucleoside, nucleotide and nucleic acid metabolic process
2.69e-19	3550	635	172	0.35	0.048	GO:0090304	BP	nucleic acid metabolic process
1.1e-11	2494	635	117	0.238	0.047	GO:0016070	BP	RNA metabolic process
1.79e-24	334	635	50	0.102	0.15	GO:0016071	BP	mRNA metabolic process
1.76e-21	489	635	56	0.114	0.115	GO:0006396	BP	RNA processing
8.58e-22	223	635	39	0.079	0.175	GO:0008380	BP	RNA splicing
3.25e-06	49	635	9	0.018	0.184	GO:0000375	BP	RNA splicing, via transesterification reactions
2.71e-06	48	635	9	0.018	0.188	GO:0000377	BP	RNA splicing, via transesterification reactions with bulged adenosine as nucleophile
2.05e-23	280	635	45	0.092	0.161	GO:0006397	BP	mRNA processing
2.71e-06	48	635	9	0.018	0.188	GO:0000398	BP	nuclear mRNA splicing, via spliceosome
1.01e-05	4329	635	150	0.305	0.035	GO:0044249	BP	cellular biosynthetic process
4.35e-08	3554	635	138	0.281	0.039	GO:0034645	BP	cellular macromolecule biosynthetic process
9.52e-07	2635	635	105	0.214	0.04	GO:0006350	BP	transcription
1.82e-06	3785	635	138	0.281	0.036	GO:0019222	BP	regulation of metabolic process
2.37e-06	3357	635	125	0.255	0.037	GO:0080090	BP	regulation of primary metabolic process
9.86e-06	2908	635	109	0.222	0.037	GO:0009889	BP	regulation of biosynthetic process
1.71e-05	3251	635	118	0.24	0.036	GO:0060255	BP	regulation of macromolecule metabolic process
9e-06	2768	635	105	0.214	0.038	GO:0010556	BP	regulation of macromolecule biosynthetic process
5.74e-06	2840	635	108	0.22	0.038	GO:0010468	BP	regulation of gene expression
3.05e-06	2901	635	111	0.226	0.038	GO:0051171	BP	regulation of nitrogen compound metabolic process
8.18e-07	3493	635	131	0.267	0.038	GO:0031323	BP	regulation of cellular metabolic process
6.89e-06	2885	635	109	0.222	0.038	GO:0031326	BP	regulation of cellular biosynthetic process
3.68e-06	2713	635	105	0.214	0.039	GO:2000112	BP	regulation of cellular macromolecule biosynthetic process
2.02e-06	2876	635	111	0.226	0.039	GO:0019219	BP	regulation of nucleobase, nucleoside, nucleotide and nucleic acid metabolic process
1.87e-05	1095	635	51	0.104	0.047	GO:0051649	BP	establishment of localization in cell
2.5e-06	716	635	40	0.081	0.056	GO:0046907	BP	intracellular transport
2.18e-05	813	635	41	0.084	0.05	GO:0009892	BP	negative regulation of metabolic process
2.17e-05	390	635	25	0.051	0.064	GO:0006974	BP	response to DNA damage stimulus
5.71e-07	3369	635	128	0.261	0.038	GO:0032991	CC	macromolecular complex
4.8e-18	8874	635	318	0.648	0.036	GO:0043226	CC	organelle
1.44e-19	7725	635	293	0.597	0.038	GO:0043227	CC	membrane-bounded organelle
6.21e-16	1516	635	93	0.189	0.061	GO:0031974	CC	membrane-enclosed lumen
2.35e-11	4570	635	180	0.367	0.039	GO:0044422	CC	organelle part
4.61e-16	1483	635	92	0.187	0.062	GO:0043233	CC	organelle lumen
7.33e-23	11154	635	384	0.782	0.034	GO:0005622	CC	intracellular
1.13e-22	10373	635	366	0.745	0.035	GO:0044424	CC	intracellular part
3.83e-10	677	635	47	0.096	0.069	GO:0030529	CC	ribonucleoprotein complex
3.07e-18	8852	635	318	0.648	0.036	GO:0043229	CC	intracellular organelle
1.08e-19	7712	635	293	0.597	0.038	GO:0043231	CC	intracellular membrane-bounded organelle
2.51e-30	4610	635	231	0.47	0.05	GO:0005634	CC	nucleus
1.95e-11	4492	635	178	0.363	0.04	GO:0044446	CC	intracellular organelle part
3.73e-16	1478	635	92	0.187	0.062	GO:0070013	CC	intracellular organelle lumen
6.23e-23	1543	635	108	0.22	0.07	GO:0044428	CC	nuclear part
7.37e-06	152	635	15	0.031	0.099	GO:0044454	CC	nuclear chromosome part
1.38e-14	128	635	24	0.049	0.188	GO:0005681	CC	spliceosomal complex
5.35e-19	1215	635	87	0.177	0.072	GO:0031981	CC	nuclear lumen
1.3e-09	727	635	48	0.098	0.066	GO:0005654	CC	nucleoplasm
6.23e-08	620	635	40	0.081	0.065	GO:0044451	CC	nucleoplasm part
1.31e-08	188	635	21	0.043	0.112	GO:0016604	CC	nuclear body
1.46e-07	112	635	15	0.031	0.134	GO:0016607	CC	nuclear speck
2.05e-08	412	635	32	0.065	0.078	GO:0005730	CC	nucleolus
1.03e-05	56	635	9	0.018	0.161	GO:0042379	MF	chemokine receptor binding
6.41e-06	53	635	9	0.018	0.17	GO:0008009	MF	chemokine activity
6.23e-22	12669	635	414	0.843	0.033	GO:0005488	MF	binding
1.14e-14	3247	635	150	0.305	0.046	GO:0003676	MF	nucleic acid binding
2.17e-05	2032	635	81	0.165	0.04	GO:0003677	MF	DNA binding
3.86e-18	757	635	65	0.132	0.086	GO:0003723	MF	RNA binding
1.16e-22	8106	635	311	0.633	0.038	GO:0005515	MF	protein binding
6.64e-11	2412	635	112	0.228	0.046	GO:0000166	MF	nucleotide binding
0.000643	74	635	8	0.047	0.108	KEGG:05220	ke	Chronic myeloid leukemia
1.18e-20	132	635	30	0.176	0.227	KEGG:03040	ke	Spliceosome
0.000109	1021	635	47	0.087	0.046	MI:hsa-miR-548d-3p	mi	MI:hsa-miR-548d-3p
9.63e-05	872	635	42	0.078	0.048	MI:hsa-miR-548c-5p	mi	MI:hsa-miR-548c-5p
5.76e-05	852	635	42	0.078	0.049	MI:mmu-miR-883a-3p	mi	MI:mmu-miR-883a-3p
0.000137	608	635	32	0.059	0.053	MI:mmu-miR-494	mi	MI:mmu-miR-494
5.47e-05	685	635	36	0.067	0.053	MI:mmu-miR-384-5p	mi	MI:mmu-miR-384-5p
5.78e-07	782	635	45	0.083	0.058	MI:mmu-let-7b*	mi	MI:mmu-let-7b*
2.3e-05	657	635	36	0.067	0.055	MI:hsa-miR-606	mi	MI:hsa-miR-606
1.78e-05	837	635	43	0.08	0.051	MI:mmu-let-7g*	mi	MI:mmu-let-7g*
2.1e-10	879	635	57	0.106	0.065	MI:mmu-let-7c-1*	mi	MI:mmu-let-7c-1*
1.09e-05	820	635	43	0.08	0.052	MI:mmu-let-7f*	mi	MI:mmu-let-7f*
3.91e-05	755	635	39	0.072	0.052	MI:mmu-miR-338-5p	mi	MI:mmu-miR-338-5p
4.34e-05	624	635	34	0.063	0.054	MI:mmu-miR-20a*	mi	MI:mmu-miR-20a*
3.79e-05	3	562	3	0.029	1	REAC:404499	re	Association of HMGB1/HMGB2 with chromatin
6.01e-05	370	562	27	0.257	0.073	REAC:420432	re	Gene Expression
9.48e-05	147	562	15	0.143	0.102	REAC:420431	re	Formation and Maturation of mRNA Transcript
1.02e-07	9	562	6	0.057	0.667	REAC:417971	re	Receptor CCR7 binds CCL19 and 21 ligands
6.99e-06	104	562	14	0.133	0.135	REAC:420558	re	Processing of Capped Intron-Containing Pre-mRNA
2.26e-05	100	562	13	0.124	0.13	REAC:420557	re	mRNA Splicing
2.26e-05	100	562	13	0.124	0.13	REAC:420651	re	mRNA Splicing - Major Pathway
2.26e-05	100	562	13	0.124	0.13	REAC:407376	re	Cleavage at the 3'-Splice Site and Exon Ligation
2.26e-05	100	562	13	0.124	0.13	REAC:411381	re	Formation of Exon Junction Complex
2.36e-06	82	562	13	0.124	0.159	REAC:411581	re	Formation of the Spliceosomal B Complex
1.61e-05	97	562	13	0.124	0.134	REAC:414338	re	Lariat Formation and 5'-Splice Site Cleavage
1.44e-05	96	562	13	0.124	0.135	REAC:411531	re	Formation of the active Spliceosomal C complex
1.44e-05	96	562	13	0.124	0.135	REAC:411205	re	Formation of an intermediate Spliceosomal C complex
6.25e-14	5332	633	221	0.524	0.041	TF:M00803_0	tf	GGCGSG:0
5.18e-10	4832	633	193	0.457	0.04	TF:M00333_4	tf	NRNGNGCGCGCWN:4
2.83e-07	3581	633	144	0.341	0.04	TF:M00333_3	tf	NRNGNGCGCGCWN:3
3.89e-06	1585	633	74	0.175	0.047	TF:M00333_2	tf	NRNGNGCGCGCWN:2
1.17e-05	1044	633	53	0.126	0.051	TF:M00469_4	tf	GCCNNNRGS:4
1.17e-05	1044	633	53	0.126	0.051	TF:M00469_0	tf	GCCNNNRGS:0
1.88e-05	151	633	15	0.036	0.099	TF:M00332_4	tf	ANNGACGCTNN:4
3.97e-06	133	633	15	0.036	0.113	TF:M00332_3	tf	ANNGACGCTNN:3
9.79e-06	1229	633	60	0.142	0.049	TF:M00470_4	tf	GCCYNNGGS:4
9.79e-06	1229	633	60	0.142	0.049	TF:M00470_2	tf	GCCYNNGGS:2
9.76e-05	194	633	16	0.038	0.082	TF:M00177_4	tf	NSTGACGTAANN:4
8.35e-07	2305	633	101	0.239	0.044	TF:M00431_4	tf	TTTSGCGS:4
3.04e-05	2131	633	89	0.211	0.042	TF:M00431_3	tf	TTTSGCGS:3
5.19e-05	5482	633	190	0.45	0.035	TF:M00196_4	tf	NGGGGGCGGGGYN:4
8.72e-05	4974	633	174	0.412	0.035	TF:M00196_3	tf	NGGGGGCGGGGYN:3
2.42e-12	5709	633	227	0.538	0.04	TF:M00716_3	tf	GSGCGCGR:3
3.75e-14	3850	633	176	0.417	0.046	TF:M00716_2	tf	GSGCGCGR:2
4.44e-14	3579	633	167	0.396	0.047	TF:M00716_1	tf	GSGCGCGR:1
8.61e-08	2466	633	110	0.261	0.045	TF:M00716_0	tf	GSGCGCGR:0

## Sheet: Downregulated_24h
p-value	T	Q	Q&T	Q&T/Q	Q&T/T	Term ID	Term domain	Term name
4.13e-07	2814	1218	203	0.201	0.072	GO:0071840	BP	cellular component organization or biogenesis
9.52e-08	1038	1218	94	0.093	0.091	GO:0044085	BP	cellular component biogenesis
1.29e-05	468	1218	47	0.046	0.1	GO:0070271	BP	protein complex biogenesis
1.14e-07	2207	1218	169	0.167	0.077	GO:0071841	BP	cellular component organization or biogenesis at cellular level
8.65e-07	2692	1218	194	0.192	0.072	GO:0016043	BP	cellular component organization
2.54e-08	714	1218	73	0.072	0.102	GO:0043933	BP	macromolecular complex subunit organization
7.29e-06	499	1218	50	0.049	0.1	GO:0071822	BP	protein complex subunit organization
8.33e-08	919	1218	86	0.085	0.094	GO:0022607	BP	cellular component assembly
1.91e-08	655	1218	69	0.068	0.105	GO:0065003	BP	macromolecular complex assembly
1.29e-05	468	1218	47	0.046	0.1	GO:0006461	BP	protein complex assembly
2.32e-07	2101	1218	161	0.159	0.077	GO:0071842	BP	cellular component organization at cellular level
1.77e-08	446	1218	53	0.052	0.119	GO:0034621	BP	cellular macromolecular complex subunit organization
3.42e-07	678	1218	67	0.066	0.099	GO:0071844	BP	cellular component assembly at cellular level
1.83e-08	397	1218	49	0.048	0.123	GO:0034622	BP	cellular macromolecular complex assembly
1.75e-05	213	1218	27	0.027	0.127	GO:0043623	BP	cellular protein complex assembly
6.39e-07	1465	1218	119	0.118	0.081	GO:0006996	BP	organelle organization
1.12e-05	493	1218	49	0.048	0.099	GO:0019725	BP	cellular homeostasis
2.98e-05	66	1218	13	0.013	0.197	GO:0045454	BP	cell redox homeostasis
2.05e-09	1116	1218	105	0.104	0.094	GO:0007399	BP	nervous system development
1.68e-05	274	1218	32	0.032	0.117	GO:0009259	BP	ribonucleotide metabolic process
3.75e-09	132	1218	26	0.026	0.197	GO:0009260	BP	ribonucleotide biosynthetic process
7.69e-06	3418	1218	231	0.228	0.068	GO:0051179	BP	localization
4.81e-06	258	1218	32	0.032	0.124	GO:0009141	BP	nucleoside triphosphate metabolic process
1.32e-05	246	1218	30	0.03	0.122	GO:0009199	BP	ribonucleoside triphosphate metabolic process
3.71e-09	114	1218	24	0.024	0.211	GO:0009142	BP	nucleoside triphosphate biosynthetic process
2.55e-09	112	1218	24	0.024	0.214	GO:0009201	BP	ribonucleoside triphosphate biosynthetic process
6.78e-06	250	1218	31	0.031	0.124	GO:0009144	BP	purine nucleoside triphosphate metabolic process
6.16e-09	91	1218	21	0.021	0.231	GO:0034220	BP	ion transmembrane transport
1.89e-06	2926	1218	206	0.204	0.07	GO:0051234	BP	establishment of localization
3.82e-06	2888	1218	202	0.2	0.07	GO:0006810	BP	transport
7.28e-09	68	1218	18	0.018	0.265	GO:0006818	BP	hydrogen transport
8.45e-06	265	1218	32	0.032	0.121	GO:0009150	BP	purine ribonucleotide metabolic process
1.22e-05	245	1218	30	0.03	0.122	GO:0009205	BP	purine ribonucleoside triphosphate metabolic process
8.97e-07	110	1218	20	0.02	0.182	GO:0046034	BP	ATP metabolic process
3.45e-06	254	1218	32	0.032	0.126	GO:0072522	BP	purine-containing compound biosynthetic process
1.45e-05	336	1218	37	0.037	0.11	GO:0015672	BP	monovalent inorganic cation transport
5.63e-09	67	1218	18	0.018	0.269	GO:0015992	BP	proton transport
1.12e-11	48	1218	18	0.018	0.375	GO:0015985	BP	energy coupled proton transport, down electrochemical gradient
1.88e-06	247	1218	32	0.032	0.13	GO:0006164	BP	purine nucleotide biosynthetic process
2.55e-09	112	1218	24	0.024	0.214	GO:0009145	BP	purine nucleoside triphosphate biosynthetic process
1.32e-09	126	1218	26	0.026	0.206	GO:0009152	BP	purine ribonucleotide biosynthetic process
2.1e-09	111	1218	24	0.024	0.216	GO:0009206	BP	purine ribonucleoside triphosphate biosynthetic process
1.26e-07	98	1218	20	0.02	0.204	GO:0006754	BP	ATP biosynthetic process
1.12e-11	48	1218	18	0.018	0.375	GO:0015986	BP	ATP synthesis coupled proton transport
1.18e-05	8611	1218	514	0.508	0.06	GO:0008152	BP	metabolic process
1.21e-05	1621	1218	123	0.122	0.076	GO:0044281	BP	small molecule metabolic process
1.85e-05	573	1218	54	0.053	0.094	GO:0044283	BP	small molecule biosynthetic process
3.59e-08	7390	1218	467	0.461	0.063	GO:0044237	BP	cellular metabolic process
3.29e-07	263	1218	35	0.035	0.133	GO:0006091	BP	generation of precursor metabolites and energy
2.45e-06	117	1218	20	0.02	0.171	GO:0022900	BP	electron transport chain
1.24e-05	17	1218	7	0.007	0.412	GO:0021955	BP	central nervous system neuron axonogenesis
2.45e-05	13	1218	6	0.006	0.462	GO:0021952	BP	central nervous system projection neuron axonogenesis
3.92e-07	2595	1218	190	0.188	0.073	GO:0044267	BP	cellular protein metabolic process
1.6e-07	596	1218	62	0.061	0.104	GO:0006412	BP	translation
1.85e-24	8874	1218	619	0.612	0.07	GO:0043226	CC	organelle
2.24e-08	2560	1218	194	0.192	0.076	GO:0043228	CC	non-membrane-bounded organelle
5.36e-19	7725	1218	538	0.532	0.07	GO:0043227	CC	membrane-bounded organelle
3.97e-18	3369	1218	283	0.28	0.084	GO:0032991	CC	macromolecular complex
2.26e-10	2578	1218	204	0.202	0.079	GO:0043234	CC	protein complex
4.24e-08	15758	1218	883	0.873	0.056	GO:0005623	CC	cell
4.14e-08	15757	1218	883	0.873	0.056	GO:0044464	CC	cell part
4.45e-13	659	1218	81	0.08	0.123	GO:0031975	CC	envelope
6.7e-06	901	1218	78	0.077	0.087	GO:0000267	CC	cell fraction
1.18e-27	11154	1218	743	0.734	0.067	GO:0005622	CC	intracellular
7.13e-30	10373	1218	712	0.704	0.069	GO:0044424	CC	intracellular part
1.24e-32	7385	1218	566	0.559	0.077	GO:0005737	CC	cytoplasm
1.4e-06	677	1218	65	0.064	0.096	GO:0030529	CC	ribonucleoprotein complex
2.21e-31	4924	1218	421	0.416	0.085	GO:0044444	CC	cytoplasmic part
3.54e-09	762	1218	79	0.078	0.104	GO:0005829	CC	cytosol
8.61e-25	8852	1218	619	0.612	0.07	GO:0043229	CC	intracellular organelle
2.24e-08	2560	1218	194	0.192	0.076	GO:0043232	CC	intracellular non-membrane-bounded organelle
5.15e-10	380	1218	51	0.05	0.134	GO:0005840	CC	ribosome
3.57e-19	7712	1218	538	0.532	0.07	GO:0043231	CC	intracellular membrane-bounded organelle
8.64e-23	1348	1218	158	0.156	0.117	GO:0005739	CC	mitochondrion
4.94e-18	4570	1218	356	0.352	0.078	GO:0044422	CC	organelle part
8.32e-12	1702	1218	153	0.151	0.09	GO:0031090	CC	organelle membrane
9.58e-19	4492	1218	354	0.35	0.079	GO:0044446	CC	intracellular organelle part
1.76e-12	639	1218	78	0.077	0.122	GO:0031967	CC	organelle envelope
2.2e-15	326	1218	56	0.055	0.172	GO:0019866	CC	organelle inner membrane
1.8e-17	574	1218	83	0.082	0.145	GO:0044429	CC	mitochondrial part
8.49e-15	442	1218	66	0.065	0.149	GO:0005740	CC	mitochondrial envelope
4.35e-06	175	1218	25	0.025	0.143	GO:0005759	CC	mitochondrial matrix
7.44e-16	421	1218	66	0.065	0.157	GO:0031966	CC	mitochondrial membrane
2.07e-08	97	1218	21	0.021	0.216	GO:0044455	CC	mitochondrial membrane part
2.46e-16	301	1218	55	0.054	0.183	GO:0005743	CC	mitochondrial inner membrane
5.85e-07	63	1218	15	0.015	0.238	GO:0015935	CC	small ribosomal subunit
1.95e-05	18	1218	7	0.007	0.389	GO:0000315	CC	organellar large ribosomal subunit
1.95e-05	18	1218	7	0.007	0.389	GO:0005762	CC	mitochondrial large ribosomal subunit
1.11e-10	54	1218	18	0.018	0.333	GO:0016469	CC	proton-transporting two-sector ATPase complex
5.95e-10	29	1218	13	0.013	0.448	GO:0045259	CC	proton-transporting ATP synthase complex
8.41e-10	16	1218	10	0.01	0.625	GO:0005753	CC	mitochondrial proton-transporting ATP synthase complex
2.33e-07	31	1218	11	0.011	0.355	GO:0033177	CC	proton-transporting two-sector ATPase complex, proton-transporting domain
4.51e-07	21	1218	9	0.009	0.429	GO:0045263	CC	proton-transporting ATP synthase complex, coupling factor F(o)
1.44e-06	9	1218	6	0.006	0.667	GO:0000276	CC	mitochondrial proton-transporting ATP synthase complex, coupling factor F(o)
2.94e-05	19	1218	7	0.007	0.368	GO:0033178	CC	proton-transporting two-sector ATPase complex, catalytic domain
2.75e-05	48	1218	11	0.011	0.229	GO:0022626	CC	cytosolic ribosome
2.76e-06	216	1218	29	0.029	0.134	GO:0030424	CC	axon
6e-06	66	1218	14	0.014	0.212	GO:0070469	CC	respiratory chain
9.7e-07	885	1218	80	0.079	0.09	GO:0022892	MF	substrate-specific transporter activity
1.71e-05	775	1218	68	0.067	0.088	GO:0022891	MF	substrate-specific transmembrane transporter activity
1.45e-05	683	1218	62	0.061	0.091	GO:0015075	MF	ion transmembrane transporter activity
2.96e-06	524	1218	53	0.052	0.101	GO:0008324	MF	cation transmembrane transporter activity
6.52e-07	224	1218	31	0.031	0.138	GO:0022890	MF	inorganic cation transmembrane transporter activity
2.53e-07	182	1218	28	0.028	0.154	GO:0015077	MF	monovalent inorganic cation transmembrane transporter activity
1.8e-11	113	1218	27	0.027	0.239	GO:0015078	MF	hydrogen ion transmembrane transporter activity
1.32e-06	13	1218	7	0.007	0.538	GO:0046933	MF	hydrogen ion transporting ATP synthase activity, rotational mechanism
2.6e-06	25	1218	9	0.009	0.36	GO:0019829	MF	cation-transporting ATPase activity
4.52e-06	15	1218	7	0.007	0.467	GO:0046961	MF	proton-transporting ATPase activity, rotational mechanism
4.82e-08	336	1218	43	0.042	0.128	GO:0003735	MF	structural constituent of ribosome
3.61e-05	77	1217	15	0.134	0.195	HP:0007256	hp	Pyramidal signs
6.89e-05	72	1217	14	0.125	0.194	HP:0003487	hp	Babinski sign
4.24e-05	78	1217	15	0.134	0.192	HP:0001943	hp	Hypoglycemia
3.05e-05	43	1217	11	0.098	0.256	HP:0002921	hp	Abnormality of the cerebrospinal fluid
6.97e-05	25	1217	8	0.071	0.32	HP:0002490	hp	Increased CSF lactate
2.41e-05	22	1217	8	0.071	0.364	HP:0002181	hp	Cerebral edema
4.56e-07	370	1217	45	0.402	0.122	HP:0001250	hp	Seizures
5.85e-05	99	1217	17	0.152	0.172	HP:0000256	hp	Macrocephaly
5.59e-05	13	1217	6	0.054	0.462	HP:0004481	hp	Macrocephaly, progressive
1.67e-05	11	1217	6	0.054	0.545	HP:0006965	hp	Acute necrotizing encephalopathy
1.03e-05	32	1217	10	0.089	0.312	HP:0003546	hp	Exercise intolerance
5e-05	149	1217	22	0.196	0.148	HP:0004360	hp	Abnormality of acid-base metabolism
3.05e-05	43	1217	11	0.098	0.256	HP:0001410	hp	Decreased liver function
5.59e-05	13	1217	6	0.054	0.462	HP:0008316	hp	Abnormal mitochondria in muscle tissue
1.34e-05	273	1217	34	0.304	0.125	HP:0001317	hp	Abnormality of the cerebellum
2.76e-06	232	1217	32	0.286	0.138	HP:0002311	hp	Incoordination
1.54e-06	215	1217	31	0.277	0.144	HP:0001251	hp	Ataxia
3.5e-05	68	1217	14	0.125	0.206	HP:0003128	hp	Lactic acidemia
2.37e-05	654	1217	61	0.545	0.093	HP:0100543	hp	Cognitive impairment
2.76e-05	113	1217	19	0.17	0.168	HP:0002489	hp	Psychomotor regression
5.36e-07	637	1217	64	0.571	0.1	HP:0003011	hp	Abnormality of musculature
1.36e-08	332	1217	45	0.402	0.136	HP:0001252	hp	Muscular hypotonia
2.25e-06	22	1217	9	0.08	0.409	HP:0002415	hp	Leukodystrophy
7.28e-05	55	1217	12	0.107	0.218	HP:0001639	hp	Hypertrophic cardiomyopathy
1.83e-11	180	1217	37	0.095	0.206	KEGG:05016	ke	Huntington's disease
8.54e-10	177	1217	34	0.087	0.192	KEGG:05010	ke	Alzheimer's disease
4.19e-06	1166	1217	105	0.269	0.09	KEGG:01100	ke	Metabolic pathways
5.73e-06	118	1217	21	0.054	0.178	KEGG:03010	ke	Ribosome
1e-12	133	1217	33	0.084	0.248	KEGG:05012	ke	Parkinson's disease
1.37e-13	132	1217	34	0.087	0.258	KEGG:00190	ke	Oxidative phosphorylation
2.36e-05	828	1219	68	0.067	0.082	MI:hsa-miR-548d-5p	mi	MI:hsa-miR-548d-5p
1.79e-06	736	1219	66	0.065	0.09	MI:mmu-miR-483	mi	MI:mmu-miR-483
1.3e-05	844	1219	70	0.068	0.083	MI:hsa-miR-548b-5p	mi	MI:hsa-miR-548b-5p
2.07e-05	872	1219	71	0.069	0.081	MI:hsa-miR-548c-5p	mi	MI:hsa-miR-548c-5p
8.01e-06	648	1219	58	0.057	0.09	MI:mmu-miR-190	mi	MI:mmu-miR-190
3.32e-05	837	1219	68	0.067	0.081	MI:mmu-let-7g*	mi	MI:mmu-let-7g*
2.69e-05	879	1219	71	0.069	0.081	MI:mmu-let-7c-1*	mi	MI:mmu-let-7c-1*
0.000111	109	1109	20	0.087	0.183	REAC:420492	re	Eukaryotic Translation Elongation
2.3e-06	218	1109	36	0.156	0.165	REAC:420194	re	Integration of energy metabolism
3.75e-06	241	1109	38	0.165	0.158	REAC:420195	re	Diabetes pathways
1.36e-07	170	1109	33	0.143	0.194	REAC:420193	re	Glucose Regulation of Insulin Secretion
1.87e-05	74	1109	17	0.074	0.23	REAC:420751	re	Electron Transport Chain
1.02e-05	57	1109	15	0.065	0.263	REAC:420221	re	Purine metabolism
4.53e-07	40	1109	14	0.061	0.35	REAC:420233	re	Purine biosynthesis
2.13e-06	23	1109	10	0.043	0.435	REAC:420446	re	ATP formation
8.82e-07	17	1109	9	0.039	0.529	REAC:420462	re	Formation of ATP by chemiosmotic coupling
8.82e-07	17	1109	9	0.039	0.529	REAC:405106	re	ATP is synthesized from ADP and Pi by ATPase
8.82e-07	17	1109	9	0.039	0.529	REAC:410058	re	Enzyme-bound ATP is released
8.82e-07	17	1109	9	0.039	0.529	REAC:403106	re	ADP and Pi bind to ATPase
2.39e-08	5332	1217	374	0.437	0.07	TF:M00803_0	tf	GGCGSG:0
9.91e-05	6204	1217	400	0.467	0.064	TF:M00800_4	tf	GSCCSCRGGCNRNRNN:4
2.21e-11	4832	1217	360	0.421	0.075	TF:M00333_4	tf	NRNGNGCGCGCWN:4
5.04e-08	3581	1217	267	0.312	0.075	TF:M00333_3	tf	NRNGNGCGCGCWN:3
1.03e-06	5709	1217	386	0.451	0.068	TF:M00716_3	tf	GSGCGCGR:3
4.94e-05	3850	1217	265	0.31	0.069	TF:M00716_2	tf	GSGCGCGR:2
