# Supplementary material for: Neuroglobin-Deficiency Exacerbates Hif1A and c-FOS Response, but Does Not Affect Neuronal Survival during Severe Hypoxia In Vivo
Source: PLoS One. 2011 Dec 2;6(12):e28160. doi: 10.1371/journal.pone.0028160 (PMC3229544; doi:10.1371/journal.pone.0028160)
Supplement: Table S6 — Functional annotation of differentially expressed genes in Ngb-deficient mice by g:Profiler. Data is presented on 4 worksheets entitled according to their contents. Clicking on a hyperlink in the Q&T column will create a new g:Profiler query using the genes that triggered the annotation. (XLS) [file pone.0028160.s007.xls]

## Sheet: Up_regulated_90min
p-value	T	Q	Q&T	Q&T/Q	Q&T/T	Term ID	Term domain	Term name
9.74e-06	6351	292	107	0.463	0.017	GO:0043170	BP	macromolecule metabolic process
3.06e-06	7390	292	122	0.528	0.017	GO:0044237	BP	cellular metabolic process
9.78e-07	5690	292	102	0.442	0.018	GO:0044260	BP	cellular macromolecule metabolic process
2.29e-08	3144	292	71	0.307	0.023	GO:0019538	BP	protein metabolic process
2.79e-10	2595	292	67	0.29	0.026	GO:0044267	BP	cellular protein metabolic process
2.73e-09	596	292	27	0.117	0.045	GO:0006412	BP	translation
1.49e-10	3369	292	80	0.346	0.024	GO:0032991	CC	macromolecular complex
1.25e-11	8874	292	156	0.675	0.018	GO:0043226	CC	organelle
4.9e-08	2560	292	61	0.264	0.024	GO:0043228	CC	non-membrane-bounded organelle
2.39e-07	7725	292	130	0.563	0.017	GO:0043227	CC	membrane-bounded organelle
1.79e-06	4570	292	86	0.372	0.019	GO:0044422	CC	organelle part
1.63e-12	11154	292	183	0.792	0.016	GO:0005622	CC	intracellular
1e-11	10373	292	173	0.749	0.017	GO:0044424	CC	intracellular part
8.24e-11	7385	292	136	0.589	0.018	GO:0005737	CC	cytoplasm
4.04e-14	677	292	36	0.156	0.053	GO:0030529	CC	ribonucleoprotein complex
4e-07	4924	292	93	0.403	0.019	GO:0044444	CC	cytoplasmic part
9.86e-12	8852	292	156	0.675	0.018	GO:0043229	CC	intracellular organelle
4.9e-08	2560	292	61	0.264	0.024	GO:0043232	CC	intracellular non-membrane-bounded organelle
1.05e-09	380	292	22	0.095	0.058	GO:0005840	CC	ribosome
2.14e-07	7712	292	130	0.563	0.017	GO:0043231	CC	intracellular membrane-bounded organelle
1.31e-06	4610	292	87	0.377	0.019	GO:0005634	CC	nucleus
8.4e-07	4492	292	86	0.372	0.019	GO:0044446	CC	intracellular organelle part
1.27e-05	757	292	24	0.104	0.032	GO:0003723	MF	RNA binding
2.99e-05	31	292	5	0.022	0.161	GO:0019843	MF	rRNA binding
7.36e-07	641	292	24	0.104	0.037	GO:0005198	MF	structural molecule activity
6.5e-10	336	292	21	0.091	0.062	GO:0003735	MF	structural constituent of ribosome
9.18e-06	8106	292	129	0.558	0.016	GO:0005515	MF	protein binding
0.000656	177	268	9	0.101	0.051	KEGG:05010	ke	Alzheimer's disease
5.34e-08	118	268	12	0.135	0.102	KEGG:03010	ke	Ribosome
0.000139	545	292	18	0.071	0.033	MI:mmu-miR-16*	mi	MI:mmu-miR-16*
3.05e-05	879	292	26	0.102	0.03	MI:mmu-let-7c-1*	mi	MI:mmu-let-7c-1*
5.36e-05	856	292	25	0.098	0.029	MI:mmu-miR-132	mi	MI:mmu-miR-132
0.000123	742	292	22	0.087	0.03	MI:mmu-miR-495	mi	MI:mmu-miR-495
1.03e-05	825	292	26	0.102	0.032	MI:hsa-miR-548a-5p	mi	MI:hsa-miR-548a-5p
3.97e-06	685	292	24	0.094	0.035	MI:mmu-miR-802	mi	MI:mmu-miR-802
1.18e-05	127	268	12	0.179	0.094	REAC:420550	re	3' -UTR-mediated translational regulation
1.18e-05	127	268	12	0.179	0.094	REAC:420549	re	L13a-mediated translational silencing of Ceruloplasmin expression
4.21e-05	62	268	8	0.119	0.129	REAC:409204	re	Dissociation of L13a from the 60s ribosomal subunit
6.6e-07	226	268	18	0.269	0.08	REAC:420172	re	Metabolism of proteins
8.04e-06	144	268	13	0.194	0.09	REAC:420493	re	Translation
4.23e-06	136	268	13	0.194	0.096	REAC:420629	re	Eukaryotic Translation Initiation
4.23e-06	136	268	13	0.194	0.096	REAC:420628	re	Cap-dependent Translation Initiation
2.12e-06	128	268	13	0.194	0.102	REAC:420748	re	GTP hydrolysis and joining of the 60S ribosomal subunit
1.4e-06	104	268	12	0.179	0.115	REAC:409911	re	eIF5B:GTP is hydrolyzed and released
1.4e-06	104	268	12	0.179	0.115	REAC:419146	re	The 60S subunit joins the translation initiation complex
4.15e-06	115	268	12	0.179	0.104	REAC:420749	re	Formation of a pool of free 40S subunits
1.4e-06	104	268	12	0.179	0.115	REAC:418213	re	Release of 40S and 60S subunits from the 80S ribosome
2.33e-06	109	268	12	0.179	0.11	REAC:420492	re	Eukaryotic Translation Elongation
1.72e-06	106	268	12	0.179	0.113	REAC:420491	re	Peptide chain elongation
1.56e-06	105	268	12	0.179	0.114	REAC:403848	re	Aminoacyl-tRNA binds to the ribosome at the A-site
1.26e-06	103	268	12	0.179	0.117	REAC:416848	re	Peptide transfer from P-site tRNA to the A-site tRNA
1.56e-06	105	268	12	0.179	0.114	REAC:413106	re	Hydrolysis of eEF1A:GTP
1.72e-06	106	268	12	0.179	0.113	REAC:419525	re	Translocation of ribosome by 3 bases in the 3' direction
1.56e-06	105	268	12	0.179	0.114	REAC:420814	re	Eukaryotic Translation Termination
1.56e-06	105	268	12	0.179	0.114	REAC:412925	re	GTP bound eRF3:eRF1 complex binds the peptidyl tRNA:mRNA:80S Ribosome complex
1.56e-06	105	268	12	0.179	0.114	REAC:412928	re	GTP Hydrolysis by eRF3 bound to the eRF1:mRNA:polypeptide:80S Ribosome complex
1.56e-06	105	268	12	0.179	0.114	REAC:417595	re	Polypeptide release from the eRF3-GDP:eRF1:mRNA:80S Ribosome complex
0.000101	6204	268	108	0.537	0.017	TF:M00800_4	tf	GSCCSCRGGCNRNRNN:4

## Sheet: Down_regulated_90min
p-value	T	Q	Q&T	Q&T/Q	Q&T/T	Term ID	Term domain	Term name
6.53e-07	76	259	8	0.043	0.105	GO:0006352	BP	transcription initiation, DNA-dependent
5.19e-06	15253	259	169	0.909	0.011	GO:0008150	BP	biological_process
5.29e-09	13125	259	160	0.86	0.012	GO:0009987	BP	cellular process
1.3e-15	186	259	20	0.108	0.108	GO:0071103	BP	DNA conformation change
2.24e-07	8611	259	117	0.629	0.014	GO:0008152	BP	metabolic process
4.83e-08	7592	259	109	0.586	0.014	GO:0044238	BP	primary metabolic process
4.81e-07	562	259	20	0.108	0.036	GO:0005975	BP	carbohydrate metabolic process
1.53e-09	7390	259	111	0.597	0.015	GO:0044237	BP	cellular metabolic process
1.58e-06	263	259	13	0.07	0.049	GO:0006091	BP	generation of precursor metabolites and energy
3.2e-09	414	259	20	0.108	0.048	GO:0044262	BP	cellular carbohydrate metabolic process
1.53e-05	2814	259	49	0.263	0.017	GO:0071840	BP	cellular component organization or biogenesis
5.97e-11	1038	259	35	0.188	0.034	GO:0044085	BP	cellular component biogenesis
3.78e-06	2207	259	43	0.231	0.019	GO:0071841	BP	cellular component organization or biogenesis at cellular level
1.03e-05	2692	259	48	0.258	0.018	GO:0016043	BP	cellular component organization
2.74e-13	714	259	32	0.172	0.045	GO:0043933	BP	macromolecular complex subunit organization
6.3e-19	147	259	21	0.113	0.143	GO:0071824	BP	protein-DNA complex subunit organization
9.65e-12	919	259	34	0.183	0.037	GO:0022607	BP	cellular component assembly
2.6e-14	655	259	32	0.172	0.049	GO:0065003	BP	macromolecular complex assembly
2.64e-06	2101	259	42	0.226	0.02	GO:0071842	BP	cellular component organization at cellular level
2.09e-14	446	259	27	0.145	0.061	GO:0034621	BP	cellular macromolecular complex subunit organization
1.28e-11	678	259	29	0.156	0.043	GO:0071844	BP	cellular component assembly at cellular level
1.21e-15	397	259	27	0.145	0.068	GO:0034622	BP	cellular macromolecular complex assembly
4.05e-19	144	259	21	0.113	0.146	GO:0065004	BP	protein-DNA complex assembly
8.99e-06	1465	259	32	0.172	0.022	GO:0006996	BP	organelle organization
9.33e-08	557	259	21	0.113	0.038	GO:0051276	BP	chromosome organization
1.7e-09	442	259	21	0.113	0.048	GO:0006325	BP	chromatin organization
2.13e-18	135	259	20	0.108	0.148	GO:0034728	BP	nucleosome organization
2.5e-17	175	259	21	0.113	0.12	GO:0006333	BP	chromatin assembly or disassembly
1.08e-16	164	259	20	0.108	0.122	GO:0006323	BP	DNA packaging
1.83e-18	134	259	20	0.108	0.149	GO:0031497	BP	chromatin assembly
9.83e-19	130	259	20	0.108	0.154	GO:0006334	BP	nucleosome assembly
1.5e-06	398	259	16	0.086	0.04	GO:0044282	BP	small molecule catabolic process
3.56e-08	478	259	20	0.108	0.042	GO:0006066	BP	alcohol metabolic process
4.69e-13	253	259	20	0.108	0.079	GO:0005996	BP	monosaccharide metabolic process
5.13e-14	225	259	20	0.108	0.089	GO:0019318	BP	hexose metabolic process
3.98e-15	197	259	20	0.108	0.102	GO:0006006	BP	glucose metabolic process
3.51e-07	96	259	9	0.048	0.094	GO:0046164	BP	alcohol catabolic process
3.72e-07	126	259	10	0.054	0.079	GO:0016052	BP	carbohydrate catabolic process
3.09e-08	97	259	10	0.054	0.103	GO:0044275	BP	cellular carbohydrate catabolic process
5.1e-08	77	259	9	0.048	0.117	GO:0046365	BP	monosaccharide catabolic process
4.04e-08	75	259	9	0.048	0.12	GO:0019320	BP	hexose catabolic process
3.58e-08	74	259	9	0.048	0.122	GO:0006007	BP	glucose catabolic process
7.25e-09	62	259	9	0.048	0.145	GO:0006096	BP	glycolysis
9.9e-10	22	259	7	0.038	0.318	GO:0030219	BP	megakaryocyte differentiation
3e-10	19	259	7	0.038	0.368	GO:0045652	BP	regulation of megakaryocyte differentiation
2.98e-07	47	259	7	0.038	0.149	GO:0045638	BP	negative regulation of myeloid cell differentiation
2.13e-11	14	259	7	0.038	0.5	GO:0045653	BP	negative regulation of megakaryocyte differentiation
1.58e-06	2595	259	49	0.263	0.019	GO:0044267	BP	cellular protein metabolic process
1.91e-11	596	259	27	0.145	0.045	GO:0006412	BP	translation
6.84e-16	3369	259	79	0.425	0.023	GO:0032991	CC	macromolecular complex
9.13e-18	145	259	20	0.108	0.138	GO:0032993	CC	protein-DNA complex
3.31e-07	8874	259	119	0.64	0.013	GO:0043226	CC	organelle
1.07e-12	2560	259	62	0.333	0.024	GO:0043228	CC	non-membrane-bounded organelle
2.05e-05	4570	259	69	0.371	0.015	GO:0044422	CC	organelle part
3.57e-13	11154	259	153	0.823	0.014	GO:0005622	CC	intracellular
7.55e-12	10373	259	144	0.774	0.014	GO:0044424	CC	intracellular part
1.02e-07	7385	259	106	0.57	0.014	GO:0005737	CC	cytoplasm
1.43e-07	677	259	23	0.124	0.034	GO:0030529	CC	ribonucleoprotein complex
9.64e-06	4924	259	74	0.398	0.015	GO:0044444	CC	cytoplasmic part
4.02e-06	762	259	22	0.118	0.029	GO:0005829	CC	cytosol
4.31e-07	128	259	10	0.054	0.078	GO:0044445	CC	cytosolic part
2.82e-07	8852	259	119	0.64	0.013	GO:0043229	CC	intracellular organelle
1.07e-12	2560	259	62	0.333	0.024	GO:0043232	CC	intracellular non-membrane-bounded organelle
1.76e-08	505	259	21	0.113	0.042	GO:0005694	CC	chromosome
1.54e-11	380	259	22	0.118	0.058	GO:0005840	CC	ribosome
6.22e-06	48	259	6	0.032	0.125	GO:0022626	CC	cytosolic ribosome
1.12e-05	4492	259	69	0.371	0.015	GO:0044446	CC	intracellular organelle part
5.03e-09	470	259	21	0.113	0.045	GO:0044427	CC	chromosomal part
3.55e-13	281	259	21	0.113	0.075	GO:0000785	CC	chromatin
1.88e-19	120	259	20	0.108	0.167	GO:0000786	CC	nucleosome
2.31e-06	63	259	7	0.038	0.111	GO:0015935	CC	small ribosomal subunit
1.78e-06	39	259	6	0.032	0.154	GO:0022627	CC	cytosolic small ribosomal subunit
8.5e-06	5	259	3	0.016	0.6	GO:0000015	CC	phosphopyruvate hydratase complex
8.5e-06	5	259	3	0.016	0.6	GO:0004634	MF	phosphopyruvate hydratase activity
1.41e-09	23	259	7	0.038	0.304	GO:0016986	MF	transcription initiation factor activity
1.07e-12	65	259	12	0.065	0.185	GO:0016903	MF	oxidoreductase activity, acting on the aldehyde or oxo group of donors
1.59e-13	56	259	12	0.065	0.214	GO:0016620	MF	oxidoreductase activity, acting on the aldehyde or oxo group of donors, NAD or NADP as acceptor
7.86e-17	32	259	12	0.065	0.375	GO:0008943	MF	glyceraldehyde-3-phosphate dehydrogenase activity
1.41e-09	23	259	7	0.038	0.304	GO:0004365	MF	glyceraldehyde-3-phosphate dehydrogenase (phosphorylating) activity
1.83e-11	641	259	28	0.151	0.044	GO:0005198	MF	structural molecule activity
1.36e-12	336	259	22	0.118	0.065	GO:0003735	MF	structural constituent of ribosome
1.57e-05	325	259	13	0.07	0.04	GO:0048037	MF	cofactor binding
4.06e-06	243	259	12	0.065	0.049	GO:0050662	MF	coenzyme binding
4.49e-11	88	259	12	0.065	0.136	GO:0051287	MF	NAD+ or NADH binding
7.29e-15	138	258	20	0.204	0.145	KEGG:05322	ke	Systemic lupus erythematosus
1.31e-06	118	258	11	0.112	0.093	KEGG:03010	ke	Ribosome
5.06e-07	66	258	9	0.092	0.136	KEGG:00010	ke	Glycolysis / Gluconeogenesis
1.29e-05	798	258	21	0.111	0.026	MI:mmu-miR-296-5p	mi	MI:mmu-miR-296-5p
4.47e-05	109	258	10	0.161	0.092	REAC:420492	re	Eukaryotic Translation Elongation
3.5e-05	106	258	10	0.161	0.094	REAC:420491	re	Peptide chain elongation
3.22e-05	105	258	10	0.161	0.095	REAC:403848	re	Aminoacyl-tRNA binds to the ribosome at the A-site
3.22e-05	105	258	10	0.161	0.095	REAC:413106	re	Hydrolysis of eEF1A:GTP
3.5e-05	106	258	10	0.161	0.094	REAC:419525	re	Translocation of ribosome by 3 bases in the 3' direction
6.98e-05	23	258	5	0.081	0.217	REAC:420828	re	p75NTR signals via NF-kB
1.41e-05	17	258	5	0.081	0.294	REAC:420829	re	p75NTR recruits signalling complexes
4.33e-05	11	258	4	0.065	0.364	REAC:419370	re	TRAF6 is auto-ubiquitinated
3.22e-06	34	258	7	0.113	0.206	REAC:420310	re	Double-Strand Break Repair
1.01e-06	29	258	7	0.113	0.241	REAC:420309	re	Homologous Recombination Repair
1.01e-06	29	258	7	0.113	0.241	REAC:420308	re	Homologous recombination repair of replication-independent double-strand breaks
5.78e-08	20	258	7	0.113	0.35	REAC:420729	re	ATM mediated response to DNA double-strand break
5.78e-08	20	258	7	0.113	0.35	REAC:420912	re	ATM mediated phosphorylation of repair proteins
1.52e-08	17	258	7	0.113	0.412	REAC:417333	re	Phosphorylation of histone H2AX at Serine-139 by ATM at the site of DSB
1.75e-07	23	258	7	0.113	0.304	REAC:420307	re	Recruitment of repair and signaling proteins to double-strand breaks
1.52e-08	17	258	7	0.113	0.412	REAC:414840	re	MDC1/NFBD1associates with gamma H2AX at nuclear foci
3.82e-08	19	258	7	0.113	0.368	REAC:406030	re	BRCA1 associates with 53BP1at the site of DNA double-strand break
3.82e-08	19	258	7	0.113	0.368	REAC:420533	re	MRN complex relocalizes to nuclear foci
3.82e-08	19	258	7	0.113	0.368	REAC:420542	re	Assembly of the RAD50-MRE11-NBS1 complex at DNA double-strand breaks
3.82e-08	19	258	7	0.113	0.368	REAC:404541	re	Association of MRN with sites of DSB
1.52e-08	17	258	7	0.113	0.412	REAC:404482	re	Association of gamma-H2AX with NBS1
2.45e-08	18	258	7	0.113	0.389	REAC:400937	re	53BP1 associates with gamma H2AX at nuclear foci
2.45e-08	18	258	7	0.113	0.389	REAC:417015	re	phospho-ATM (Serine 1981) associates with DNA at the site of double-strand breaks
9.11e-05	13	258	4	0.065	0.308	REAC:419749	re	Ubiquitination of stimulated EGFR (Cbl)
9.11e-05	13	258	4	0.065	0.308	REAC:420889	re	NRIF signals cell death from the nucleus
9.62e-06	8	258	4	0.065	0.5	REAC:417605	re	Polyubiquitinated NRIF migrates to the nucleus
9.62e-06	8	258	4	0.065	0.5	REAC:417600	re	Polyubiquitinated NRIF binds to p62 (Sequestosome)
2.12e-06	6	258	4	0.065	0.667	REAC:419732	re	Ubiquitinated Orc1 enters the cytosol
9.11e-05	13	258	4	0.065	0.308	REAC:419741	re	Ubiquitination of Emi1 by SCF-beta-TrCP
6.6e-05	114	258	10	0.161	0.088	REAC:420190	re	Metabolism of carbohydrates
6.58e-06	88	258	10	0.161	0.114	REAC:420189	re	Glucose metabolism
9.45e-08	43	258	9	0.145	0.209	REAC:420199	re	Gluconeogenesis
9.62e-06	8	258	4	0.065	0.5	REAC:399904	re	1,3-bisphospho-D-glycerate + NADH + H+ <=> D-glyceraldehyde 3-phosphate + Orthophosphate + NAD+
3.02e-05	4	258	3	0.048	0.75	REAC:417062	re	Phosphoenolpyruvate + H2O <=> 2-Phospho-D-glycerate
2.94e-09	30	258	9	0.145	0.3	REAC:420267	re	Glycolysis
9.62e-06	8	258	4	0.065	0.5	REAC:420690	re	Glyceraldehyde 3-phosphate, NAD+, and orthophosphate react to form 1,3-bisphosphoglycerate, NADH, and H+
9.62e-06	8	258	4	0.065	0.5	REAC:408519	re	D-glyceraldehyde 3-phosphate + orthophosphate + NAD+ <=> 1,3-bisphospho-D-glycerate + NADH + H+
3.02e-05	4	258	3	0.048	0.75	REAC:400376	re	2-Phospho-D-glycerate <=> Phosphoenolpyruvate + H2O
6.4e-05	12	258	4	0.065	0.333	REAC:402650	re	Activation of TAK1-TAB2 complex
2.12e-06	6	258	4	0.065	0.667	REAC:417119	re	Phosphorylated Orc1 is ubiquitinated while still associated with chromatin
1.71e-05	9	258	4	0.065	0.444	REAC:420646	re	Association of licensing factors with the pre-replicative complex
9.62e-06	8	258	4	0.065	0.5	REAC:419156	re	The geminin component of geminin:Cdt1 complexes is ubiquitinated, releasing Cdt1
0.000126	14	258	4	0.065	0.286	REAC:405139	re	Auto-ubiquitination of TRAF6
0.00013	26	258	5	0.081	0.192	REAC:415036	re	Multiubiquitination of APC/C-associated Cdh1
4.88e-06	7	258	4	0.065	0.571	REAC:413180	re	IkB is ubiquitinated and degraded
0.000126	14	258	4	0.065	0.286	REAC:419746	re	Ubiquitination of phospho-p27/p21
0.000126	14	258	4	0.065	0.286	REAC:419756	re	Ubiquitination of stimulated EGFR (Cbl:Grb2)
1.53e-05	3579	258	54	0.397	0.015	TF:M01104_0	tf	GNGGGGG:0

## Sheet: Up_regulated_24h
p-value	T	Q	Q&T	Q&T/Q	Q&T/T	Term ID	Term domain	Term name
5.58e-07	716	977	55	0.075	0.077	GO:0046907	BP	intracellular transport
2.15e-05	24	977	7	0.009	0.292	GO:0010171	BP	body morphogenesis
1.93e-05	557	977	42	0.057	0.075	GO:0051276	BP	chromosome organization
4.93e-06	1311	977	82	0.111	0.063	GO:0033036	BP	macromolecule localization
3.3e-07	81	977	15	0.02	0.185	GO:0006403	BP	RNA localization
2.08e-06	93	977	15	0.02	0.161	GO:0015931	BP	nucleobase, nucleoside, nucleotide and nucleic acid transport
2.35e-07	79	977	15	0.02	0.19	GO:0050657	BP	nucleic acid transport
2.35e-07	79	977	15	0.02	0.19	GO:0051236	BP	establishment of RNA localization
2.35e-07	79	977	15	0.02	0.19	GO:0050658	BP	RNA transport
4.35e-07	72	977	14	0.019	0.194	GO:0051028	BP	mRNA transport
1.45e-06	58	977	12	0.016	0.207	GO:0051168	BP	nuclear export
2.46e-05	33	977	8	0.011	0.242	GO:0006405	BP	RNA export from nucleus
1.53e-06	13125	977	555	0.753	0.042	GO:0009987	BP	cellular process
1.22e-12	8611	977	420	0.57	0.049	GO:0008152	BP	metabolic process
1.66e-18	6351	977	353	0.479	0.056	GO:0043170	BP	macromolecule metabolic process
7.96e-19	3812	977	244	0.331	0.064	GO:0010467	BP	gene expression
1.47e-16	7592	977	396	0.537	0.052	GO:0044238	BP	primary metabolic process
7.83e-06	4453	977	219	0.297	0.049	GO:0009058	BP	biosynthetic process
2.38e-08	3623	977	197	0.267	0.054	GO:0009059	BP	macromolecule biosynthetic process
3.65e-18	4479	977	272	0.369	0.061	GO:0006807	BP	nitrogen compound metabolic process
1.62e-18	7390	977	395	0.536	0.053	GO:0044237	BP	cellular metabolic process
6.97e-18	4387	977	267	0.362	0.061	GO:0034641	BP	cellular nitrogen compound metabolic process
3.36e-20	4070	977	260	0.353	0.064	GO:0006139	BP	nucleobase, nucleoside, nucleotide and nucleic acid metabolic process
5.77e-22	3550	977	241	0.327	0.068	GO:0090304	BP	nucleic acid metabolic process
9.65e-23	5690	977	339	0.46	0.06	GO:0044260	BP	cellular macromolecule metabolic process
6.23e-12	2494	977	160	0.217	0.064	GO:0016070	BP	RNA metabolic process
1.52e-26	334	977	63	0.085	0.189	GO:0016071	BP	mRNA metabolic process
9.72e-21	489	977	68	0.092	0.139	GO:0006396	BP	RNA processing
1.18e-19	223	977	44	0.06	0.197	GO:0008380	BP	RNA splicing
1.47e-22	280	977	53	0.072	0.189	GO:0006397	BP	mRNA processing
5e-06	4329	977	215	0.292	0.05	GO:0044249	BP	cellular biosynthetic process
8.56e-09	3554	977	196	0.266	0.055	GO:0034645	BP	cellular macromolecule biosynthetic process
2.55e-08	2635	977	153	0.208	0.058	GO:0006350	BP	transcription
6.35e-08	3785	977	202	0.274	0.053	GO:0019222	BP	regulation of metabolic process
2.87e-08	3357	977	185	0.251	0.055	GO:0080090	BP	regulation of primary metabolic process
1.03e-08	2908	977	167	0.227	0.057	GO:0009889	BP	regulation of biosynthetic process
2.04e-08	3251	977	181	0.246	0.056	GO:0060255	BP	regulation of macromolecule metabolic process
2.76e-09	2768	977	163	0.221	0.059	GO:0010556	BP	regulation of macromolecule biosynthetic process
3.13e-10	2840	977	170	0.231	0.06	GO:0010468	BP	regulation of gene expression
3.23e-06	219	977	24	0.033	0.11	GO:0010608	BP	posttranscriptional regulation of gene expression
2.03e-07	2901	977	161	0.218	0.055	GO:0051171	BP	regulation of nitrogen compound metabolic process
2.81e-08	3493	977	191	0.259	0.055	GO:0031323	BP	regulation of cellular metabolic process
1.01e-08	2885	977	166	0.225	0.058	GO:0031326	BP	regulation of cellular biosynthetic process
1.14e-09	2713	977	162	0.22	0.06	GO:2000112	BP	regulation of cellular macromolecule biosynthetic process
2.76e-05	128	977	16	0.022	0.125	GO:0006417	BP	regulation of translation
1.15e-07	2876	977	161	0.218	0.056	GO:0019219	BP	regulation of nucleobase, nucleoside, nucleotide and nucleic acid metabolic process
2.93e-07	2537	977	144	0.195	0.057	GO:0045449	BP	regulation of transcription
1.79e-05	2595	977	138	0.187	0.053	GO:0044267	BP	cellular protein metabolic process
6.76e-06	56	977	11	0.015	0.196	GO:0006401	BP	RNA catabolic process
6.82e-06	46	977	10	0.014	0.217	GO:0006402	BP	mRNA catabolic process
1.81e-05	41	977	9	0.012	0.22	GO:0000956	BP	nuclear-transcribed mRNA catabolic process
4.9e-07	301	977	31	0.042	0.103	GO:0016568	BP	chromatin modification
2.76e-09	3369	977	190	0.258	0.056	GO:0032991	CC	macromolecular complex
1.11e-23	8874	977	469	0.636	0.053	GO:0043226	CC	organelle
2.99e-07	2560	977	145	0.197	0.057	GO:0043228	CC	non-membrane-bounded organelle
4.35e-22	7725	977	420	0.57	0.054	GO:0043227	CC	membrane-bounded organelle
8.33e-16	1516	977	122	0.166	0.08	GO:0031974	CC	membrane-enclosed lumen
1.45e-12	4570	977	256	0.347	0.056	GO:0044422	CC	organelle part
1.01e-15	1483	977	120	0.163	0.081	GO:0043233	CC	organelle lumen
4.9e-29	11154	977	565	0.767	0.051	GO:0005622	CC	intracellular
1.15e-26	10373	977	532	0.722	0.051	GO:0044424	CC	intracellular part
5.24e-08	7385	977	350	0.475	0.047	GO:0005737	CC	cytoplasm
1.58e-11	677	977	64	0.087	0.095	GO:0030529	CC	ribonucleoprotein complex
5.88e-24	8852	977	469	0.636	0.053	GO:0043229	CC	intracellular organelle
2.99e-07	2560	977	145	0.197	0.057	GO:0043232	CC	intracellular non-membrane-bounded organelle
2.99e-22	7712	977	420	0.57	0.054	GO:0043231	CC	intracellular membrane-bounded organelle
2.64e-31	4610	977	315	0.427	0.068	GO:0005634	CC	nucleus
1.17e-12	4492	977	253	0.343	0.056	GO:0044446	CC	intracellular organelle part
7.83e-16	1478	977	120	0.163	0.081	GO:0070013	CC	intracellular organelle lumen
2.26e-23	1543	977	141	0.191	0.091	GO:0044428	CC	nuclear part
4.75e-15	128	977	29	0.039	0.227	GO:0005681	CC	spliceosomal complex
3.47e-20	1215	977	115	0.156	0.095	GO:0031981	CC	nuclear lumen
2.01e-12	727	977	69	0.094	0.095	GO:0005654	CC	nucleoplasm
3.03e-08	620	977	53	0.072	0.085	GO:0044451	CC	nucleoplasm part
2e-07	188	977	24	0.033	0.128	GO:0016604	CC	nuclear body
1.19e-09	112	977	21	0.028	0.188	GO:0016607	CC	nuclear speck
5.56e-08	412	977	40	0.054	0.097	GO:0005730	CC	nucleolus
4.44e-06	334	977	31	0.042	0.093	GO:0016887	MF	ATPase activity
2.96e-07	16701	977	677	0.919	0.041	GO:0003674	MF	molecular_function
3.5e-33	12669	977	623	0.845	0.049	GO:0005488	MF	binding
2.75e-07	1649	977	103	0.14	0.062	GO:0001882	MF	nucleoside binding
3.67e-07	1638	977	102	0.138	0.062	GO:0001883	MF	purine nucleoside binding
2.17e-24	3247	977	233	0.316	0.072	GO:0003676	MF	nucleic acid binding
4.3e-09	2032	977	128	0.174	0.063	GO:0003677	MF	DNA binding
1.21e-20	757	977	87	0.118	0.115	GO:0003723	MF	RNA binding
6.93e-21	8106	977	431	0.585	0.053	GO:0005515	MF	protein binding
1.09e-05	618	977	46	0.062	0.074	GO:0019899	MF	enzyme binding
4.16e-17	2412	977	172	0.233	0.071	GO:0000166	MF	nucleotide binding
1.56e-07	1882	977	115	0.156	0.061	GO:0032553	MF	ribonucleotide binding
4.86e-07	1967	977	117	0.159	0.059	GO:0017076	MF	purine nucleotide binding
1.52e-07	1881	977	115	0.156	0.061	GO:0032555	MF	purine ribonucleotide binding
1.26e-07	1853	977	114	0.155	0.062	GO:0035639	MF	purine ribonucleoside triphosphate binding
8.36e-07	1604	977	99	0.134	0.062	GO:0030554	MF	adenyl nucleotide binding
1.25e-07	1519	977	98	0.133	0.065	GO:0032559	MF	adenyl ribonucleotide binding
1.23e-07	1498	977	97	0.132	0.065	GO:0005524	MF	ATP binding
3.65e-06	62	835	11	0.177	0.177	HP:0003745	hp	Sporadic
6.3e-05	43	835	8	0.129	0.186	HP:0001420	hp	Isolated cases
2.92e-18	132	977	32	0.134	0.242	KEGG:03040	ke	Spliceosome
1.47e-05	87	977	13	0.054	0.149	KEGG:03015	ke	mRNA surveillance pathway
1.34e-05	74	977	12	0.05	0.162	KEGG:03018	ke	RNA degradation
3.78e-05	825	977	57	0.069	0.069	MI:hsa-miR-548a-5p	mi	MI:hsa-miR-548a-5p
2.26e-06	953	977	68	0.082	0.071	MI:hsa-miR-548a-3p	mi	MI:hsa-miR-548a-3p
3.95e-06	912	977	65	0.079	0.071	MI:hsa-miR-520a-3p	mi	MI:hsa-miR-520a-3p
0.000118	687	977	48	0.058	0.07	MI:gga-miR-460	mi	MI:gga-miR-460
4.55e-05	479	977	38	0.046	0.079	MI:mmu-miR-295*	mi	MI:mmu-miR-295*
5.36e-05	740	977	52	0.063	0.07	MI:mmu-miR-194	mi	MI:mmu-miR-194
4.4e-06	657	977	51	0.062	0.078	MI:hsa-miR-606	mi	MI:hsa-miR-606
9.35e-05	624	977	45	0.054	0.072	MI:mmu-miR-20a*	mi	MI:mmu-miR-20a*
1.63e-05	782	977	56	0.068	0.072	MI:mmu-let-7b*	mi	MI:mmu-let-7b*
0.000136	691	977	48	0.058	0.069	MI:mmu-miR-703	mi	MI:mmu-miR-703
2.34e-06	879	977	64	0.077	0.073	MI:mmu-let-7c-1*	mi	MI:mmu-let-7c-1*
9.21e-05	833	977	56	0.068	0.067	MI:hsa-miR-628-5p	mi	MI:hsa-miR-628-5p
2.25e-05	791	977	56	0.068	0.071	MI:mmu-let-7a*	mi	MI:mmu-let-7a*
5.51e-05	875	977	59	0.071	0.067	MI:mmu-miR-101a	mi	MI:mmu-miR-101a
5.93e-05	724	977	51	0.062	0.07	MI:mmu-miR-217	mi	MI:mmu-miR-217
4.95e-05	891	977	60	0.073	0.067	MI:mmu-miR-200c	mi	MI:mmu-miR-200c
5.05e-06	370	878	37	0.25	0.1	REAC:420432	re	Gene Expression
5.09e-08	147	878	24	0.162	0.163	REAC:420431	re	Formation and Maturation of mRNA Transcript
3.11e-05	28	878	8	0.054	0.286	REAC:420658	re	Post-Elongation Processing of the Transcript
3.11e-05	28	878	8	0.054	0.286	REAC:420657	re	Post-Elongation Processing of Intron-Containing pre-mRNA
6.54e-08	127	878	22	0.149	0.173	REAC:420435	re	Elongation and Processing of Capped Transcripts
6.54e-08	127	878	22	0.149	0.173	REAC:420434	re	Elongation of Intron-Containing Transcripts and co-transcriptional mRNA splicing
2.87e-06	89	878	16	0.108	0.18	REAC:420393	re	RNA Polymerase II Transcription
3.11e-05	28	878	8	0.054	0.286	REAC:420655	re	RNA Polymerase II Transcription Termination
3.11e-05	28	878	8	0.054	0.286	REAC:420654	re	Cleavage of Growing Transcript in the Termination Region
4.47e-08	104	878	20	0.135	0.192	REAC:420558	re	Processing of Capped Intron-Containing Pre-mRNA
1.23e-07	100	878	19	0.128	0.19	REAC:420557	re	mRNA Splicing
1.23e-07	100	878	19	0.128	0.19	REAC:420651	re	mRNA Splicing - Major Pathway
1.23e-07	100	878	19	0.128	0.19	REAC:407376	re	Cleavage at the 3'-Splice Site and Exon Ligation
1.23e-07	100	878	19	0.128	0.19	REAC:411381	re	Formation of Exon Junction Complex
2.32e-05	82	878	14	0.095	0.171	REAC:411581	re	Formation of the Spliceosomal B Complex
1.99e-06	97	878	17	0.115	0.175	REAC:414338	re	Lariat Formation and 5'-Splice Site Cleavage
1.71e-06	96	878	17	0.115	0.177	REAC:411531	re	Formation of the active Spliceosomal C complex
1.71e-06	96	878	17	0.115	0.177	REAC:411205	re	Formation of an intermediate Spliceosomal C complex
3.11e-05	28	878	8	0.054	0.286	REAC:420656	re	mRNA 3'-end processing
3.11e-05	28	878	8	0.054	0.286	REAC:407467	re	Cleavage of mRNA at the 3'-end
5.8e-05	16	878	6	0.041	0.375	REAC:420944	re	Transport of Mature mRNA derived from an Intron-Containing Transcript
3.78e-05	15	878	6	0.041	0.4	REAC:418062	re	Recruitment of TAP to the EJC
0.000107	3	878	3	0.02	1	REAC:404499	re	Association of HMGB1/HMGB2 with chromatin
1.49e-05	1229	975	84	0.127	0.068	TF:M00470_4	tf	GCCYNNGGS:4
1.49e-05	1229	975	84	0.127	0.068	TF:M00470_2	tf	GCCYNNGGS:2
1.63e-05	3571	975	200	0.303	0.056	TF:M00189_4	tf	MKCCCSCNGGCG:4
2.2e-08	2305	975	152	0.23	0.066	TF:M00431_4	tf	TTTSGCGS:4
1.01e-06	2131	975	136	0.206	0.064	TF:M00431_3	tf	TTTSGCGS:3
2.19e-11	4832	975	288	0.436	0.06	TF:M00333_4	tf	NRNGNGCGCGCWN:4
4.36e-11	3581	975	227	0.344	0.063	TF:M00333_3	tf	NRNGNGCGCGCWN:3
1.93e-10	1585	975	121	0.183	0.076	TF:M00333_2	tf	NRNGNGCGCGCWN:2
6.07e-05	466	975	39	0.059	0.084	TF:M00333_1	tf	NRNGNGCGCGCWN:1
1.44e-05	704	975	55	0.083	0.078	TF:M00940_4	tf	NTTTCGCGCS:4
4.38e-06	1044	975	76	0.115	0.073	TF:M00469_4	tf	GCCNNNRGS:4
4.38e-06	1044	975	76	0.115	0.073	TF:M00469_0	tf	GCCNNNRGS:0
1.13e-05	4409	975	240	0.364	0.054	TF:M00915_4	tf	SNNNCCNCAGGCN:4
1.74e-15	5332	975	327	0.495	0.061	TF:M00803_0	tf	GGCGSG:0
1.7e-05	6051	975	313	0.474	0.052	TF:M00933_4	tf	CCCCGCCCCN:4
9.04e-07	4813	975	265	0.402	0.055	TF:M00933_3	tf	CCCCGCCCCN:3
6.38e-05	3670	975	201	0.305	0.055	TF:M00933_2	tf	CCCCGCCCCN:2
6.57e-05	25	975	7	0.011	0.28	TF:M00117_0	tf	NKNTTGCNYAAYNN:0
6.17e-11	5482	975	316	0.479	0.058	TF:M00196_4	tf	NGGGGGCGGGGYN:4
7.11e-10	4974	975	288	0.436	0.058	TF:M00196_3	tf	NGGGGGCGGGGYN:3
2.71e-06	3901	975	220	0.333	0.056	TF:M00196_2	tf	NGGGGGCGGGGYN:2
4.02e-05	3579	975	198	0.3	0.055	TF:M01104_0	tf	GNGGGGG:0
2.89e-16	5709	975	347	0.526	0.061	TF:M00716_3	tf	GSGCGCGR:3
1.47e-16	3850	975	260	0.394	0.068	TF:M00716_2	tf	GSGCGCGR:2
2.04e-16	3579	975	246	0.373	0.069	TF:M00716_1	tf	GSGCGCGR:1
4.97e-12	2466	975	174	0.264	0.071	TF:M00716_0	tf	GSGCGCGR:0
3.41e-09	5239	975	297	0.45	0.057	TF:M00931_4	tf	GGGGCGGGGC:4
6.62e-08	5007	975	280	0.424	0.056	TF:M00931_3	tf	GGGGCGGGGC:3
3.53e-07	4418	975	249	0.377	0.056	TF:M00931_2	tf	GGGGCGGGGC:2
9.74e-05	3674	975	200	0.303	0.054	TF:M00931_1	tf	GGGGCGGGGC:1

## Sheet: Down_regulated_24h
p-value	T	Q	Q&T	Q&T/Q	Q&T/T	Term ID	Term domain	Term name
2.42e-05	1186	1061	83	0.096	0.07	GO:0051239	BP	regulation of multicellular organismal process
1.9e-07	22	1061	9	0.01	0.409	GO:0030219	BP	megakaryocyte differentiation
1.81e-05	95	1061	15	0.017	0.158	GO:0045637	BP	regulation of myeloid cell differentiation
3.97e-08	19	1061	9	0.01	0.474	GO:0045652	BP	regulation of megakaryocyte differentiation
6.74e-07	47	1061	12	0.014	0.255	GO:0045638	BP	negative regulation of myeloid cell differentiation
1.05e-09	14	1061	9	0.01	0.643	GO:0045653	BP	negative regulation of megakaryocyte differentiation
5.76e-07	3230	1061	198	0.229	0.061	GO:0032502	BP	developmental process
4.82e-06	2696	1061	166	0.192	0.062	GO:0048856	BP	anatomical structure development
1.85e-05	2939	1061	175	0.203	0.06	GO:0007275	BP	multicellular organismal development
1.08e-06	2437	1061	156	0.181	0.064	GO:0048731	BP	system development
1.29e-10	1116	1061	97	0.112	0.087	GO:0007399	BP	nervous system development
2.25e-11	3418	1061	228	0.264	0.067	GO:0051179	BP	localization
1.24e-05	258	1061	28	0.032	0.109	GO:0009141	BP	nucleoside triphosphate metabolic process
6.83e-06	250	1061	28	0.032	0.112	GO:0009144	BP	purine nucleoside triphosphate metabolic process
3.58e-07	132	1061	21	0.024	0.159	GO:0009260	BP	ribonucleotide biosynthetic process
2.64e-08	114	1061	21	0.024	0.184	GO:0009142	BP	nucleoside triphosphate biosynthetic process
1.91e-08	112	1061	21	0.024	0.188	GO:0009201	BP	ribonucleoside triphosphate biosynthetic process
1.44e-08	91	1061	19	0.022	0.209	GO:0034220	BP	ion transmembrane transport
7.59e-11	2926	1061	200	0.232	0.068	GO:0051234	BP	establishment of localization
1.33e-10	2888	1061	197	0.228	0.068	GO:0006810	BP	transport
3.33e-08	68	1061	16	0.019	0.235	GO:0006818	BP	hydrogen transport
2.65e-08	67	1061	16	0.019	0.239	GO:0015992	BP	proton transport
1.18e-10	48	1061	16	0.019	0.333	GO:0015985	BP	energy coupled proton transport, down electrochemical gradient
9.23e-06	254	1061	28	0.032	0.11	GO:0072522	BP	purine-containing compound biosynthetic process
1.59e-06	110	1061	18	0.021	0.164	GO:0046034	BP	ATP metabolic process
1.55e-05	247	1061	27	0.031	0.109	GO:0006164	BP	purine nucleotide biosynthetic process
1.91e-08	112	1061	21	0.024	0.188	GO:0009145	BP	purine nucleoside triphosphate biosynthetic process
1.59e-07	126	1061	21	0.024	0.167	GO:0009152	BP	purine ribonucleotide biosynthetic process
1.62e-08	111	1061	21	0.024	0.189	GO:0009206	BP	purine ribonucleoside triphosphate biosynthetic process
2.71e-07	98	1061	18	0.021	0.184	GO:0006754	BP	ATP biosynthetic process
1.18e-10	48	1061	16	0.019	0.333	GO:0015986	BP	ATP synthesis coupled proton transport
3.59e-06	8611	1061	447	0.518	0.052	GO:0008152	BP	metabolic process
7.19e-06	1621	1061	109	0.126	0.067	GO:0044281	BP	small molecule metabolic process
9.19e-06	573	1061	49	0.057	0.086	GO:0044283	BP	small molecule biosynthetic process
3.36e-06	831	1061	66	0.076	0.079	GO:0055114	BP	oxidation-reduction process
9.28e-08	7390	1061	402	0.466	0.054	GO:0044237	BP	cellular metabolic process
8.64e-12	263	1061	40	0.046	0.152	GO:0006091	BP	generation of precursor metabolites and energy
8.32e-09	117	1061	22	0.025	0.188	GO:0022900	BP	electron transport chain
1.24e-05	375	1061	36	0.042	0.096	GO:0035637	BP	multicellular organismal signaling
1.24e-05	375	1061	36	0.042	0.096	GO:0019226	BP	transmission of nerve impulse
2.71e-05	76	1061	13	0.015	0.171	GO:0006352	BP	transcription initiation, DNA-dependent
1.29e-09	2814	1061	189	0.219	0.067	GO:0071840	BP	cellular component organization or biogenesis
5.09e-12	1038	1061	96	0.111	0.092	GO:0044085	BP	cellular component biogenesis
5.58e-06	468	1061	43	0.05	0.092	GO:0070271	BP	protein complex biogenesis
4.24e-11	2207	1061	162	0.188	0.073	GO:0071841	BP	cellular component organization or biogenesis at cellular level
3.25e-10	2692	1061	185	0.214	0.069	GO:0016043	BP	cellular component organization
2.13e-15	714	1061	82	0.095	0.115	GO:0043933	BP	macromolecular complex subunit organization
1.23e-05	499	1061	44	0.051	0.088	GO:0071822	BP	protein complex subunit organization
7.88e-15	147	1061	33	0.038	0.224	GO:0071824	BP	protein-DNA complex subunit organization
1.66e-13	919	1061	92	0.107	0.1	GO:0022607	BP	cellular component assembly
4.46e-17	655	1061	81	0.094	0.124	GO:0065003	BP	macromolecular complex assembly
5.58e-06	468	1061	43	0.05	0.092	GO:0006461	BP	protein complex assembly
1.22e-11	2101	1061	158	0.183	0.075	GO:0071842	BP	cellular component organization at cellular level
4.14e-15	446	1061	61	0.071	0.137	GO:0034621	BP	cellular macromolecular complex subunit organization
1.51e-11	678	1061	71	0.082	0.105	GO:0071844	BP	cellular component assembly at cellular level
6.35e-17	397	1061	60	0.07	0.151	GO:0034622	BP	cellular macromolecular complex assembly
4.15e-15	144	1061	33	0.038	0.229	GO:0065004	BP	protein-DNA complex assembly
8.56e-07	511	1061	48	0.056	0.094	GO:0030030	BP	cell projection organization
8.09e-09	1465	1061	112	0.13	0.076	GO:0006996	BP	organelle organization
1.91e-06	557	1061	50	0.058	0.09	GO:0051276	BP	chromosome organization
2.01e-07	442	1061	45	0.052	0.102	GO:0006325	BP	chromatin organization
5.4e-16	135	1061	33	0.038	0.244	GO:0034728	BP	nucleosome organization
1.48e-12	175	1061	33	0.038	0.189	GO:0006333	BP	chromatin assembly or disassembly
6.53e-07	316	1061	35	0.041	0.111	GO:0032990	BP	cell part morphogenesis
1.7e-12	186	1061	34	0.039	0.183	GO:0071103	BP	DNA conformation change
2.19e-13	164	1061	33	0.038	0.201	GO:0006323	BP	DNA packaging
4.26e-16	134	1061	33	0.038	0.246	GO:0031497	BP	chromatin assembly
1.6e-16	130	1061	33	0.038	0.254	GO:0006334	BP	nucleosome assembly
1.64e-05	426	1061	39	0.045	0.092	GO:0000902	BP	cell morphogenesis
4.47e-07	311	1061	35	0.041	0.113	GO:0048858	BP	cell projection morphogenesis
8.01e-06	338	1061	34	0.039	0.101	GO:0000904	BP	cell morphogenesis involved in differentiation
1.77e-07	440	1061	45	0.052	0.102	GO:0048666	BP	neuron development
1.97e-08	367	1061	42	0.049	0.114	GO:0031175	BP	neuron projection development
2.17e-07	275	1061	33	0.038	0.12	GO:0048812	BP	neuron projection morphogenesis
1.54e-07	271	1061	33	0.038	0.122	GO:0048667	BP	cell morphogenesis involved in neuron differentiation
1.87e-08	236	1061	32	0.037	0.136	GO:0007409	BP	axonogenesis
9.28e-06	3144	1061	187	0.217	0.059	GO:0019538	BP	protein metabolic process
3.93e-08	2595	1061	171	0.198	0.066	GO:0044267	BP	cellular protein metabolic process
1.02e-05	137	1061	19	0.022	0.139	GO:0006457	BP	protein folding
1.52e-10	596	1061	63	0.073	0.106	GO:0006412	BP	translation
1.21e-07	493	1061	49	0.057	0.099	GO:0019725	BP	cellular homeostasis
9.34e-07	66	1061	14	0.016	0.212	GO:0070469	CC	respiratory chain
1.8e-05	16853	1061	787	0.912	0.047	GO:0005575	CC	cellular_component
8.83e-12	15758	1061	771	0.893	0.049	GO:0005623	CC	cell
3.57e-28	3369	1061	279	0.323	0.083	GO:0032991	CC	macromolecular complex
9.45e-11	2578	1061	181	0.21	0.07	GO:0043234	CC	protein complex
2.11e-13	145	1061	31	0.036	0.214	GO:0032993	CC	protein-DNA complex
1.21e-30	8874	1061	558	0.647	0.063	GO:0043226	CC	organelle
4.53e-14	2560	1061	192	0.222	0.075	GO:0043228	CC	non-membrane-bounded organelle
1.33e-23	7725	1061	485	0.562	0.063	GO:0043227	CC	membrane-bounded organelle
8.02e-06	413	1061	39	0.045	0.094	GO:0045202	CC	synapse
8.61e-12	15757	1061	771	0.893	0.049	GO:0044464	CC	cell part
1.72e-13	659	1061	74	0.086	0.112	GO:0031975	CC	envelope
6.96e-06	901	1061	69	0.08	0.077	GO:0000267	CC	cell fraction
2.12e-05	725	1061	57	0.066	0.079	GO:0005626	CC	insoluble fraction
6.09e-09	856	1061	76	0.088	0.089	GO:0042995	CC	cell projection
2.3e-06	392	1061	39	0.045	0.099	GO:0044463	CC	cell projection part
6.61e-12	459	1061	56	0.065	0.122	GO:0043005	CC	neuron projection
3.36e-06	241	1061	28	0.032	0.116	GO:0030425	CC	dendrite
1.24e-10	216	1061	34	0.039	0.157	GO:0030424	CC	axon
1.06e-05	91	1061	15	0.017	0.165	GO:0033267	CC	axon part
4.96e-29	11154	1061	649	0.752	0.058	GO:0005622	CC	intracellular
1.38e-34	10373	1061	632	0.732	0.061	GO:0044424	CC	intracellular part
7.43e-36	7385	1061	505	0.585	0.068	GO:0005737	CC	cytoplasm
5.18e-12	677	1061	72	0.083	0.106	GO:0030529	CC	ribonucleoprotein complex
2.66e-33	4924	1061	377	0.437	0.077	GO:0044444	CC	cytoplasmic part
7.59e-11	762	1061	75	0.087	0.098	GO:0005829	CC	cytosol
3.49e-10	128	1061	25	0.029	0.195	GO:0044445	CC	cytosolic part
1.24e-30	8852	1061	557	0.645	0.063	GO:0043229	CC	intracellular organelle
4.53e-14	2560	1061	192	0.222	0.075	GO:0043232	CC	intracellular non-membrane-bounded organelle
3.32e-14	380	1061	54	0.063	0.142	GO:0005840	CC	ribosome
1.18e-10	48	1061	16	0.019	0.333	GO:0022626	CC	cytosolic ribosome
1.76e-23	7712	1061	484	0.561	0.063	GO:0043231	CC	intracellular membrane-bounded organelle
4.19e-08	945	1061	79	0.092	0.084	GO:0005783	CC	endoplasmic reticulum
4.34e-24	1348	1061	145	0.168	0.108	GO:0005739	CC	mitochondrion
8.33e-06	295	1061	31	0.036	0.105	GO:0044456	CC	synapse part
6.69e-25	4570	1061	335	0.388	0.073	GO:0044422	CC	organelle part
5.03e-17	1702	1061	151	0.175	0.089	GO:0031090	CC	organelle membrane
1.32e-25	4492	1061	333	0.386	0.074	GO:0044446	CC	intracellular organelle part
3.15e-13	639	1061	72	0.083	0.113	GO:0031967	CC	organelle envelope
1.86e-16	326	1061	53	0.061	0.163	GO:0019866	CC	organelle inner membrane
1.39e-14	574	1061	70	0.081	0.122	GO:0044429	CC	mitochondrial part
7.29e-16	442	1061	62	0.072	0.14	GO:0005740	CC	mitochondrial envelope
1.04e-15	421	1061	60	0.07	0.143	GO:0031966	CC	mitochondrial membrane
1.15e-06	97	1061	17	0.02	0.175	GO:0044455	CC	mitochondrial membrane part
2.53e-17	301	1061	52	0.06	0.173	GO:0005743	CC	mitochondrial inner membrane
1.48e-10	63	1061	18	0.021	0.286	GO:0015935	CC	small ribosomal subunit
6.6e-09	39	1061	13	0.015	0.333	GO:0022627	CC	cytosolic small ribosomal subunit
8.56e-10	54	1061	16	0.019	0.296	GO:0016469	CC	proton-transporting two-sector ATPase complex
8.34e-11	29	1061	13	0.015	0.448	GO:0045259	CC	proton-transporting ATP synthase complex
5.55e-09	16	1061	9	0.01	0.562	GO:0005753	CC	mitochondrial proton-transporting ATP synthase complex
5.34e-07	31	1061	10	0.012	0.323	GO:0033177	CC	proton-transporting two-sector ATPase complex, proton-transporting domain
1.17e-07	21	1061	9	0.01	0.429	GO:0045263	CC	proton-transporting ATP synthase complex, coupling factor F(o)
5.63e-07	9	1061	6	0.007	0.667	GO:0000276	CC	mitochondrial proton-transporting ATP synthase complex, coupling factor F(o)
1.17e-07	281	1061	34	0.039	0.121	GO:0000785	CC	chromatin
6.01e-15	120	1061	30	0.035	0.25	GO:0000786	CC	nucleosome
3.6e-06	799	1061	64	0.074	0.08	GO:0016491	MF	oxidoreductase activity
2.18e-05	12669	1061	618	0.716	0.049	GO:0005488	MF	binding
8.08e-08	8106	1061	435	0.504	0.054	GO:0005515	MF	protein binding
2.99e-07	23	1061	9	0.01	0.391	GO:0016986	MF	transcription initiation factor activity
4.4e-10	641	1061	65	0.075	0.101	GO:0005198	MF	structural molecule activity
7.49e-13	336	1061	48	0.056	0.143	GO:0003735	MF	structural constituent of ribosome
2.87e-06	1120	1061	83	0.096	0.074	GO:0005215	MF	transporter activity
5.42e-08	885	1061	75	0.087	0.085	GO:0022892	MF	substrate-specific transporter activity
1.05e-05	775	1061	61	0.071	0.079	GO:0022891	MF	substrate-specific transmembrane transporter activity
7.48e-06	683	1061	56	0.065	0.082	GO:0015075	MF	ion transmembrane transporter activity
1.75e-06	524	1061	48	0.056	0.092	GO:0008324	MF	cation transmembrane transporter activity
6.85e-08	224	1061	30	0.035	0.134	GO:0022890	MF	inorganic cation transmembrane transporter activity
3.62e-08	182	1061	27	0.031	0.148	GO:0015077	MF	monovalent inorganic cation transmembrane transporter activity
2.03e-11	113	1061	25	0.029	0.221	GO:0015078	MF	hydrogen ion transmembrane transporter activity
9.87e-06	13	1061	6	0.007	0.462	GO:0046933	MF	hydrogen ion transporting ATP synthase activity, rotational mechanism
7.94e-05	312	1061	32	0.327	0.103	HP:0001263	hp	Developmental retardation
3.52e-05	205	1061	25	0.255	0.122	HP:0002795	hp	Functional respiratory abnormality
5.42e-05	43	1061	10	0.102	0.233	HP:0001410	hp	Decreased liver function
1.68e-08	118	1061	25	0.065	0.212	KEGG:03010	ke	Ribosome
7.5e-13	133	1061	33	0.085	0.248	KEGG:05012	ke	Parkinson's disease
1.65e-14	132	1061	35	0.09	0.265	KEGG:00190	ke	Oxidative phosphorylation
2.52e-10	180	1061	35	0.09	0.194	KEGG:05016	ke	Huntington's disease
1.41e-09	138	1061	29	0.075	0.21	KEGG:05322	ke	Systemic lupus erythematosus
1.55e-10	177	1061	35	0.09	0.198	KEGG:05010	ke	Alzheimer's disease
3.33e-08	226	1060	42	0.174	0.186	REAC:420172	re	Metabolism of proteins
3.35e-06	144	1060	28	0.116	0.194	REAC:420493	re	Translation
1.07e-05	136	1060	26	0.107	0.191	REAC:420629	re	Eukaryotic Translation Initiation
1.07e-05	136	1060	26	0.107	0.191	REAC:420628	re	Cap-dependent Translation Initiation
3.29e-06	128	1060	26	0.107	0.203	REAC:420748	re	GTP hydrolysis and joining of the 60S ribosomal subunit
2.74e-06	104	1060	23	0.095	0.221	REAC:409911	re	eIF5B:GTP is hydrolyzed and released
2.74e-06	104	1060	23	0.095	0.221	REAC:419146	re	The 60S subunit joins the translation initiation complex
1.38e-06	115	1060	25	0.103	0.217	REAC:420749	re	Formation of a pool of free 40S subunits
2.74e-06	104	1060	23	0.095	0.221	REAC:418213	re	Release of 40S and 60S subunits from the 80S ribosome
4.69e-07	109	1060	25	0.103	0.229	REAC:420492	re	Eukaryotic Translation Elongation
3.89e-06	106	1060	23	0.095	0.217	REAC:420491	re	Peptide chain elongation
3.27e-06	105	1060	23	0.095	0.219	REAC:403848	re	Aminoacyl-tRNA binds to the ribosome at the A-site
2.29e-06	103	1060	23	0.095	0.223	REAC:416848	re	Peptide transfer from P-site tRNA to the A-site tRNA
3.27e-06	105	1060	23	0.095	0.219	REAC:413106	re	Hydrolysis of eEF1A:GTP
3.89e-06	106	1060	23	0.095	0.217	REAC:419525	re	Translocation of ribosome by 3 bases in the 3' direction
3.27e-06	105	1060	23	0.095	0.219	REAC:420814	re	Eukaryotic Translation Termination
3.27e-06	105	1060	23	0.095	0.219	REAC:412925	re	GTP bound eRF3:eRF1 complex binds the peptidyl tRNA:mRNA:80S Ribosome complex
3.27e-06	105	1060	23	0.095	0.219	REAC:412928	re	GTP Hydrolysis by eRF3 bound to the eRF1:mRNA:polypeptide:80S Ribosome complex
3.27e-06	105	1060	23	0.095	0.219	REAC:417595	re	Polypeptide release from the eRF3-GDP:eRF1:mRNA:80S Ribosome complex
2.82e-06	127	1060	26	0.107	0.205	REAC:420550	re	3' -UTR-mediated translational regulation
2.82e-06	127	1060	26	0.107	0.205	REAC:420549	re	L13a-mediated translational silencing of Ceruloplasmin expression
2.9e-05	23	1060	9	0.037	0.391	REAC:420307	re	Recruitment of repair and signaling proteins to double-strand breaks
1.31e-06	17	1060	9	0.037	0.529	REAC:414840	re	MDC1/NFBD1associates with gamma H2AX at nuclear foci
4.34e-06	19	1060	9	0.037	0.474	REAC:406030	re	BRCA1 associates with 53BP1at the site of DNA double-strand break
4.34e-06	19	1060	9	0.037	0.474	REAC:420533	re	MRN complex relocalizes to nuclear foci
4.34e-06	19	1060	9	0.037	0.474	REAC:420542	re	Assembly of the RAD50-MRE11-NBS1 complex at DNA double-strand breaks
4.34e-06	19	1060	9	0.037	0.474	REAC:404541	re	Association of MRN with sites of DSB
1.31e-06	17	1060	9	0.037	0.529	REAC:404482	re	Association of gamma-H2AX with NBS1
2.45e-06	18	1060	9	0.037	0.5	REAC:417015	re	phospho-ATM (Serine 1981) associates with DNA at the site of double-strand breaks
2.45e-06	18	1060	9	0.037	0.5	REAC:400937	re	53BP1 associates with gamma H2AX at nuclear foci
0.000129	8	1060	5	0.021	0.625	REAC:403625	re	alpha-tubulin:GTP + Cofactor B -> alpha-tubulin:GTP: Cofactor B
3.74e-06	57	1060	16	0.066	0.281	REAC:420221	re	Purine metabolism
8.07e-07	40	1060	14	0.058	0.35	REAC:420233	re	Purine biosynthesis
3.27e-06	23	1060	10	0.041	0.435	REAC:420446	re	ATP formation
3.24e-07	218	1060	39	0.161	0.179	REAC:420194	re	Integration of energy metabolism
2.27e-07	241	1060	42	0.174	0.174	REAC:420195	re	Diabetes pathways
1.06e-08	170	1060	36	0.149	0.212	REAC:420193	re	Glucose Regulation of Insulin Secretion
4.28e-07	74	1060	20	0.083	0.27	REAC:420751	re	Electron Transport Chain
1.31e-06	17	1060	9	0.037	0.529	REAC:420462	re	Formation of ATP by chemiosmotic coupling
1.31e-06	17	1060	9	0.037	0.529	REAC:405106	re	ATP is synthesized from ADP and Pi by ATPase
1.31e-06	17	1060	9	0.037	0.529	REAC:410058	re	Enzyme-bound ATP is released
1.31e-06	17	1060	9	0.037	0.529	REAC:403106	re	ADP and Pi bind to ATPase
7.36e-06	20	1060	9	0.037	0.45	REAC:420729	re	ATM mediated response to DNA double-strand break
7.36e-06	20	1060	9	0.037	0.45	REAC:420912	re	ATM mediated phosphorylation of repair proteins
1.31e-06	17	1060	9	0.037	0.529	REAC:417333	re	Phosphorylation of histone H2AX at Serine-139 by ATM at the site of DSB
3.13e-05	4832	1061	290	0.384	0.06	TF:M00333_4	tf	NRNGNGCGCGCWN:4
8.26e-05	5709	1061	332	0.439	0.058	TF:M00716_3	tf	GSGCGCGR:3
