# Supplementary material for: Neuroglobin-Deficiency Exacerbates Hif1A and c-FOS Response, but Does Not Affect Neuronal Survival during Severe Hypoxia In Vivo
Source: PLoS One. 2011 Dec 2;6(12):e28160. doi: 10.1371/journal.pone.0028160 (PMC3229544; doi:10.1371/journal.pone.0028160)
Supplement: Table S9 — Differentially expressed transcripts between naive wt and naive Ngb-null mice. Where appropriate, description of the column has been provided as a comment in the column heading. (XLS) [file pone.0028160.s010.xls]

## Sheet: Diff_expression_naive
Transcript ID (Ensembl)	Q&T	Target	Query	p-value	Differential expression in KO	Gene Symbol	Gene Description
ENSMUST00000008036	15	45	10112	1.15322e-07	lower	Rplp1	ribosomal protein, large, P1 Gene [Source:MGI Symbol;Acc:MGI:1927099]
ENSMUST00000077575	9	29	10112	0.00168438	lower	Gm11942	predicted gene 11942 Pseudogene [Source:MGI Symbol;Acc:MGI:3650608]
ENSMUST00000098907	7	17	10112	0.00244592	lower	AC140205.2	Putative uncharacterized protein [Source:UniProtKB/TrEMBL;Acc:Q9D5C0]
ENSMUST00000021532	5	7	10112	0.00244592	lower	Snapc1	small nuclear RNA activating complex, polypeptide 1 Gene [Source:MGI Symbol;Acc:MGI:1922877]
ENSMUST00000073722	8	31	10112	0.0146112	lower	Gm10073	predicted pseudogene 10073 Pseudogene [Source:MGI Symbol;Acc:MGI:3641908]
ENSMUST00000112735	7	24	10112	0.0165136	lower	Gm3358	predicted gene 3358 Pseudogene [Source:MGI Symbol;Acc:MGI:3781536]
ENSMUST00000112758	7	24	10112	0.0165136	lower	Gm3383	predicted gene 3383 Pseudogene [Source:MGI Symbol;Acc:MGI:3781561]
ENSMUST00000095432	6	17	10112	0.018555	lower	AC168205.1
ENSMUST00000100904	6	18	10112	0.024035	lower	Gm5796	predicted gene 5796 Gene [Source:MGI Symbol;Acc:MGI:3779522]
ENSMUST00000098652	5	12	10112	0.0246507	lower	NA	NA
ENSMUST00000090647	5	12	10112	0.0246507	lower	Gm10128	predicted gene 10128 Pseudogene [Source:MGI Symbol;Acc:MGI:3704427]
ENSMUST00000022356	6	19	10112	0.0246507	lower	Usp54	ubiquitin specific peptidase 54 Gene [Source:MGI Symbol;Acc:MGI:1926037]
ENSMUST00000048309	5	12	10112	0.0246507	lower	Camsap1l1	calmodulin regulated spectrin-associated protein 1-like 1 Gene [Source:MGI Symbol;Acc:MGI:1922434]
ENSMUST00000027736	8	39	10112	0.0320465	lower	Zc3h11a	zinc finger CCCH type containing 11A Gene [Source:MGI Symbol;Acc:MGI:1917829]
ENSMUST00000084527	4	8	10112	0.0440401	lower	Fkbp15	FK506 binding protein 15 Gene [Source:MGI Symbol;Acc:MGI:2444782]
ENSMUST00000100008	5	14	10112	0.0440401	lower	Acap2	ArfGAP with coiled-coil, ankyrin repeat and PH domains 2 Gene [Source:MGI Symbol;Acc:MGI:1925868]
ENSMUST00000102878	4	8	10112	0.0440401	lower	Meis1	Meis homeobox 1 Gene [Source:MGI Symbol;Acc:MGI:104717]
ENSMUST00000063588	4	8	10112	0.0440401	lower	Vamp1	vesicle-associated membrane protein 1 Gene [Source:MGI Symbol;Acc:MGI:1313276]
ENSMUST00000026519	5	14	10112	0.0440401	lower	4833420G17Rik	RIKEN cDNA 4833420G17 gene Gene [Source:MGI Symbol;Acc:MGI:1914642]
ENSMUST00000071026	4	8	10112	0.0440401	lower	Eif5a	eukaryotic translation initiation factor 5A Gene [Source:MGI Symbol;Acc:MGI:106248]
ENSMUST00000101381	5	14	10112	0.0440401	lower	Gm10462	predicted gene 10462 Gene [Source:MGI Symbol;Acc:MGI:3708549]
ENSMUST00000118437	6	23	10112	0.046285	lower	Mup-ps14	major urinary protein, pseudogene 14 Pseudogene [Source:MGI Symbol;Acc:MGI:3651980]
