# Supplementary material for: Neuroglobin-Deficiency Exacerbates Hif1A and c-FOS Response, but Does Not Affect Neuronal Survival during Severe Hypoxia In Vivo
Source: PLoS One. 2011 Dec 2;6(12):e28160. doi: 10.1371/journal.pone.0028160 (PMC3229544; doi:10.1371/journal.pone.0028160)
Supplement: Table S11 — Transcripts differentially expressed between wt and Ngb-deficient mice only after 90 minutes of hypoxia. Where appropriate, description of the column has been provided as a comment in the column heading. (XLS) [file pone.0028160.s012.xls]

## Sheet: Diff_expression_90min (genotype
Transcript ID (Ensembl)	Differential expression in KO	Q&T	T	Q	p-value	Gene Symbol	Gene Description
ENSMUST00000120418	lower	16	28	25181	6.98758e-07	Gm13436	predicted gene 13436 Pseudogene [Source:MGI Symbol;Acc:MGI:3651005]
ENSMUST00000100152	lower	16	28	25181	6.98758e-07	NA	NA
ENSMUST00000072503	lower	16	29	25181	7.75181e-07	Rpl18	ribosomal protein L18 Gene [Source:MGI Symbol;Acc:MGI:98003]
ENSMUST00000096014	lower	13	19	25181	7.75181e-07	Usmg5	upregulated during skeletal muscle growth 5 Gene [Source:MGI Symbol;Acc:MGI:1891435]
ENSMUST00000112598	lower	20	46	25181	7.75181e-07	Rpl15	ribosomal protein L15 Gene [Source:MGI Symbol;Acc:MGI:1913730]
ENSMUST00000093496	lower	16	31	25181	1.80268e-06	Gm10284	predicted pseudogene 10284 Pseudogene [Source:MGI Symbol;Acc:MGI:3704311]
ENSMUST00000118863	lower	14	24	25181	2.19576e-06	Rpl18-ps2	ribosomal protein L18, pseudogene 2 Pseudogene [Source:MGI Symbol;Acc:MGI:3646997]
ENSMUST00000075178	lower	15	28	25181	2.38836e-06	Rpl18	ribosomal protein L18 Gene [Source:MGI Symbol;Acc:MGI:98003]
ENSMUST00000077628	lower	14	26	25181	6.4412e-06	Gm10051	predicted pseudogene 10051 Pseudogene [Source:MGI Symbol;Acc:MGI:3641791]
ENSMUST00000105222	lower	14	26	25181	6.4412e-06	Gm10327	predicted pseudogene 10327 Pseudogene [Source:MGI Symbol;Acc:MGI:3704356]
ENSMUST00000117288	lower	11	16	25181	8.10448e-06	Gm15427	predicted pseudogene 15427 Pseudogene [Source:MGI Symbol;Acc:MGI:3642341]
ENSMUST00000121722	lower	14	28	25181	1.3726e-05	Gm12366	predicted gene 12366 Pseudogene [Source:MGI Symbol;Acc:MGI:3649557]
ENSMUST00000120886	lower	13	24	25181	1.3726e-05	Gm13882	predicted gene 13882 Pseudogene [Source:MGI Symbol;Acc:MGI:3650052]
ENSMUST00000059980	lower	11	17	25181	1.3726e-05	Rpl37a	ribosomal protein L37a Gene [Source:MGI Symbol;Acc:MGI:98068]
ENSMUST00000093258	lower	14	28	25181	1.3726e-05	NA	NA
ENSMUST00000015234	lower	9	11	25181	1.3726e-05	Ptgds	prostaglandin D2 synthase (brain) Gene [Source:MGI Symbol;Acc:MGI:99261]
ENSMUST00000099665	lower	13	24	25181	1.3726e-05	NA	NA
ENSMUST00000069396	lower	10	14	25181	1.47776e-05	Gnas	GNAS (guanine nucleotide binding protein, alpha stimulating) complex locus Gene [Source:MGI Symbol;Acc:MGI:95777]
ENSMUST00000081993	lower	16	37	25181	1.49799e-05	Gm10020	predicted pseudogene 10020 Pseudogene [Source:MGI Symbol;Acc:MGI:3642192]
ENSMUST00000119496	lower	14	29	25181	1.93435e-05	Gm10224	predicted pseudogene 10224 Pseudogene [Source:MGI Symbol;Acc:MGI:3642708]
ENSMUST00000088480	lower	14	29	25181	1.93435e-05	Rpl15-ps3	ribosomal protein L15, pseudogene 3 Pseudogene [Source:MGI Symbol;Acc:MGI:3782952]
ENSMUST00000117757	lower	15	34	25181	2.53417e-05	Gapdh	glyceraldehyde-3-phosphate dehydrogenase Gene [Source:MGI Symbol;Acc:MGI:95640]
ENSMUST00000101008	lower	15	34	25181	2.53417e-05	Gm5559	predicted gene 5559 Pseudogene [Source:MGI Symbol;Acc:MGI:3779498]
ENSMUST00000108941	lower	7	7	25181	2.61694e-05	NA	NA
ENSMUST00000118720	lower	12	22	25181	2.83159e-05	Gm11599	predicted gene 11599 Pseudogene [Source:MGI Symbol;Acc:MGI:3651840]
ENSMUST00000082002	lower	12	22	25181	2.83159e-05	Gm11517	predicted gene 11517 Pseudogene [Source:MGI Symbol;Acc:MGI:3650064]
ENSMUST00000119246	lower	13	26	25181	2.85993e-05	Gm12286	predicted gene 12286 Pseudogene [Source:MGI Symbol;Acc:MGI:3649467]
ENSMUST00000080309	lower	16	40	25181	3.89029e-05	NA	NA
ENSMUST00000032597	lower	13	27	25181	4.58201e-05	Rpl28	ribosomal protein L28 Gene [Source:MGI Symbol;Acc:MGI:101839]
ENSMUST00000075898	lower	13	27	25181	4.58201e-05	Gm5921	predicted gene 5921 Gene [Source:MGI Symbol;Acc:MGI:3648968]
ENSMUST00000078432	lower	12	23	25181	4.58549e-05	Rpl28	ribosomal protein L28 Gene [Source:MGI Symbol;Acc:MGI:101839]
ENSMUST00000122365	lower	8	10	25181	6.12263e-05	Rpl24	ribosomal protein L24 Gene [Source:MGI Symbol;Acc:MGI:1915443]
ENSMUST00000096481	lower	8	10	25181	6.12263e-05	Gm14539	predicted gene 14539 Pseudogene [Source:MGI Symbol;Acc:MGI:3705371]
ENSMUST00000089430	lower	12	24	25181	7.72196e-05	Gm11808	predicted gene 11808 Gene [Source:MGI Symbol;Acc:MGI:3649356]
ENSMUST00000087222	lower	10	17	25181	0.000110354	Gm16470	predicted pseudogene 16470 Pseudogene [Source:MGI Symbol;Acc:MGI:3645079]
ENSMUST00000023269	lower	10	17	25181	0.000110354	Rpl24	ribosomal protein L24 Gene [Source:MGI Symbol;Acc:MGI:1915443]
ENSMUST00000120014	lower	13	29	25181	0.000110354	Gm13292	predicted gene 13292 Pseudogene [Source:MGI Symbol;Acc:MGI:3649470]
ENSMUST00000054444	lower	11	21	25181	0.000124252	Rpl18-ps2	ribosomal protein L18, pseudogene 2 Pseudogene [Source:MGI Symbol;Acc:MGI:3646997]
ENSMUST00000122352	lower	11	21	25181	0.000124252	Gm11953	predicted gene 11953 Pseudogene [Source:MGI Symbol;Acc:MGI:3649564]
ENSMUST00000114259	lower	9	14	25181	0.000144461	Ptgds	prostaglandin D2 synthase (brain) Gene [Source:MGI Symbol;Acc:MGI:99261]
ENSMUST00000114251	lower	9	14	25181	0.000144461	Ptgds	prostaglandin D2 synthase (brain) Gene [Source:MGI Symbol;Acc:MGI:99261]
ENSMUST00000121497	lower	11	22	25181	0.000213225	Rpl28-ps1	ribosomal protein L28, pseudogene 1 Pseudogene [Source:MGI Symbol;Acc:MGI:3705349]
ENSMUST00000119573	lower	9	15	25181	0.000318621	Gm9703	predicted gene 9703 Pseudogene [Source:MGI Symbol;Acc:MGI:3780110]
ENSMUST00000073637	lower	11	23	25181	0.000360491	Gm7331	predicted gene 7331 Pseudogene [Source:MGI Symbol;Acc:MGI:3644702]
ENSMUST00000118307	lower	10	19	25181	0.000368455	Gm12191	predicted gene 12191 Pseudogene [Source:MGI Symbol;Acc:MGI:3651293]
ENSMUST00000120094	lower	13	33	25181	0.000517341	Rpl9	ribosomal protein L9 Gene [Source:MGI Symbol;Acc:MGI:1298373]
ENSMUST00000085520	lower	13	33	25181	0.000517341	Gm10166	predicted pseudogene 10166 Pseudogene [Source:MGI Symbol;Acc:MGI:3641818]
ENSMUST00000062674	lower	11	24	25181	0.000563779	Rps15	ribosomal protein S15 Gene [Source:MGI Symbol;Acc:MGI:98117]
ENSMUST00000117559	lower	9	16	25181	0.000579556	Gm13215	predicted gene 13215 Pseudogene [Source:MGI Symbol;Acc:MGI:3650813]
ENSMUST00000076295	lower	9	16	25181	0.000579556	Rpl28-ps3	ribosomal protein L28, pseudogene 3 Pseudogene [Source:MGI Symbol;Acc:MGI:3650282]
ENSMUST00000057885	lower	13	34	25181	0.000712712	Rpl9	ribosomal protein L9 Gene [Source:MGI Symbol;Acc:MGI:1298373]
ENSMUST00000039267	higher	41	260	19189	0.000749378	Chd7	chromodomain helicase DNA binding protein 7 Gene [Source:MGI Symbol;Acc:MGI:2444748]
ENSMUST00000051558	higher	41	260	19189	0.000749378	Chd7	chromodomain helicase DNA binding protein 7 Gene [Source:MGI Symbol;Acc:MGI:2444748]
ENSMUST00000091882	lower	11	25	25181	0.000805244	Rps2-ps10	ribosomal protein S2, speudogene 10 Pseudogene [Source:MGI Symbol;Acc:MGI:3645604]
ENSMUST00000050581	lower	11	25	25181	0.000805244	Gm5069	predicted pseudogene 5069 Pseudogene [Source:MGI Symbol;Acc:MGI:3644516]
ENSMUST00000087566	lower	8	13	25181	0.000805244	Aldoa	aldolase A, fructose-bisphosphate Gene [Source:MGI Symbol;Acc:MGI:87994]
ENSMUST00000061905	lower	11	25	25181	0.000805244	Rpl9-ps7	ribosomal protein L9, pseudogene 7 Pseudogene [Source:MGI Symbol;Acc:MGI:3642824]
ENSMUST00000108740	lower	11	25	25181	0.000805244	Gm10358	predicted gene 10358 Pseudogene [Source:MGI Symbol;Acc:MGI:3708786]
ENSMUST00000116058	lower	8	13	25181	0.000805244	Rpl28-ps3	ribosomal protein L28, pseudogene 3 Pseudogene [Source:MGI Symbol;Acc:MGI:3650282]
ENSMUST00000118459	lower	9	17	25181	0.00089038	Gm13835	predicted gene 13835 Pseudogene [Source:MGI Symbol;Acc:MGI:3650921]
ENSMUST00000085340	lower	13	35	25181	0.00089038	Rpl17-ps3	ribosomal protein L17, pseudogene 3 Pseudogene [Source:MGI Symbol;Acc:MGI:3642206]
ENSMUST00000064995	lower	9	17	25181	0.00089038	Gm13835	predicted gene 13835 Pseudogene [Source:MGI Symbol;Acc:MGI:3650921]
ENSMUST00000085368	lower	10	21	25181	0.00089038	Gm5786	predicted pseudogene 5786 Pseudogene [Source:MGI Symbol;Acc:MGI:3645003]
ENSMUST00000025052	lower	9	17	25181	0.00089038	Rps10	ribosomal protein S10 Gene [Source:MGI Symbol;Acc:MGI:1914347]
ENSMUST00000107193	lower	9	17	25181	0.00089038	Dlg2	discs, large homolog 2 (Drosophila) Gene [Source:MGI Symbol;Acc:MGI:1344351]
ENSMUST00000102898	lower	13	35	25181	0.00089038	Rpl7a	ribosomal protein L7A Gene [Source:MGI Symbol;Acc:MGI:1353472]
ENSMUST00000077911	lower	7	10	25181	0.000924045	NA	NA
ENSMUST00000117838	lower	8	14	25181	0.00143769	Gm13226	predicted gene 13226 Pseudogene [Source:MGI Symbol;Acc:MGI:3651282]
ENSMUST00000108497	lower	8	14	25181	0.00143769	Ap2s1	adaptor-related protein complex 2, sigma 1 subunit Gene [Source:MGI Symbol;Acc:MGI:2141861]
ENSMUST00000118182	lower	8	14	25181	0.00143769	Gm5944	predicted gene 5944 Pseudogene [Source:MGI Symbol;Acc:MGI:3646005]
ENSMUST00000120200	lower	8	14	25181	0.00143769	Gm11557	predicted gene 11557 Pseudogene [Source:MGI Symbol;Acc:MGI:3651826]
ENSMUST00000068798	lower	9	18	25181	0.00146492	4933434E20Rik	RIKEN cDNA 4933434E20 gene Gene [Source:MGI Symbol;Acc:MGI:1914027]
ENSMUST00000081831	lower	9	18	25181	0.00146492	Gm6570	predicted gene 6570 Gene [Source:MGI Symbol;Acc:MGI:3644100]
ENSMUST00000117119	lower	9	18	25181	0.00146492	Rpl30-ps10	ribosomal protein L30, pseudogene 10 Pseudogene [Source:MGI Symbol;Acc:MGI:3646270]
ENSMUST00000080097	lower	10	23	25181	0.00196368	Gm16415	predicted pseudogene 16415 Pseudogene [Source:MGI Symbol;Acc:MGI:3647855]
ENSMUST00000075312	lower	7	11	25181	0.00196368	Ttr	transthyretin Gene [Source:MGI Symbol;Acc:MGI:98865]
ENSMUST00000075229	lower	7	11	25181	0.00196368	NA	NA
ENSMUST00000073790	lower	10	23	25181	0.00196368	Gm6311	predicted gene 6311 Pseudogene [Source:MGI Symbol;Acc:MGI:3644735]
ENSMUST00000018711	lower	7	11	25181	0.00196368	Gabarap	gamma-aminobutyric acid receptor associated protein Gene [Source:MGI Symbol;Acc:MGI:1861742]
ENSMUST00000073317	lower	7	11	25181	0.00196368	Gm5292	predicted gene 5292 Gene [Source:MGI Symbol;Acc:MGI:3645663]
ENSMUST00000081940	lower	11	28	25181	0.00215055	Uba52	ubiquitin A-52 residue ribosomal protein fusion product 1 Gene [Source:MGI Symbol;Acc:MGI:98887]
ENSMUST00000113112	lower	6	8	25181	0.0022176	Ngfrap1	nerve growth factor receptor (TNFRSF16) associated protein 1 Gene [Source:MGI Symbol;Acc:MGI:1338016]
ENSMUST00000117527	lower	6	8	25181	0.0022176	Gm14539	predicted gene 14539 Pseudogene [Source:MGI Symbol;Acc:MGI:3705371]
ENSMUST00000032944	lower	6	8	25181	0.0022176	Gdpd3	glycerophosphodiester phosphodiesterase domain containing 3 Gene [Source:MGI Symbol;Acc:MGI:1915866]
ENSMUST00000117491	lower	9	19	25181	0.00223469	Gm14336	predicted gene 14336 Pseudogene [Source:MGI Symbol;Acc:MGI:3649933]
ENSMUST00000108924	lower	8	15	25181	0.00223766	2810021G02Rik	RIKEN cDNA 2810021G02 gene Gene [Source:MGI Symbol;Acc:MGI:2441662]
ENSMUST00000119767	lower	8	15	25181	0.00223766	Rpl30-ps1	ribosomal protein L30, pseudogene 1 Pseudogene [Source:MGI Symbol;Acc:MGI:1321399]
ENSMUST00000119837	lower	8	15	25181	0.00223766	Gm11539	predicted gene 11539 Pseudogene [Source:MGI Symbol;Acc:MGI:3651911]
ENSMUST00000108923	lower	8	15	25181	0.00223766	2810021G02Rik	RIKEN cDNA 2810021G02 gene Gene [Source:MGI Symbol;Acc:MGI:2441662]
ENSMUST00000081864	lower	8	15	25181	0.00223766	Gm5239	predicted pseudogene 5239 Pseudogene [Source:MGI Symbol;Acc:MGI:3648788]
ENSMUST00000079261	lower	10	24	25181	0.00267556	Gm10420	predicted gene 10420 Pseudogene [Source:MGI Symbol;Acc:MGI:3704275]
ENSMUST00000109588	lower	12	34	25181	0.00267556	Gm12033	predicted gene 12033 Gene [Source:MGI Symbol;Acc:MGI:3650772]
ENSMUST00000119745	lower	11	29	25181	0.00278046	Gm13864	predicted gene 13864 Pseudogene [Source:MGI Symbol;Acc:MGI:3651491]
ENSMUST00000122433	lower	9	20	25181	0.00332071	Gm14148	predicted gene 14148 Pseudogene [Source:MGI Symbol;Acc:MGI:3651554]
ENSMUST00000078739	lower	9	20	25181	0.00332071	Gm3226	predicted gene 3226 Pseudogene [Source:MGI Symbol;Acc:MGI:3804968]
ENSMUST00000117071	lower	9	20	25181	0.00332071	Gm11249	predicted gene 11249 Pseudogene [Source:MGI Symbol;Acc:MGI:3650834]
ENSMUST00000122167	lower	7	12	25181	0.00344361	Gm16061	predicted gene 16061 Pseudogene [Source:MGI Symbol;Acc:MGI:3801920]
ENSMUST00000076473	lower	7	12	25181	0.00344361	NA	NA
ENSMUST00000108839	lower	7	12	25181	0.00344361	Tcf25	transcription factor 25 (basic helix-loop-helix) Gene [Source:MGI Symbol;Acc:MGI:1914105]
ENSMUST00000122068	lower	7	12	25181	0.00344361	Gm11960	predicted gene 11960 Pseudogene [Source:MGI Symbol;Acc:MGI:3652301]
ENSMUST00000102845	lower	7	12	25181	0.00344361	Rps27a	ribosomal protein S27A Gene [Source:MGI Symbol;Acc:MGI:1925544]
ENSMUST00000068378	lower	8	16	25181	0.0035299	Cntn1	contactin 1 Gene [Source:MGI Symbol;Acc:MGI:105980]
ENSMUST00000109089	lower	8	16	25181	0.0035299	NA	NA
ENSMUST00000102844	lower	10	25	25181	0.0035299	Rps27a	ribosomal protein S27A Gene [Source:MGI Symbol;Acc:MGI:1925544]
ENSMUST00000082194	lower	8	16	25181	0.0035299	CAAA01112889.1.17505.1
ENSMUST00000076166	lower	8	16	25181	0.0035299	Rpl30-ps8	ribosomal protein L30, pseudogene 8 Pseudogene [Source:MGI Symbol;Acc:MGI:3643509]
ENSMUST00000077493	lower	5	6	25181	0.00440577	Gm11270	predicted gene 11270 Pseudogene [Source:MGI Symbol;Acc:MGI:3649599]
ENSMUST00000079114	lower	6	9	25181	0.00440577	AC154631.1
ENSMUST00000118653	lower	6	9	25181	0.00440577	Gm8864	predicted gene 8864 Pseudogene [Source:MGI Symbol;Acc:MGI:3644830]
ENSMUST00000114450	lower	6	9	25181	0.00440577	Rpl24	ribosomal protein L24 Gene [Source:MGI Symbol;Acc:MGI:1915443]
ENSMUST00000053150	lower	9	21	25181	0.00440577	Gm9846	predicted gene 9846 Gene [Source:MGI Symbol;Acc:MGI:3704345]
ENSMUST00000119541	lower	9	21	25181	0.00440577	Gm10166	predicted pseudogene 10166 Pseudogene [Source:MGI Symbol;Acc:MGI:3641818]
ENSMUST00000077577	lower	9	21	25181	0.00440577	Tuba1b	tubulin, alpha 1B Gene [Source:MGI Symbol;Acc:MGI:107804]
ENSMUST00000071458	lower	6	9	25181	0.00440577	Gm5978	predicted gene 5978 Gene [Source:MGI Symbol;Acc:MGI:3645904]
ENSMUST00000117972	lower	5	6	25181	0.00440577	Gm8482	predicted pseudogene 8482 Pseudogene [Source:MGI Symbol;Acc:MGI:3647858]
ENSMUST00000118749	lower	6	9	25181	0.00440577	Gm4909	predicted gene 4909 Pseudogene [Source:MGI Symbol;Acc:MGI:3648723]
ENSMUST00000098994	lower	12	36	25181	0.00440577	Gm10709	predicted gene 10709 Gene [Source:MGI Symbol;Acc:MGI:3642754]
ENSMUST00000120241	lower	8	17	25181	0.00530412	Rpl17-ps4	ribosomal protein L17, pseudogene 4 Pseudogene [Source:MGI Symbol;Acc:MGI:3651043]
ENSMUST00000109641	lower	12	37	25181	0.00530412	Sec61g	SEC61, gamma subunit Gene [Source:MGI Symbol;Acc:MGI:1202066]
ENSMUST00000084508	lower	8	17	25181	0.00530412	NA	NA
ENSMUST00000075453	lower	12	37	25181	0.00530412	Rpl21	ribosomal protein L21 Gene [Source:MGI Symbol;Acc:MGI:1278340]
ENSMUST00000119692	lower	8	17	25181	0.00530412	Gm5760	predicted gene 5760 Pseudogene [Source:MGI Symbol;Acc:MGI:3647653]
ENSMUST00000071555	lower	8	17	25181	0.00530412	Actg1	actin, gamma, cytoplasmic 1 Gene [Source:MGI Symbol;Acc:MGI:87906]
ENSMUST00000019198	lower	7	13	25181	0.00535238	Fis1	fission 1 (mitochondrial outer membrane) homolog (yeast) Gene [Source:MGI Symbol;Acc:MGI:1913687]
ENSMUST00000070256	lower	7	13	25181	0.00535238	Kcnq3	potassium voltage-gated channel, subfamily Q, member 3 Gene [Source:MGI Symbol;Acc:MGI:1336181]
ENSMUST00000090380	lower	7	13	25181	0.00535238	Lmbrd2	LMBR1 domain containing 2 Gene [Source:MGI Symbol;Acc:MGI:2444173]
ENSMUST00000113598	lower	7	13	25181	0.00535238	Rab7	RAB7, member RAS oncogene family Gene [Source:MGI Symbol;Acc:MGI:105068]
ENSMUST00000072732	lower	7	13	25181	0.00535238	Gm5471	predicted pseudogene 5471 Pseudogene [Source:MGI Symbol;Acc:MGI:3648310]
ENSMUST00000115238	lower	7	13	25181	0.00535238	Ahcyl2	S-adenosylhomocysteine hydrolase-like 2 Gene [Source:MGI Symbol;Acc:MGI:1921590]
ENSMUST00000122133	lower	7	13	25181	0.00535238	Gm14251	predicted gene 14251 Pseudogene [Source:MGI Symbol;Acc:MGI:3650992]
ENSMUST00000121623	lower	11	32	25181	0.00577984	2810422J05Rik	RIKEN cDNA 2810422J05 gene Gene [Source:MGI Symbol;Acc:MGI:1922870]
ENSMUST00000119551	lower	10	27	25181	0.00623694	Gm12070	predicted gene 12070 Pseudogene [Source:MGI Symbol;Acc:MGI:3650751]
ENSMUST00000110711	higher	7	11	19189	0.00681429	Snap23	synaptosomal-associated protein 23 Gene [Source:MGI Symbol;Acc:MGI:109356]
ENSMUST00000112622	lower	16	63	25181	0.00757827	Huwe1	HECT, UBA and WWE domain containing 1 Gene [Source:MGI Symbol;Acc:MGI:1926884]
ENSMUST00000102602	lower	6	10	25181	0.00774056	Trappc1	trafficking protein particle complex 1 Gene [Source:MGI Symbol;Acc:MGI:1098727]
ENSMUST00000117717	lower	6	10	25181	0.00774056	Gm14094	predicted gene 14094 Pseudogene [Source:MGI Symbol;Acc:MGI:3651963]
ENSMUST00000109734	lower	6	10	25181	0.00774056	Prdx2	peroxiredoxin 2 Gene [Source:MGI Symbol;Acc:MGI:109486]
ENSMUST00000056162	lower	8	18	25181	0.00774056	NA	NA
ENSMUST00000119978	lower	10	28	25181	0.00774056	Gm12671	predicted gene 12671 Pseudogene [Source:MGI Symbol;Acc:MGI:3651684]
ENSMUST00000121831	lower	10	28	25181	0.00774056	Gm14760	predicted gene 14760 Pseudogene [Source:MGI Symbol;Acc:MGI:3709612]
ENSMUST00000118417	lower	8	18	25181	0.00774056	Gm14130	predicted gene 14130 Pseudogene [Source:MGI Symbol;Acc:MGI:3652217]
ENSMUST00000094314	lower	8	18	25181	0.00774056	NA	NA
ENSMUST00000119383	lower	8	18	25181	0.00774056	Gm10294	predicted pseudogene 10294 Pseudogene [Source:MGI Symbol;Acc:MGI:3642871]
ENSMUST00000099807	lower	6	10	25181	0.00774056	Prdx5	peroxiredoxin 5 Gene [Source:MGI Symbol;Acc:MGI:1859821]
ENSMUST00000078305	lower	6	10	25181	0.00774056	Gm13004	predicted gene 13004 Pseudogene [Source:MGI Symbol;Acc:MGI:3650100]
ENSMUST00000050267	lower	6	10	25181	0.00774056	Rabac1	Rab acceptor 1 (prenylated) Gene [Source:MGI Symbol;Acc:MGI:1201692]
ENSMUST00000088999	lower	10	28	25181	0.00774056	NA	NA
ENSMUST00000072895	lower	4	4	25181	0.00774056	Gm14393	predicted gene 14393 Gene [Source:MGI Symbol;Acc:MGI:3649576]
ENSMUST00000056758	lower	6	10	25181	0.00774056	Ppp3ca	protein phosphatase 3, catalytic subunit, alpha isoform Gene [Source:MGI Symbol;Acc:MGI:107164]
ENSMUST00000119458	lower	8	18	25181	0.00774056	Gm5943	predicted pseudogene 5943 Pseudogene [Source:MGI Symbol;Acc:MGI:3646004]
ENSMUST00000121658	lower	10	28	25181	0.00774056	Gm13394	predicted gene 13394 Pseudogene [Source:MGI Symbol;Acc:MGI:3651848]
ENSMUST00000099956	lower	8	18	25181	0.00774056	Gm8055	predicted pseudogene 8055 Pseudogene [Source:MGI Symbol;Acc:MGI:3643695]
ENSMUST00000122262	lower	4	4	25181	0.00774056	Gm6298	predicted gene 6298 Pseudogene [Source:MGI Symbol;Acc:MGI:3645163]
ENSMUST00000045356	lower	6	10	25181	0.00774056	Rpl37	ribosomal protein L37 Gene [Source:MGI Symbol;Acc:MGI:1914531]
ENSMUST00000110458	lower	10	28	25181	0.00774056	Gm10359	predicted gene 10359 Pseudogene [Source:MGI Symbol;Acc:MGI:3708724]
ENSMUST00000106594	lower	7	14	25181	0.0077976	NA	NA
ENSMUST00000118443	lower	7	14	25181	0.0077976	Gm11285	predicted gene 11285 Pseudogene [Source:MGI Symbol;Acc:MGI:3651653]
ENSMUST00000054220	lower	7	14	25181	0.0077976	Rpl18a	ribosomal protein L18A Gene [Source:MGI Symbol;Acc:MGI:1924058]
ENSMUST00000103050	lower	7	14	25181	0.0077976	Kcnq2	potassium voltage-gated channel, subfamily Q, member 2 Gene [Source:MGI Symbol;Acc:MGI:1309503]
ENSMUST00000043898	lower	7	14	25181	0.0077976	Psenen	presenilin enhancer 2 homolog (C. elegans) Gene [Source:MGI Symbol;Acc:MGI:1913590]
ENSMUST00000111664	lower	7	14	25181	0.0077976	Tmx2	thioredoxin-related transmembrane protein 2 Gene [Source:MGI Symbol;Acc:MGI:1914208]
ENSMUST00000117614	lower	7	14	25181	0.0077976	Gm11531	predicted gene 11531 Pseudogene [Source:MGI Symbol;Acc:MGI:3650260]
ENSMUST00000117928	lower	7	14	25181	0.0077976	Rpl30-ps3	ribosomal protein L30, pseudogene 3 Pseudogene [Source:MGI Symbol;Acc:MGI:1321401]
ENSMUST00000121382	lower	7	14	25181	0.0077976	Gm11477	predicted gene 11477 Pseudogene [Source:MGI Symbol;Acc:MGI:3651531]
ENSMUST00000093344	lower	7	14	25181	0.0077976	Rps13-ps1	ribosomal protein S13, pseudogene 1 Pseudogene [Source:MGI Symbol;Acc:MGI:3647042]
ENSMUST00000118634	lower	9	23	25181	0.0077976	Gm6433	predicted gene 6433 Pseudogene [Source:MGI Symbol;Acc:MGI:3645394]
ENSMUST00000026292	lower	16	65	25181	0.00911915	Huwe1	HECT, UBA and WWE domain containing 1 Gene [Source:MGI Symbol;Acc:MGI:1926884]
ENSMUST00000077575	lower	10	29	25181	0.00946968	Gm11942	predicted gene 11942 Pseudogene [Source:MGI Symbol;Acc:MGI:3650608]
ENSMUST00000117116	lower	5	7	25181	0.00946968	Gm13047	predicted gene 13047 Pseudogene [Source:MGI Symbol;Acc:MGI:3651114]
ENSMUST00000121555	lower	5	7	25181	0.00946968	Rpl18-ps1	ribosomal protein L18, pseudogene 1 Pseudogene [Source:MGI Symbol;Acc:MGI:98018]
ENSMUST00000071965	lower	8	19	25181	0.00946968	Gm7808	predicted pseudogene 7808 Pseudogene [Source:MGI Symbol;Acc:MGI:3643360]
ENSMUST00000119898	lower	5	7	25181	0.00946968	Gm9154	predicted gene 9154 Pseudogene [Source:MGI Symbol;Acc:MGI:3646595]
ENSMUST00000121713	lower	8	19	25181	0.00946968	Gm10420	predicted gene 10420 Pseudogene [Source:MGI Symbol;Acc:MGI:3704275]
ENSMUST00000108955	lower	5	7	25181	0.00946968	Gm14418	predicted gene 14418 Gene [Source:MGI Symbol;Acc:MGI:3702408]
ENSMUST00000022418	lower	5	7	25181	0.00946968	Gm9746	predicted gene 9746 Gene [Source:MGI Symbol;Acc:MGI:3710397]
ENSMUST00000106598	lower	8	19	25181	0.00946968	Elavl4	ELAV (embryonic lethal, abnormal vision, Drosophila)-like 4 (Hu antigen D) Gene [Source:MGI Symbol;Acc:MGI:107427]
ENSMUST00000088404	lower	8	19	25181	0.00946968	NA	NA
ENSMUST00000071438	lower	8	19	25181	0.00946968	NA	NA
ENSMUST00000121001	lower	8	19	25181	0.00946968	Rpl17-ps5	ribosomal protein L17, pseudogene 5 Pseudogene [Source:MGI Symbol;Acc:MGI:3704246]
ENSMUST00000093374	lower	5	7	25181	0.00946968	Nf2	neurofibromatosis 2 Gene [Source:MGI Symbol;Acc:MGI:97307]
ENSMUST00000114307	lower	8	19	25181	0.00946968	Grin1	glutamate receptor, ionotropic, NMDA1 (zeta 1) Gene [Source:MGI Symbol;Acc:MGI:95819]
ENSMUST00000100819	lower	5	7	25181	0.00946968	D14Ertd449e	DNA segment, Chr 14, ERATO Doi 449, expressed Gene [Source:MGI Symbol;Acc:MGI:1196450]
ENSMUST00000105465	lower	8	19	25181	0.00946968	Psap	prosaposin Gene [Source:MGI Symbol;Acc:MGI:97783]
ENSMUST00000071282	lower	9	24	25181	0.00970085	Gm3222	predicted pseudogene 3222 Pseudogene [Source:MGI Symbol;Acc:MGI:3781401]
ENSMUST00000117295	lower	9	24	25181	0.00970085	Rps2-ps13	ribosomal protein S2, pseudogene 13 Pseudogene [Source:MGI Symbol;Acc:MGI:3705640]
ENSMUST00000097205	lower	9	24	25181	0.00970085	NA	NA
ENSMUST00000073605	lower	9	24	25181	0.00970085	Gapdh	glyceraldehyde-3-phosphate dehydrogenase Gene [Source:MGI Symbol;Acc:MGI:95640]
ENSMUST00000118352	lower	7	15	25181	0.0117598	Gm12618	predicted gene 12618 Pseudogene [Source:MGI Symbol;Acc:MGI:3649881]
ENSMUST00000121420	lower	7	15	25181	0.0117598	Gm12176	predicted gene 12176 Pseudogene [Source:MGI Symbol;Acc:MGI:3651497]
ENSMUST00000078766	lower	7	15	25181	0.0117598	Rps27a-ps2	ribosomal protein S27A, pseudogene 2 Pseudogene [Source:MGI Symbol;Acc:MGI:3643614]
ENSMUST00000096279	lower	7	15	25181	0.0117598	Gm10343	predicted gene 10343 Gene [Source:MGI Symbol;Acc:MGI:3642690]
ENSMUST00000121261	lower	6	11	25181	0.0122686	Gm8317	predicted gene 8317 Pseudogene [Source:MGI Symbol;Acc:MGI:3646695]
ENSMUST00000013766	lower	6	11	25181	0.0122686	0610007C21Rik	RIKEN cDNA 0610007C21 gene Gene [Source:MGI Symbol;Acc:MGI:1918918]
ENSMUST00000119653	lower	6	11	25181	0.0122686	Gm16148	predicted gene 16148 Pseudogene [Source:MGI Symbol;Acc:MGI:3801829]
ENSMUST00000086596	lower	6	11	25181	0.0122686	Gm10191	predicted pseudogene 10191 Pseudogene [Source:MGI Symbol;Acc:MGI:3704195]
ENSMUST00000032934	lower	6	11	25181	0.0122686	Aldoa	aldolase A, fructose-bisphosphate Gene [Source:MGI Symbol;Acc:MGI:87994]
ENSMUST00000117515	lower	6	11	25181	0.0122686	Gm13352	predicted gene 13352 Pseudogene [Source:MGI Symbol;Acc:MGI:3651070]
ENSMUST00000025904	lower	6	11	25181	0.0122686	Prdx5	peroxiredoxin 5 Gene [Source:MGI Symbol;Acc:MGI:1859821]
ENSMUST00000054478	lower	6	11	25181	0.0122686	NA	NA
ENSMUST00000107604	lower	9	25	25181	0.0131091	Gm12537	predicted gene 12537 Pseudogene [Source:MGI Symbol;Acc:MGI:3650720]
ENSMUST00000121621	lower	8	20	25181	0.013297	Gm12726	predicted gene 12726 Pseudogene [Source:MGI Symbol;Acc:MGI:3649291]
ENSMUST00000095218	lower	10	31	25181	0.0156208	Rpl7a-ps5	ribosomal protein L7A, pseudogene 5 Pseudogene [Source:MGI Symbol;Acc:MGI:3643553]
ENSMUST00000073722	lower	10	31	25181	0.0156208	Gm10073	predicted pseudogene 10073 Pseudogene [Source:MGI Symbol;Acc:MGI:3641908]
ENSMUST00000020444	higher	8	17	19189	0.0178444	Llph	LLP homolog, long-term synaptic facilitation (Aplysia) Gene [Source:MGI Symbol;Acc:MGI:1913475]
ENSMUST00000100847	lower	7	16	25181	0.0180175	Gm13826	predicted pseudogene 13826 Pseudogene [Source:MGI Symbol;Acc:MGI:3651519]
ENSMUST00000090860	lower	9	26	25181	0.0180175	Gm10116	predicted pseudogene 10116 Pseudogene [Source:MGI Symbol;Acc:MGI:3779109]
ENSMUST00000002403	lower	7	16	25181	0.0180175	Dhrs1	dehydrogenase/reductase (SDR family) member 1 Gene [Source:MGI Symbol;Acc:MGI:1196314]
ENSMUST00000100656	lower	5	8	25181	0.0189625	NA	NA
ENSMUST00000084575	lower	5	8	25181	0.0189625	2004-09-01	septin 4 Gene [Source:MGI Symbol;Acc:MGI:1270156]
ENSMUST00000122265	lower	8	21	25181	0.0189625	Rpl30-ps9	ribosomal protein L30, pseudogene 9 Pseudogene [Source:MGI Symbol;Acc:MGI:3648153]
ENSMUST00000108956	lower	5	8	25181	0.0189625	NA	NA
ENSMUST00000119140	lower	8	21	25181	0.0189625	Gm12411	predicted gene 12411 Pseudogene [Source:MGI Symbol;Acc:MGI:3649918]
ENSMUST00000119724	lower	5	8	25181	0.0189625	Gm12341	predicted gene 12341 Pseudogene [Source:MGI Symbol;Acc:MGI:3650080]
ENSMUST00000118035	lower	8	21	25181	0.0189625	Gm11942	predicted gene 11942 Pseudogene [Source:MGI Symbol;Acc:MGI:3650608]
ENSMUST00000118723	lower	8	21	25181	0.0189625	Rps24-ps3	ribosomal protein S24, pseudogene 3 Pseudogene [Source:MGI Symbol;Acc:MGI:3644407]
ENSMUST00000120487	lower	5	8	25181	0.0189625	Gm12229	predicted gene 12229 Pseudogene [Source:MGI Symbol;Acc:MGI:3649743]
ENSMUST00000109085	lower	5	8	25181	0.0189625	Gnas	GNAS (guanine nucleotide binding protein, alpha stimulating) complex locus Gene [Source:MGI Symbol;Acc:MGI:95777]
ENSMUST00000005647	lower	5	8	25181	0.0189625	Ndufs3	NADH dehydrogenase (ubiquinone) Fe-S protein 3 Gene [Source:MGI Symbol;Acc:MGI:1915599]
ENSMUST00000093959	lower	5	8	25181	0.0189625	NA	NA
ENSMUST00000098774	lower	6	12	25181	0.0193436	NA	NA
ENSMUST00000087876	lower	6	12	25181	0.0193436	Gnas	GNAS (guanine nucleotide binding protein, alpha stimulating) complex locus Gene [Source:MGI Symbol;Acc:MGI:95777]
ENSMUST00000108858	lower	6	12	25181	0.0193436	Sparc	secreted acidic cysteine rich glycoprotein Gene [Source:MGI Symbol;Acc:MGI:98373]
ENSMUST00000077309	lower	6	12	25181	0.0193436	Gm4953	predicted pseudogene 4953 Pseudogene [Source:MGI Symbol;Acc:MGI:3647627]
ENSMUST00000044355	lower	6	12	25181	0.0193436	Sepw1	selenoprotein W, muscle 1 Gene [Source:MGI Symbol;Acc:MGI:1100878]
ENSMUST00000058841	lower	6	12	25181	0.0193436	Ubc	ubiquitin C Gene [Source:MGI Symbol;Acc:MGI:98889]
ENSMUST00000091621	lower	6	12	25181	0.0193436	Gm7251	predicted pseudogene 7251 Pseudogene [Source:MGI Symbol;Acc:MGI:3646144]
ENSMUST00000117512	lower	6	12	25181	0.0193436	Gm7222	predicted gene 7222 Pseudogene [Source:MGI Symbol;Acc:MGI:3642944]
ENSMUST00000033801	lower	6	12	25181	0.0193436	Plp1	proteolipid protein (myelin) 1 Gene [Source:MGI Symbol;Acc:MGI:97623]
ENSMUST00000030922	lower	6	12	25181	0.0193436	Prkcz	protein kinase C, zeta Gene [Source:MGI Symbol;Acc:MGI:97602]
ENSMUST00000121760	lower	6	12	25181	0.0193436	Gm5863	predicted gene 5863 Pseudogene [Source:MGI Symbol;Acc:MGI:3648580]
ENSMUST00000117563	lower	6	12	25181	0.0193436	Gm9385	predicted pseudogene 9385 Pseudogene [Source:MGI Symbol;Acc:MGI:3646182]
ENSMUST00000119012	lower	6	12	25181	0.0193436	Gm12380	predicted gene 12380 Pseudogene [Source:MGI Symbol;Acc:MGI:3651854]
ENSMUST00000117538	lower	6	12	25181	0.0193436	Gm11996	predicted gene 11996 Pseudogene [Source:MGI Symbol;Acc:MGI:3650898]
ENSMUST00000108840	lower	6	12	25181	0.0193436	Tcf25	transcription factor 25 (basic helix-loop-helix) Gene [Source:MGI Symbol;Acc:MGI:1914105]
ENSMUST00000109421	lower	6	12	25181	0.0193436	Gdap1l1	ganglioside-induced differentiation-associated protein 1-like 1 Gene [Source:MGI Symbol;Acc:MGI:2385163]
ENSMUST00000074141	lower	4	5	25181	0.0214148	Alkbh7	alkB, alkylation repair homolog 7 (E. coli) Gene [Source:MGI Symbol;Acc:MGI:1913650]
ENSMUST00000120192	lower	4	5	25181	0.0214148	Gm9115	predicted gene 9115 Pseudogene [Source:MGI Symbol;Acc:MGI:3648181]
ENSMUST00000106993	lower	4	5	25181	0.0214148	Mapt	microtubule-associated protein tau Gene [Source:MGI Symbol;Acc:MGI:97180]
ENSMUST00000037936	lower	4	5	25181	0.0214148	NA	NA
ENSMUST00000060257	lower	4	5	25181	0.0214148	Gm9385	predicted pseudogene 9385 Pseudogene [Source:MGI Symbol;Acc:MGI:3646182]
ENSMUST00000100754	lower	9	27	25181	0.0214385	Gm2606	predicted pseudogene 2606 Pseudogene [Source:MGI Symbol;Acc:MGI:3780774]
ENSMUST00000117240	lower	7	17	25181	0.0235749	Gm11989	predicted gene 11989 Pseudogene [Source:MGI Symbol;Acc:MGI:3702318]
ENSMUST00000095472	lower	7	17	25181	0.0235749	NA	NA
ENSMUST00000119780	lower	8	22	25181	0.0235749	Gm8430	predicted pseudogene 8430 Pseudogene [Source:MGI Symbol;Acc:MGI:3645406]
ENSMUST00000086739	lower	8	22	25181	0.0235749	Gm10566	predicted gene 10566 Pseudogene [Source:MGI Symbol;Acc:MGI:3642220]
ENSMUST00000095320	lower	7	17	25181	0.0235749	Gm10313	predicted pseudogene 10313 Pseudogene [Source:MGI Symbol;Acc:MGI:3642852]
ENSMUST00000103051	lower	7	17	25181	0.0235749	Kcnq2	potassium voltage-gated channel, subfamily Q, member 2 Gene [Source:MGI Symbol;Acc:MGI:1309503]
ENSMUST00000119962	lower	7	17	25181	0.0235749	Mical1	microtubule associated monoxygenase, calponin and LIM domain containing 1 Gene [Source:MGI Symbol;Acc:MGI:2385847]
ENSMUST00000036004	higher	11	35	19189	0.0252749	Hnrnpa1	heterogeneous nuclear ribonucleoprotein A1 Gene [Source:MGI Symbol;Acc:MGI:104820]
ENSMUST00000120626	lower	9	28	25181	0.0283059	Gm12922	predicted gene 12922 Pseudogene [Source:MGI Symbol;Acc:MGI:3651537]
ENSMUST00000079419	lower	10	34	25181	0.0296433	Rpl15	ribosomal protein L15 Gene [Source:MGI Symbol;Acc:MGI:1913730]
ENSMUST00000105038	lower	10	34	25181	0.0296433	Gm3550	predicted gene 3550 Gene [Source:MGI Symbol;Acc:MGI:3781727]
ENSMUST00000114693	lower	6	13	25181	0.0303589	Mtch1	mitochondrial carrier homolog 1 (C. elegans) Gene [Source:MGI Symbol;Acc:MGI:1929261]
ENSMUST00000029552	lower	6	13	25181	0.0303589	4933434E20Rik	RIKEN cDNA 4933434E20 gene Gene [Source:MGI Symbol;Acc:MGI:1914027]
ENSMUST00000119187	lower	6	13	25181	0.0303589	Gm16106	predicted gene 16106 Pseudogene [Source:MGI Symbol;Acc:MGI:3801781]
ENSMUST00000022622	lower	6	13	25181	0.0303589	Ptk2b	PTK2 protein tyrosine kinase 2 beta Gene [Source:MGI Symbol;Acc:MGI:104908]
ENSMUST00000026459	lower	6	13	25181	0.0303589	Atp5b	ATP synthase, H+ transporting mitochondrial F1 complex, beta subunit Gene [Source:MGI Symbol;Acc:MGI:107801]
ENSMUST00000086535	lower	6	13	25181	0.0303589	Rpl31	ribosomal protein L31 Gene [Source:MGI Symbol;Acc:MGI:2149632]
ENSMUST00000038959	lower	6	13	25181	0.0303589	Psd3	pleckstrin and Sec7 domain containing 3 Gene [Source:MGI Symbol;Acc:MGI:1918215]
ENSMUST00000031249	lower	5	9	25181	0.0315121	Sparcl1	SPARC-like 1 Gene [Source:MGI Symbol;Acc:MGI:108110]
ENSMUST00000116078	lower	5	9	25181	0.0315121	Gm12643	predicted gene 12643 Pseudogene [Source:MGI Symbol;Acc:MGI:3649676]
ENSMUST00000094951	lower	8	23	25181	0.0315121	Scn1a	sodium channel, voltage-gated, type I, alpha Gene [Source:MGI Symbol;Acc:MGI:98246]
ENSMUST00000109733	lower	5	9	25181	0.0315121	Prdx2	peroxiredoxin 2 Gene [Source:MGI Symbol;Acc:MGI:109486]
ENSMUST00000118449	lower	5	9	25181	0.0315121	Gm1821	predicted gene 1821 Pseudogene [Source:MGI Symbol;Acc:MGI:3037679]
ENSMUST00000070501	lower	5	9	25181	0.0315121	NA	NA
ENSMUST00000119890	lower	5	9	25181	0.0315121	Gm8832	predicted gene 8832 Pseudogene [Source:MGI Symbol;Acc:MGI:3646854]
ENSMUST00000088819	lower	8	23	25181	0.0315121	Rps2-ps13	ribosomal protein S2, pseudogene 13 Pseudogene [Source:MGI Symbol;Acc:MGI:3705640]
ENSMUST00000007139	lower	5	9	25181	0.0315121	Eif1b	eukaryotic translation initiation factor 1B Gene [Source:MGI Symbol;Acc:MGI:1916219]
ENSMUST00000120032	lower	5	9	25181	0.0315121	Gm13666	predicted gene 13666 Pseudogene [Source:MGI Symbol;Acc:MGI:3651577]
ENSMUST00000108940	lower	5	9	25181	0.0315121	Gm14325	predicted gene 14325 Gene [Source:MGI Symbol;Acc:MGI:3702875]
ENSMUST00000040284	lower	5	9	25181	0.0315121	BC031181	cDNA sequence BC031181 Gene [Source:MGI Symbol;Acc:MGI:3039614]
ENSMUST00000070198	lower	5	9	25181	0.0315121	Ppp3ca	protein phosphatase 3, catalytic subunit, alpha isoform Gene [Source:MGI Symbol;Acc:MGI:107164]
ENSMUST00000119957	lower	5	9	25181	0.0315121	Gm7689	predicted pseudogene 7689 Pseudogene [Source:MGI Symbol;Acc:MGI:3645866]
ENSMUST00000117199	lower	5	9	25181	0.0315121	Rpl9-ps1	ribosomal protein L9, pseudogene 1 Pseudogene [Source:MGI Symbol;Acc:MGI:3649210]
ENSMUST00000014065	lower	5	9	25181	0.0315121	Clip3	CAP-GLY domain containing linker protein 3 Gene [Source:MGI Symbol;Acc:MGI:1923936]
ENSMUST00000017534	lower	5	9	25181	0.0315121	Aldoc	aldolase C, fructose-bisphosphate Gene [Source:MGI Symbol;Acc:MGI:101863]
ENSMUST00000019649	lower	7	18	25181	0.0317642	Ubb	ubiquitin B Gene [Source:MGI Symbol;Acc:MGI:98888]
ENSMUST00000080866	lower	7	18	25181	0.0317642	Gm5453	predicted gene 5453 Gene [Source:MGI Symbol;Acc:MGI:3648523]
ENSMUST00000076155	lower	7	18	25181	0.0317642	Gm5506	predicted gene 5506 Gene [Source:MGI Symbol;Acc:MGI:3648653]
ENSMUST00000119110	lower	7	18	25181	0.0317642	Gm12447	predicted gene 12447 Pseudogene [Source:MGI Symbol;Acc:MGI:3650247]
ENSMUST00000004316	lower	8	24	25181	0.0409723	Psap	prosaposin Gene [Source:MGI Symbol;Acc:MGI:97783]
ENSMUST00000093782	lower	8	24	25181	0.0409723	NA	NA
ENSMUST00000087351	higher	10	31	19189	0.042609	Hnrnpa1	heterogeneous nuclear ribonucleoprotein A1 Gene [Source:MGI Symbol;Acc:MGI:104820]
ENSMUST00000122404	lower	6	14	25181	0.0438506	Gm14150	predicted gene 14150 Pseudogene [Source:MGI Symbol;Acc:MGI:3651006]
ENSMUST00000095723	lower	6	14	25181	0.0438506	Gm9034	predicted pseudogene 9034 Pseudogene [Source:MGI Symbol;Acc:MGI:3643526]
ENSMUST00000119630	lower	6	14	25181	0.0438506	Rpl30-ps11	ribosomal protein L30, pseudogene 11 Pseudogene [Source:MGI Symbol;Acc:MGI:3642364]
ENSMUST00000113328	lower	6	14	25181	0.0438506	Foxp1	forkhead box P1 Gene [Source:MGI Symbol;Acc:MGI:1914004]
ENSMUST00000117732	lower	6	14	25181	0.0438506	Gm11185	predicted gene 11185 Pseudogene [Source:MGI Symbol;Acc:MGI:3650877]
ENSMUST00000080362	lower	6	14	25181	0.0438506	NA	NA
ENSMUST00000091052	lower	6	14	25181	0.0438506	Rpl32-ps	ribosomal protein L32, pseudogene Pseudogene [Source:MGI Symbol;Acc:MGI:98039]
ENSMUST00000053597	lower	6	14	25181	0.0438506	Lrfn4	leucine rich repeat and fibronectin type III domain containing 4 Gene [Source:MGI Symbol;Acc:MGI:2385612]
ENSMUST00000018737	lower	6	14	25181	0.0438506	Sparc	secreted acidic cysteine rich glycoprotein Gene [Source:MGI Symbol;Acc:MGI:98373]
ENSMUST00000118995	lower	3	3	25181	0.0441715	Gm14874	predicted gene 14874 Pseudogene [Source:MGI Symbol;Acc:MGI:3802170]
ENSMUST00000108338	lower	3	3	25181	0.0441715	Tlcd1	TLC domain containing 1 Gene [Source:MGI Symbol;Acc:MGI:1915572]
ENSMUST00000115992	lower	3	3	25181	0.0441715	Gm16082	predicted gene 16082 Pseudogene [Source:MGI Symbol;Acc:MGI:3802036]
ENSMUST00000071704	lower	7	19	25181	0.0441715	Psma3	proteasome (prosome, macropain) subunit, alpha type 3 Gene [Source:MGI Symbol;Acc:MGI:104883]
ENSMUST00000109067	lower	3	3	25181	0.0441715	NA	NA
ENSMUST00000108969	lower	3	3	25181	0.0441715	Gm14401	predicted gene 14401 Gene [Source:MGI Symbol;Acc:MGI:3650075]
ENSMUST00000106215	lower	7	19	25181	0.0441715	Actg1	actin, gamma, cytoplasmic 1 Gene [Source:MGI Symbol;Acc:MGI:87906]
ENSMUST00000120640	lower	3	3	25181	0.0441715	Gm11792	predicted gene 11792 Pseudogene [Source:MGI Symbol;Acc:MGI:3652127]
ENSMUST00000072856	lower	4	6	25181	0.0459519	NA	NA
ENSMUST00000051477	lower	4	6	25181	0.0459519	Cdc42	cell division cycle 42 homolog (S. cerevisiae) Gene [Source:MGI Symbol;Acc:MGI:106211]
ENSMUST00000077208	lower	4	6	25181	0.0459519	Rps26-ps1	ribosomal protein S26, pseudogene 1 Pseudogene [Source:MGI Symbol;Acc:MGI:3704322]
ENSMUST00000119982	lower	4	6	25181	0.0459519	Gm15007	predicted gene 15007 Pseudogene [Source:MGI Symbol;Acc:MGI:3647930]
ENSMUST00000095579	lower	4	6	25181	0.0459519	Thoc6	THO complex 6 homolog (Drosophila) Gene [Source:MGI Symbol;Acc:MGI:2677480]
ENSMUST00000122157	lower	4	6	25181	0.0459519	Gm12634	predicted gene 12634 Pseudogene [Source:MGI Symbol;Acc:MGI:3650769]
ENSMUST00000078906	lower	4	6	25181	0.0459519	NA	NA
ENSMUST00000117955	lower	4	6	25181	0.0459519	Gm14263	predicted gene 14263 Pseudogene [Source:MGI Symbol;Acc:MGI:3649393]
ENSMUST00000117402	lower	4	6	25181	0.0459519	Gm7129	predicted gene 7129 Pseudogene [Source:MGI Symbol;Acc:MGI:3648820]
ENSMUST00000024739	lower	4	6	25181	0.0459519	Hsp90ab1	heat shock protein 90 alpha (cytosolic), class B member 1 Gene [Source:MGI Symbol;Acc:MGI:96247]
ENSMUST00000117751	lower	4	6	25181	0.0459519	Gm11717	predicted gene 11717 Pseudogene [Source:MGI Symbol;Acc:MGI:3713332]
ENSMUST00000118406	lower	4	6	25181	0.0459519	Gm15002	predicted gene 15002 Pseudogene [Source:MGI Symbol;Acc:MGI:3705342]
ENSMUST00000118177	lower	4	6	25181	0.0459519	Gm15294	predicted gene 15294 Pseudogene [Source:MGI Symbol;Acc:MGI:3708114]
ENSMUST00000106987	lower	4	6	25181	0.0459519	NA	NA
ENSMUST00000119952	lower	5	10	25181	0.0467734	Gm15836	predicted gene 15836 Pseudogene [Source:MGI Symbol;Acc:MGI:3801924]
ENSMUST00000096427	lower	5	10	25181	0.0467734	AC108412.1
ENSMUST00000109642	lower	9	31	25181	0.0467734	Sec61g	SEC61, gamma subunit Gene [Source:MGI Symbol;Acc:MGI:1202066]
ENSMUST00000107157	lower	5	10	25181	0.0467734	Slc24a2	solute carrier family 24 (sodium/potassium/calcium exchanger), member 2 Gene [Source:MGI Symbol;Acc:MGI:1923626]
ENSMUST00000079716	lower	9	31	25181	0.0467734	Rpl17	ribosomal protein L17 Gene [Source:MGI Symbol;Acc:MGI:2448270]
ENSMUST00000023083	lower	5	10	25181	0.0467734	Cyp2d22	cytochrome P450, family 2, subfamily d, polypeptide 22 Gene [Source:MGI Symbol;Acc:MGI:1929474]
ENSMUST00000086090	lower	9	31	25181	0.0467734	NA	NA
ENSMUST00000109590	lower	8	25	25181	0.0467734	NA	NA
ENSMUST00000100740	lower	5	10	25181	0.0467734	NA	NA
ENSMUST00000078897	lower	5	10	25181	0.0467734	Klk1b7-ps	kallikrein 1-related peptidase b7, pseudogene Pseudogene [Source:MGI Symbol;Acc:MGI:892027]
ENSMUST00000077747	lower	5	10	25181	0.0467734	Gm9234	predicted pseudogene 9234 Pseudogene [Source:MGI Symbol;Acc:MGI:3648545]
ENSMUST00000117212	lower	5	10	25181	0.0467734	Gm11401	predicted gene 11401 Pseudogene [Source:MGI Symbol;Acc:MGI:3649407]
ENSMUST00000106593	lower	5	10	25181	0.0467734	NA	NA
ENSMUST00000021522	lower	5	10	25181	0.0467734	Glrx5	glutaredoxin 5 homolog (S. cerevisiae) Gene [Source:MGI Symbol;Acc:MGI:1920296]
ENSMUST00000075603	lower	5	10	25181	0.0467734	Glra1	glycine receptor, alpha 1 subunit Gene [Source:MGI Symbol;Acc:MGI:95747]
ENSMUST00000105995	lower	5	10	25181	0.0467734	Zcchc17	zinc finger, CCHC domain containing 17 Gene [Source:MGI Symbol;Acc:MGI:1919955]
ENSMUST00000119801	lower	5	10	25181	0.0467734	Gm11955	predicted gene 11955 Pseudogene [Source:MGI Symbol;Acc:MGI:3649568]
ENSMUST00000086764	lower	9	31	25181	0.0467734	Rps12-ps3	ribosomal protein S12, pseudogene 3 Pseudogene [Source:MGI Symbol;Acc:MGI:3704503]
ENSMUST00000110361	lower	5	10	25181	0.0467734	Ywhaz	tyrosine 3-monooxygenase/tryptophan 5-monooxygenase activation protein, zeta polypeptide Gene [Source:MGI Symbol;Acc:MGI:109484]
ENSMUST00000109910	lower	5	10	25181	0.0467734	Nf2	neurofibromatosis 2 Gene [Source:MGI Symbol;Acc:MGI:97307]
ENSMUST00000060738	lower	5	10	25181	0.0467734	S100a1	S100 calcium binding protein A1 Gene [Source:MGI Symbol;Acc:MGI:1338917]
ENSMUST00000118700	lower	5	10	25181	0.0467734	Gm9164	predicted gene 9164 Pseudogene [Source:MGI Symbol;Acc:MGI:3646866]
ENSMUST00000088194	lower	5	10	25181	0.0467734	Ndufa9	NADH dehydrogenase (ubiquinone) 1 alpha subcomplex, 9 Gene [Source:MGI Symbol;Acc:MGI:1913358]
ENSMUST00000075431	lower	9	31	25181	0.0467734	NA	NA
ENSMUST00000112251	lower	8	25	25181	0.0467734	Ubr3	ubiquitin protein ligase E3 component n-recognin 3 Gene [Source:MGI Symbol;Acc:MGI:1861100]
ENSMUST00000085941	lower	5	10	25181	0.0467734	Znhit1	zinc finger, HIT domain containing 1 Gene [Source:MGI Symbol;Acc:MGI:1917353]
ENSMUST00000075682	lower	9	31	25181	0.0467734	CAAA01124666.1.25259.1
ENSMUST00000121222	lower	5	10	25181	0.0467734	Gm5396	predicted pseudogene 5396 Pseudogene [Source:MGI Symbol;Acc:MGI:3646589]
ENSMUST00000089940	lower	5	10	25181	0.0467734	Gm4943	predicted pseudogene 4943 Pseudogene [Source:MGI Symbol;Acc:MGI:3645174]
ENSMUST00000088648	lower	5	10	25181	0.0467734	Gm8759	predicted gene 8759 Gene [Source:MGI Symbol;Acc:MGI:3647726]
ENSMUST00000097040	lower	5	10	25181	0.0467734	Gm16382	predicted pseudogene 16382 Pseudogene [Source:MGI Symbol;Acc:MGI:3648194]
ENSMUST00000085128	lower	5	10	25181	0.0467734	Rpl31-ps1	ribosomal protein L31, pseudogene 1 Pseudogene [Source:MGI Symbol;Acc:MGI:3644997]
ENSMUST00000033373	lower	5	10	25181	0.0467734	NA	NA
ENSMUST00000121784	lower	5	10	25181	0.0467734	Gm13586	predicted gene 13586 Pseudogene [Source:MGI Symbol;Acc:MGI:3649994]
ENSMUST00000097417	lower	5	10	25181	0.0467734	AL663031.1	predicted gene 12166 (Gm12166), non-coding RNA [Source:RefSeq DNA;Acc:NR_015372]
ENSMUST00000111125	lower	5	10	25181	0.0467734	Hipk3	homeodomain interacting protein kinase 3 Gene [Source:MGI Symbol;Acc:MGI:1314882]
