# Supplementary material for: Neuroglobin-Deficiency Exacerbates Hif1A and c-FOS Response, but Does Not Affect Neuronal Survival during Severe Hypoxia In Vivo
Source: PLoS One. 2011 Dec 2;6(12):e28160. doi: 10.1371/journal.pone.0028160 (PMC3229544; doi:10.1371/journal.pone.0028160)
Supplement: Table S12 — Functional annotation of transcripts from Table S11 using g:Profiler. Clicking on a hyperlink in the Q&T column will create a new g:Profiler query using the genes that triggered the annotation. (XLS) [file pone.0028160.s013.xls]

## Sheet: gProf_diff_express_90min (genot
p-value	T	Q	Q&T	Q&T/Q	Q&T/T	Term ID	Term domain	Term name
5.67e-07	13125	274	124	0.855	0.009	GO:0009987	BP	cellular process
4.33e-06	493	274	15	0.103	0.03	GO:0019725	BP	cellular homeostasis
1.77e-10	8611	274	102	0.703	0.012	GO:0008152	BP	metabolic process
2.23e-09	7592	274	92	0.634	0.012	GO:0044238	BP	primary metabolic process
2.1e-07	562	274	18	0.124	0.032	GO:0005975	BP	carbohydrate metabolic process
6.32e-10	3144	274	54	0.372	0.017	GO:0019538	BP	protein metabolic process
5.06e-12	2595	274	52	0.359	0.02	GO:0044267	BP	cellular protein metabolic process
1.18e-08	831	274	24	0.166	0.029	GO:0055114	BP	oxidation-reduction process
8.11e-08	4453	274	62	0.428	0.014	GO:0009058	BP	biosynthetic process
1.5e-10	7390	274	93	0.641	0.013	GO:0044237	BP	cellular metabolic process
2.88e-05	263	274	10	0.069	0.038	GO:0006091	BP	generation of precursor metabolites and energy
7.14e-08	4329	274	61	0.421	0.014	GO:0044249	BP	cellular biosynthetic process
1.97e-09	414	274	18	0.124	0.043	GO:0044262	BP	cellular carbohydrate metabolic process
8.15e-06	97	274	7	0.048	0.072	GO:0044275	BP	cellular carbohydrate catabolic process
1.13e-08	3812	274	58	0.4	0.015	GO:0010467	BP	gene expression
2.98e-09	478	274	19	0.131	0.04	GO:0006066	BP	alcohol metabolic process
6.85e-12	253	274	17	0.117	0.067	GO:0005996	BP	monosaccharide metabolic process
1.04e-12	225	274	17	0.117	0.076	GO:0019318	BP	hexose metabolic process
1.18e-13	197	274	17	0.117	0.086	GO:0006006	BP	glucose metabolic process
7.61e-06	96	274	7	0.048	0.073	GO:0046164	BP	alcohol catabolic process
1.73e-06	77	274	7	0.048	0.091	GO:0046365	BP	monosaccharide catabolic process
1.44e-06	75	274	7	0.048	0.093	GO:0019320	BP	hexose catabolic process
1.32e-06	74	274	7	0.048	0.095	GO:0006007	BP	glucose catabolic process
3.88e-07	62	274	7	0.048	0.113	GO:0006096	BP	glycolysis
3.77e-08	3623	274	55	0.379	0.015	GO:0009059	BP	macromolecule biosynthetic process
1.9e-08	3554	274	55	0.379	0.015	GO:0034645	BP	cellular macromolecule biosynthetic process
3.65e-27	596	274	40	0.276	0.067	GO:0006412	BP	translation
1.56e-16	3369	274	68	0.469	0.02	GO:0032991	CC	macromolecular complex
1.04e-06	8874	274	95	0.655	0.011	GO:0043226	CC	organelle
2.72e-17	2560	274	60	0.414	0.023	GO:0043228	CC	non-membrane-bounded organelle
1.29e-05	11154	274	108	0.745	0.01	GO:0005622	CC	intracellular
9.58e-06	10373	274	103	0.71	0.01	GO:0044424	CC	intracellular part
1.53e-11	7385	274	95	0.655	0.013	GO:0005737	CC	cytoplasm
1.18e-31	677	274	46	0.317	0.068	GO:0030529	CC	ribonucleoprotein complex
2.78e-16	4924	274	83	0.572	0.017	GO:0044444	CC	cytoplasmic part
5.18e-08	762	274	22	0.152	0.029	GO:0005829	CC	cytosol
7.98e-17	128	274	17	0.117	0.133	GO:0044445	CC	cytosolic part
9.1e-07	8852	274	95	0.655	0.011	GO:0043229	CC	intracellular organelle
2.72e-17	2560	274	60	0.414	0.023	GO:0043232	CC	intracellular non-membrane-bounded organelle
6.99e-39	380	274	43	0.297	0.113	GO:0005840	CC	ribosome
5.19e-21	48	274	15	0.103	0.312	GO:0022626	CC	cytosolic ribosome
2.38e-17	63	274	14	0.097	0.222	GO:0015935	CC	small ribosomal subunit
8.79e-19	39	274	13	0.09	0.333	GO:0022627	CC	cytosolic small ribosomal subunit
5.78e-26	641	274	40	0.276	0.062	GO:0005198	MF	structural molecule activity
3.14e-34	336	274	38	0.262	0.113	GO:0003735	MF	structural constituent of ribosome
2.1e-10	799	274	26	0.179	0.033	GO:0016491	MF	oxidoreductase activity
3.83e-17	65	274	14	0.097	0.215	GO:0016903	MF	oxidoreductase activity, acting on the aldehyde or oxo group of donors
3.86e-18	56	274	14	0.097	0.25	GO:0016620	MF	oxidoreductase activity, acting on the aldehyde or oxo group of donors, NAD or NADP as acceptor
3.65e-22	32	274	14	0.097	0.438	GO:0008943	MF	glyceraldehyde-3-phosphate dehydrogenase activity
2.46e-10	23	274	7	0.048	0.304	GO:0004365	MF	glyceraldehyde-3-phosphate dehydrogenase (phosphorylating) activity
2.84e-09	325	274	16	0.11	0.049	GO:0048037	MF	cofactor binding
4e-11	243	274	16	0.11	0.066	GO:0050662	MF	coenzyme binding
3.49e-15	88	274	14	0.097	0.159	GO:0051287	MF	NAD+ or NADH binding
3.79e-06	4	176	3	0.158	0.75	HP:0002266	hp	Focal clonic seizures
0.000102	2	176	2	0.105	1	HP:0002348	hp	Seizures, afebrile
0.000102	2	176	2	0.105	1	HP:0002479	hp	Increased risk of seizures in childhood or adulthood (11-16%)
4.16e-30	118	272	27	0.386	0.229	KEGG:03010	ke	Ribosome
6.86e-05	66	272	6	0.086	0.091	KEGG:00010	ke	Glycolysis / Gluconeogenesis
1.68e-05	177	272	10	0.143	0.056	KEGG:05010	ke	Alzheimer's disease
7.3e-06	30	272	6	0.115	0.2	REAC:420267	re	Glycolysis
1.32e-23	127	272	26	0.5	0.205	REAC:420550	re	3' -UTR-mediated translational regulation
1.32e-23	127	272	26	0.5	0.205	REAC:420549	re	L13a-mediated translational silencing of Ceruloplasmin expression
4.88e-19	62	272	18	0.346	0.29	REAC:409204	re	Dissociation of L13a from the 60s ribosomal subunit
1.06e-06	67	272	9	0.173	0.134	REAC:404684	re	Association of phospho-L13a with GAIT element of Ceruloplasmin mRNA
1.8e-07	17	272	6	0.115	0.353	REAC:419743	re	Ubiquitination of NEMO by TRAF6
0.0001	67	272	7	0.135	0.104	REAC:420554	re	APC/C:Cdc20 mediated degradation of Securin
0.0001	67	272	7	0.135	0.104	REAC:408759	re	Degradation of multiubiquitinated Securin
3.78e-06	27	272	6	0.115	0.222	REAC:419747	re	Ubiquitination of Securin by phospho-APC/C:Cdc20 complex
1.18e-11	370	272	26	0.5	0.07	REAC:420432	re	Gene Expression
2.66e-19	226	272	28	0.538	0.124	REAC:420172	re	Metabolism of proteins
4.23e-22	144	272	26	0.5	0.181	REAC:420493	re	Translation
8.81e-23	136	272	26	0.5	0.191	REAC:420629	re	Eukaryotic Translation Initiation
8.81e-23	136	272	26	0.5	0.191	REAC:420628	re	Cap-dependent Translation Initiation
1.64e-23	128	272	26	0.5	0.203	REAC:420748	re	GTP hydrolysis and joining of the 60S ribosomal subunit
4.55e-26	104	272	26	0.5	0.25	REAC:409911	re	eIF5B:GTP is hydrolyzed and released
9.29e-07	66	272	9	0.173	0.136	REAC:409824	re	eIF2:GTP is hydrolyzed, eIFs are released
4.55e-26	104	272	26	0.5	0.25	REAC:419146	re	The 60S subunit joins the translation initiation complex
2.96e-07	58	272	9	0.173	0.155	REAC:420696	re	Formation of the ternary complex, and subsequently, the 43S complex
2.96e-07	58	272	9	0.173	0.155	REAC:411530	re	Formation of the 43S pre-initiation complex
8.09e-25	115	272	26	0.5	0.226	REAC:420749	re	Formation of a pool of free 40S subunits
4.55e-26	104	272	26	0.5	0.25	REAC:418213	re	Release of 40S and 60S subunits from the 80S ribosome
1.55e-07	54	272	9	0.173	0.167	REAC:409827	re	eIF3 and eIF1A bind to the 40S subunit
9.29e-07	66	272	9	0.173	0.136	REAC:420950	re	Ribosomal scanning and start codon recognition
8.13e-07	65	272	9	0.173	0.138	REAC:418458	re	Ribosomal scanning
9.29e-07	66	272	9	0.173	0.136	REAC:418963	re	Start codon recognition
1.21e-06	68	272	9	0.173	0.132	REAC:420627	re	Activation of the mRNA upon binding of the cap-binding complex and eIFs, and subsequent binding to 43S
9.29e-07	66	272	9	0.173	0.136	REAC:420794	re	Translation initiation complex formation
9.29e-07	66	272	9	0.173	0.136	REAC:411586	re	Formation of translation initiation complexes yielding circularized Ceruloplasmin mRNA in a 'closed-loop' conformation
8.13e-07	65	272	9	0.173	0.138	REAC:411584	re	Formation of translation initiation complexes containing mRNA that does not circularize
1.76e-25	109	272	26	0.5	0.239	REAC:420492	re	Eukaryotic Translation Elongation
7.89e-26	106	272	26	0.5	0.245	REAC:420491	re	Peptide chain elongation
6e-26	105	272	26	0.5	0.248	REAC:403848	re	Aminoacyl-tRNA binds to the ribosome at the A-site
3.44e-26	103	272	26	0.5	0.252	REAC:416848	re	Peptide transfer from P-site tRNA to the A-site tRNA
6e-26	105	272	26	0.5	0.248	REAC:413106	re	Hydrolysis of eEF1A:GTP
7.89e-26	106	272	26	0.5	0.245	REAC:419525	re	Translocation of ribosome by 3 bases in the 3' direction
6e-26	105	272	26	0.5	0.248	REAC:420814	re	Eukaryotic Translation Termination
6e-26	105	272	26	0.5	0.248	REAC:412925	re	GTP bound eRF3:eRF1 complex binds the peptidyl tRNA:mRNA:80S Ribosome complex
6e-26	105	272	26	0.5	0.248	REAC:412928	re	GTP Hydrolysis by eRF3 bound to the eRF1:mRNA:polypeptide:80S Ribosome complex
6e-26	105	272	26	0.5	0.248	REAC:417595	re	Polypeptide release from the eRF3-GDP:eRF1:mRNA:80S Ribosome complex
6.34e-05	43	272	6	0.115	0.14	REAC:420199	re	Gluconeogenesis
3.16e-05	77	272	8	0.154	0.104	REAC:420355	re	Signaling by EGFR
1.17e-06	35	272	7	0.135	0.2	REAC:420509	re	EGFR downregulation
4.53e-08	14	272	6	0.115	0.429	REAC:419756	re	Ubiquitination of stimulated EGFR (Cbl:Grb2)
7.46e-08	15	272	6	0.115	0.4	REAC:406804	re	Cbl binds and ubiquitinates Phospho-Sprouty
2.62e-08	13	272	6	0.115	0.462	REAC:419749	re	Ubiquitination of stimulated EGFR (Cbl)
2.54e-09	16	272	7	0.135	0.438	REAC:406812	re	Cbl escapes Cdc42-mediated inhibition by down-regulating the adaptor molecule betaPix
2.32e-06	25	272	6	0.115	0.24	REAC:406820	re	Cbl-mediated ubiquitination of CIN85
7.46e-08	15	272	6	0.115	0.4	REAC:406814	re	Cbl ubiquitinates Sprouty
2.13e-05	53	272	7	0.135	0.132	REAC:420908	re	SCF-beta-TrCP mediated degradation of Emi1
2.62e-08	13	272	6	0.115	0.462	REAC:419741	re	Ubiquitination of Emi1 by SCF-beta-TrCP
2.13e-05	53	272	7	0.135	0.132	REAC:418587	re	SCF-mediated degradation of Emi1
2.73e-05	55	272	7	0.135	0.127	REAC:420832	re	G1/S DNA Damage Checkpoints
1.08e-05	48	272	7	0.135	0.146	REAC:420914	re	p53-Independent G1/S DNA damage checkpoint
1.08e-05	48	272	7	0.135	0.146	REAC:420913	re	p53-Independent DNA Damage Response
1.08e-05	48	272	7	0.135	0.146	REAC:420938	re	Ubiquitin Mediated Degradation of Phosphorylated Cdc25A
1.08e-05	48	272	7	0.135	0.146	REAC:417902	re	Proteolytic degradation of ubiquitinated-Cdc25A
1.57e-05	34	272	6	0.115	0.176	REAC:419735	re	Ubiquitination of cell cycle proteins targeted by the APC/C:Cdh1complex
1.31e-05	33	272	6	0.115	0.182	REAC:420529	re	APC/C:Cdc20 mediated degradation of Cyclin B
1.31e-05	33	272	6	0.115	0.182	REAC:419739	re	Ubiquitination of Cyclin B by phospho-APC/C:Cdc20 complex
1.31e-05	33	272	6	0.115	0.182	REAC:408755	re	Degradation of multiubiquitinated Cyclin B
1.43e-05	50	272	7	0.135	0.14	REAC:420918	re	Ubiquitin-dependent degradation of Cyclin D
1.43e-05	50	272	7	0.135	0.14	REAC:420917	re	Ubiquitin-dependent degradation of Cyclin D1
9.37e-06	47	272	7	0.135	0.149	REAC:417834	re	Proteasome mediated degradation of Cyclin D1
7.46e-08	15	272	6	0.115	0.4	REAC:402064	re	Activation of IKK complex
3.08e-05	56	272	7	0.135	0.125	REAC:420539	re	M/G1 Transition
8.22e-05	65	272	7	0.135	0.108	REAC:420645	re	Regulation of DNA replication
1.35e-09	9	272	6	0.115	0.667	REAC:420646	re	Association of licensing factors with the pre-replicative complex
8.22e-05	65	272	7	0.135	0.108	REAC:420644	re	Removal of licensing factors from origins
0.000133	70	272	7	0.135	0.1	REAC:420540	re	DNA Replication Pre-Initiation
3.08e-05	56	272	7	0.135	0.125	REAC:420538	re	Assembly of the pre-replicative complex
1.43e-05	50	272	7	0.135	0.14	REAC:420798	re	CDT1 association with the CDC6:ORC:origin complex
9.37e-06	47	272	7	0.135	0.149	REAC:419729	re	Ubiquitinated geminin is degraded by the proteasome
4.56e-10	8	272	6	0.115	0.75	REAC:419156	re	The geminin component of geminin:Cdt1 complexes is ubiquitinated, releasing Cdt1
6.71e-05	63	272	7	0.135	0.111	REAC:420642	re	Switching of origins to a post-replicative state
1.25e-05	49	272	7	0.135	0.143	REAC:420641	re	CDK-mediated phosphorylation and removal of Cdc6
9.37e-06	47	272	7	0.135	0.149	REAC:419728	re	Ubiquitinated Cdc6 is degraded by the proteasome
6.71e-05	63	272	7	0.135	0.111	REAC:420896	re	Orc1 removal from chromatin
8.07e-06	46	272	7	0.135	0.152	REAC:419733	re	Ubiquitinated Orc1 is degraded by the proteasome
1.67e-11	6	272	6	0.115	1	REAC:417119	re	Phosphorylated Orc1 is ubiquitinated while still associated with chromatin
1.67e-11	6	272	6	0.115	1	REAC:419732	re	Ubiquitinated Orc1 enters the cytosol
1.43e-08	12	272	6	0.115	0.5	REAC:402650	re	Activation of TAK1-TAB2 complex
9.08e-05	66	272	7	0.135	0.106	REAC:420703	re	Autodegradation of Cdh1 by Cdh1:APC/C
9.08e-05	66	272	7	0.135	0.106	REAC:408751	re	Degradation of multiubiquitinated Cdh1
2.98e-06	26	272	6	0.115	0.231	REAC:415036	re	Multiubiquitination of APC/C-associated Cdh1
3.89e-05	58	272	7	0.135	0.121	REAC:420515	re	Signaling by Wnt
3.89e-05	58	272	7	0.135	0.121	REAC:420514	re	Degradation of beta-catenin by the destruction complex
2.66e-07	18	272	6	0.115	0.333	REAC:415025	re	Multi-ubiquitination of phospho-beta-catenin by SCF-beta-TrCP1
3.89e-05	58	272	7	0.135	0.121	REAC:408763	re	Degradation of ubiquitinated -beta catenin by the proteasome
9.08e-05	66	272	7	0.135	0.106	REAC:420523	re	Cyclin A:Cdk2-associated events at S phase entry
0.0001	67	272	7	0.135	0.104	REAC:420522	re	Cyclin E associated events during G1/S transition
2.41e-05	54	272	7	0.135	0.13	REAC:420521	re	SCF(Skp2)-mediated degradation of p27/p21
4.53e-08	14	272	6	0.115	0.429	REAC:419746	re	Ubiquitination of phospho-p27/p21
2.41e-05	54	272	7	0.135	0.13	REAC:408765	re	Degradation of ubiquitinated p27/p21 by the 26S proteasome
7.3e-06	30	272	6	0.115	0.2	REAC:420545	re	APC-Cdc20 mediated degradation of Nek2A
7.3e-06	30	272	6	0.115	0.2	REAC:415038	re	Multiubiquitination of Nek2A
7.3e-06	30	272	6	0.115	0.2	REAC:408757	re	Degradation of multiubiquitinated Nek2A
9.08e-05	66	272	7	0.135	0.106	REAC:404331	re	APC/C:Cdh1-mediated degradation of Skp2
4.53e-08	14	272	6	0.115	0.429	REAC:405139	re	Auto-ubiquitination of TRAF6
2.32e-07	74	272	10	0.192	0.135	REAC:420212	re	p75 NTR receptor-mediated signalling
2.13e-08	31	272	8	0.154	0.258	REAC:420211	re	Cell death signalling via NRAGE, NRIF and NADE
2.62e-08	13	272	6	0.115	0.462	REAC:420889	re	NRIF signals cell death from the nucleus
4.56e-10	8	272	6	0.115	0.75	REAC:417605	re	Polyubiquitinated NRIF migrates to the nucleus
4.56e-10	8	272	6	0.115	0.75	REAC:417600	re	Polyubiquitinated NRIF binds to p62 (Sequestosome)
4.97e-08	23	272	7	0.135	0.304	REAC:420828	re	p75NTR signals via NF-kB
4.26e-09	17	272	7	0.135	0.412	REAC:420829	re	p75NTR recruits signalling complexes
7.25e-09	11	272	6	0.115	0.545	REAC:419370	re	TRAF6 is auto-ubiquitinated
3.84e-07	19	272	6	0.115	0.316	REAC:420827	re	NF-kB is activated and signals survival
1.16e-10	7	272	6	0.115	0.857	REAC:413180	re	IkB is ubiquitinated and degraded
7.46e-08	15	272	6	0.115	0.4	REAC:402298	re	Activation of NF-kB complex
9.79e-05	173	272	11	0.212	0.064	REAC:420382	re	Apoptosis
1.43e-05	50	272	7	0.135	0.14	REAC:420838	re	Regulation of Apoptosis
1.25e-05	49	272	7	0.135	0.143	REAC:420937	re	Regulation of activated PAK-2p34 by proteasome mediated degradation
1.25e-05	49	272	7	0.135	0.143	REAC:417837	re	Proteasome mediated degradation of PAK-2p34
0.000145	71	272	7	0.135	0.099	REAC:420527	re	Cdc20:Phospho-APC/C mediated degradation of Cyclin A
8.93e-06	31	272	6	0.115	0.194	REAC:419737	re	Ubiquitination of Cyclin A by APC/C:Cdc20 complex
0.000145	71	272	7	0.135	0.099	REAC:408698	re	Degradation multiubiquitinated Cyclin A
