# Supplementary material for: Neuroglobin-Deficiency Exacerbates Hif1A and c-FOS Response, but Does Not Affect Neuronal Survival during Severe Hypoxia In Vivo
Source: PLoS One. 2011 Dec 2;6(12):e28160. doi: 10.1371/journal.pone.0028160 (PMC3229544; doi:10.1371/journal.pone.0028160)
Supplement: Table S15 — Differentially expressed genes in response to hypoxia that are related to ATP synthesis. (XLS) [file pone.0028160.s016.xls]

## Sheet: Diff_exp_ATP_synthesis
Genotype	Duration of hypoxia	Differential expression in hypoxia	Functional annotation tag	Ensembl Gene ID	Ensembl Transcript ID	Associated Gene Name	Description
Ngb-null	24h	lower	ATP Biosynthetic process	ENSMUSG00000029467	ENSMUST00000031423	ATP2A2	ATPase, Ca++ transporting, cardiac muscle, slow twitch 2 Gene [Source:MGI Symbol;Acc:MGI:88110]
WT	24h	lower	ATP Biosynthetic process	ENSMUSG00000029467	ENSMUST00000031423	ATP2A2	ATPase, Ca++ transporting, cardiac muscle, slow twitch 2 Gene [Source:MGI Symbol;Acc:MGI:88110]
Ngb-null	24h	lower	ATP Biosynthetic process	ENSMUSG00000032570	ENSMUST00000038118	ATP2C1	ATPase, Ca++-sequestering Gene [Source:MGI Symbol;Acc:MGI:1889008]
WT	24h	lower	ATP Biosynthetic process	ENSMUSG00000032570	ENSMUST00000085133	ATP2C1	ATPase, Ca++-sequestering Gene [Source:MGI Symbol;Acc:MGI:1889008]
Ngb-null	24h	lower	ATP Biosynthetic process	ENSMUSG00000025393	ENSMUST00000026459	ATP5B	ATP synthase, H+ transporting mitochondrial F1 complex, beta subunit Gene [Source:MGI Symbol;Acc:MGI:107801]
WT	24h	lower	ATP Biosynthetic process	ENSMUSG00000025393	ENSMUST00000026459	ATP5B	ATP synthase, H+ transporting mitochondrial F1 complex, beta subunit Gene [Source:MGI Symbol;Acc:MGI:107801]
WT	24h	lower	ATP Biosynthetic process	ENSMUSG00000025781	ENSMUST00000026887	ATP5C1	ATP synthase, H+ transporting, mitochondrial F1 complex, gamma polypeptide 1 Gene [Source:MGI Symbol;Acc:MGI:1261437]
Ngb-null	24h	lower	ATP Biosynthetic process	ENSMUSG00000003072	ENSMUST00000105367	ATP5D	ATP synthase, H+ transporting, mitochondrial F1 complex, delta subunit Gene [Source:MGI Symbol;Acc:MGI:1913293]
WT	24h	lower	ATP Biosynthetic process	ENSMUSG00000003072	ENSMUST00000105367	ATP5D	ATP synthase, H+ transporting, mitochondrial F1 complex, delta subunit Gene [Source:MGI Symbol;Acc:MGI:1913293]
Ngb-null	24h	lower	ATP Biosynthetic process	ENSMUSG00000016252	ENSMUST00000016396	ATP5E	ATP synthase, H+ transporting, mitochondrial F1 complex, epsilon subunit Gene [Source:MGI Symbol;Acc:MGI:1855697]
WT	24h	lower	ATP Biosynthetic process	ENSMUSG00000016252	ENSMUST00000016396	ATP5E	ATP synthase, H+ transporting, mitochondrial F1 complex, epsilon subunit Gene [Source:MGI Symbol;Acc:MGI:1855697]
Ngb-null	24h	lower	ATP Biosynthetic process	ENSMUSG00000006057	ENSMUST00000107684	ATP5G1	ATP synthase, H+ transporting, mitochondrial F0 complex, subunit c1 (subunit 9) Gene [Source:MGI Symbol;Acc:MGI:107653]
WT	24h	lower	ATP Biosynthetic process	ENSMUSG00000006057	ENSMUST00000090541	ATP5G1	ATP synthase, H+ transporting, mitochondrial F0 complex, subunit c1 (subunit 9) Gene [Source:MGI Symbol;Acc:MGI:107653]
Ngb-null	24h	lower	ATP Biosynthetic process	ENSMUSG00000062683	ENSMUST00000075630	ATP5G2	ATP synthase, H+ transporting, mitochondrial F0 complex, subunit C2 (subunit 9) Gene [Source:MGI Symbol;Acc:MGI:1915192]
WT	24h	lower	ATP Biosynthetic process	ENSMUSG00000062683	ENSMUST00000075630	ATP5G2	ATP synthase, H+ transporting, mitochondrial F0 complex, subunit C2 (subunit 9) Gene [Source:MGI Symbol;Acc:MGI:1915192]
Ngb-null	24h	lower	ATP Biosynthetic process	ENSMUSG00000034566	ENSMUST00000106537	ATP5H	ATP synthase, H+ transporting, mitochondrial F0 complex, subunit d Gene [Source:MGI Symbol;Acc:MGI:1918929]
WT	24h	lower	ATP Biosynthetic process	ENSMUSG00000034566	ENSMUST00000106537	ATP5H	ATP synthase, H+ transporting, mitochondrial F0 complex, subunit d Gene [Source:MGI Symbol;Acc:MGI:1918929]
Ngb-null	24h	lower	ATP Biosynthetic process	ENSMUSG00000050856	ENSMUST00000118632	ATP5K	ATP synthase, H+ transporting, mitochondrial F1F0 complex, subunit e Gene [Source:MGI Symbol;Acc:MGI:106636]
WT	24h	lower	ATP Biosynthetic process	ENSMUSG00000050856	ENSMUST00000118632	ATP5K	ATP synthase, H+ transporting, mitochondrial F1F0 complex, subunit e Gene [Source:MGI Symbol;Acc:MGI:106636]
Ngb-null	24h	lower	ATP Biosynthetic process	ENSMUSG00000038717	ENSMUST00000043675	ATP5L	ATP synthase, H+ transporting, mitochondrial F0 complex, subunit g Gene [Source:MGI Symbol;Acc:MGI:1351597]
WT	24h	lower	ATP Biosynthetic process	ENSMUSG00000038717	ENSMUST00000043675	ATP5L	ATP synthase, H+ transporting, mitochondrial F0 complex, subunit g Gene [Source:MGI Symbol;Acc:MGI:1351597]
Ngb-null	24h	lower	ATP Biosynthetic process	ENSMUSG00000072460	ENSMUST00000097132	ATP5L-PS1	ATP synthase, H+ transporting, mitochondrial F0 complex, subunit g, pseudogene 1 Pseudogene [Source:MGI Symbol;Acc:MGI:2153586]
WT	24h	lower	ATP Biosynthetic process	ENSMUSG00000072460	ENSMUST00000097132	ATP5L-PS1	ATP synthase, H+ transporting, mitochondrial F0 complex, subunit g, pseudogene 1 Pseudogene [Source:MGI Symbol;Acc:MGI:2153586]
Ngb-null	24h	lower	ATP Biosynthetic process	ENSMUSG00000022956	ENSMUST00000023677	ATP5O	ATP synthase, H+ transporting, mitochondrial F1 complex, O subunit Gene [Source:MGI Symbol;Acc:MGI:106341]
WT	24h	lower	ATP Biosynthetic process	ENSMUSG00000019087	ENSMUST00000019231	ATP6AP1	ATPase, H+ transporting, lysosomal accessory protein 1 Gene [Source:MGI Symbol;Acc:MGI:109629]
WT	24h	lower	ATP Biosynthetic process	ENSMUSG00000078958	ENSMUST00000109541	ATP6AP1L	ATPase, H+ transporting, lysosomal accessory protein 1-like Gene [Source:MGI Symbol;Acc:MGI:3648665]
WT	24h	lower	ATP Biosynthetic process	ENSMUSG00000033379	ENSMUST00000036380	ATP6V0B	ATPase, H+ transporting, lysosomal V0 subunit B Gene [Source:MGI Symbol;Acc:MGI:1890510]
Ngb-null	24h	lower	ATP Biosynthetic process	ENSMUSG00000024121	ENSMUST00000024932	ATP6V0C	ATPase, H+ transporting, lysosomal V0 subunit C Gene [Source:MGI Symbol;Acc:MGI:88116]
WT	24h	lower	ATP Biosynthetic process	ENSMUSG00000024121	ENSMUST00000098862	ATP6V0C	ATPase, H+ transporting, lysosomal V0 subunit C Gene [Source:MGI Symbol;Acc:MGI:88116]
Ngb-null	24h	lower	ATP Biosynthetic process	ENSMUSG00000013160	ENSMUST00000013304	ATP6V0D1	ATPase, H+ transporting, lysosomal V0 subunit D1 Gene [Source:MGI Symbol;Acc:MGI:1201778]
WT	24h	lower	ATP Biosynthetic process	ENSMUSG00000013160	ENSMUST00000013304	ATP6V0D1	ATPase, H+ transporting, lysosomal V0 subunit D1 Gene [Source:MGI Symbol;Acc:MGI:1201778]
Ngb-null	24h	lower	ATP Biosynthetic process	ENSMUSG00000052459	ENSMUST00000063661	ATP6V1A	ATPase, H+ transporting, lysosomal V1 subunit A Gene [Source:MGI Symbol;Acc:MGI:1201780]
Ngb-null	24h	lower	ATP Biosynthetic process	ENSMUSG00000004285	ENSMUST00000004396	ATP6V1F	ATPase, H+ transporting, lysosomal V1 subunit F Gene [Source:MGI Symbol;Acc:MGI:1913394]
WT	24h	lower	ATP Biosynthetic process	ENSMUSG00000004285	ENSMUST00000004396	ATP6V1F	ATPase, H+ transporting, lysosomal V1 subunit F Gene [Source:MGI Symbol;Acc:MGI:1913394]
Ngb-null	24h	lower	Electron transport chain	ENSMUSG00000031818	ENSMUST00000034276	COX4I1	cytochrome c oxidase subunit IV isoform 1 Gene [Source:MGI Symbol;Acc:MGI:88473]
WT	24h	lower	Electron transport chain	ENSMUSG00000031818	ENSMUST00000034276	COX4I1	cytochrome c oxidase subunit IV isoform 1 Gene [Source:MGI Symbol;Acc:MGI:88473]
Ngb-null	24h	lower	Electron transport chain	ENSMUSG00000061518	ENSMUST00000081180	COX5B	cytochrome c oxidase, subunit Vb Gene [Source:MGI Symbol;Acc:MGI:88475]
Ngb-null	24h	lower	Electron transport chain	ENSMUSG00000036751	ENSMUST00000075738	COX6B1	cytochrome c oxidase, subunit VIb polypeptide 1 Gene [Source:MGI Symbol;Acc:MGI:107460]
WT	24h	lower	Electron transport chain	ENSMUSG00000036751	ENSMUST00000075738	COX6B1	cytochrome c oxidase, subunit VIb polypeptide 1 Gene [Source:MGI Symbol;Acc:MGI:107460]
Ngb-null	24h	lower	Electron transport chain	ENSMUSG00000017778	ENSMUST00000017922	COX7C	cytochrome c oxidase, subunit VIIc Gene [Source:MGI Symbol;Acc:MGI:103226]
WT	24h	lower	Electron transport chain	ENSMUSG00000017778	ENSMUST00000017922	COX7C	cytochrome c oxidase, subunit VIIc Gene [Source:MGI Symbol;Acc:MGI:103226]
Ngb-null	24h	lower	Electron transport chain	ENSMUSG00000063694	ENSMUST00000077766	CYCS	cytochrome c, somatic Gene [Source:MGI Symbol;Acc:MGI:88578]
WT	24h	lower	Electron transport chain	ENSMUSG00000063694	ENSMUST00000077766	CYCS	cytochrome c, somatic Gene [Source:MGI Symbol;Acc:MGI:88578]
Ngb-null	24h	lower	Electron transport chain	ENSMUSG00000032314	ENSMUST00000034866	ETFA	electron transferring flavoprotein, alpha polypeptide Gene [Source:MGI Symbol;Acc:MGI:106092]
WT	24h	lower	Electron transport chain	ENSMUSG00000032314	ENSMUST00000034866	ETFA	electron transferring flavoprotein, alpha polypeptide Gene [Source:MGI Symbol;Acc:MGI:106092]
Ngb-null	24h	lower	Electron transport chain	ENSMUSG00000058927	ENSMUST00000073080	GM10053	predicted gene 10053 Gene [Source:MGI Symbol;Acc:MGI:3704493]
WT	24h	lower	Electron transport chain	ENSMUSG00000058927	ENSMUST00000073080	GM10053	predicted gene 10053 Gene [Source:MGI Symbol;Acc:MGI:3704493]
Ngb-null	24h	lower	ATP Biosynthetic process	ENSMUSG00000068706	ENSMUST00000090488	GM10250	predicted pseudogene 10250 Pseudogene [Source:MGI Symbol;Acc:MGI:3642408]
WT	24h	lower	ATP Biosynthetic process	ENSMUSG00000068706	ENSMUST00000090488	GM10250	predicted pseudogene 10250 Pseudogene [Source:MGI Symbol;Acc:MGI:3642408]
Ngb-null	24h	lower	Electron transport chain	ENSMUSG00000079941	ENSMUST00000044043	GM11273	predicted gene 11273 Gene [Source:MGI Symbol;Acc:MGI:3649411]
WT	24h	lower	Electron transport chain	ENSMUSG00000079941	ENSMUST00000044043	GM11273	predicted gene 11273 Gene [Source:MGI Symbol;Acc:MGI:3649411]
Ngb-null	24h	lower	ATP Biosynthetic process	ENSMUSG00000061992	ENSMUST00000077309	GM4953	predicted pseudogene 4953 Pseudogene [Source:MGI Symbol;Acc:MGI:3647627]
WT	24h	lower	ATP Biosynthetic process	ENSMUSG00000061992	ENSMUST00000077309	GM4953	predicted pseudogene 4953 Pseudogene [Source:MGI Symbol;Acc:MGI:3647627]
WT	24h	lower	Electron transport chain	ENSMUSG00000016427	ENSMUST00000016571	NDUFA1	NADH dehydrogenase (ubiquinone) 1 alpha subcomplex, 1 Gene [Source:MGI Symbol;Acc:MGI:1929511]
Ngb-null	24h	lower	Electron transport chain	ENSMUSG00000041881	ENSMUST00000048249	NDUFA7	NADH dehydrogenase (ubiquinone) 1 alpha subcomplex, 7 (B14.5a) Gene [Source:MGI Symbol;Acc:MGI:1913666]
WT	24h	lower	Electron transport chain	ENSMUSG00000041881	ENSMUST00000048249	NDUFA7	NADH dehydrogenase (ubiquinone) 1 alpha subcomplex, 7 (B14.5a) Gene [Source:MGI Symbol;Acc:MGI:1913666]
Ngb-null	24h	lower	Electron transport chain	ENSMUSG00000000399	ENSMUST00000088194	NDUFA9	NADH dehydrogenase (ubiquinone) 1 alpha subcomplex, 9 Gene [Source:MGI Symbol;Acc:MGI:1913358]
Ngb-null	24h	lower	Electron transport chain	ENSMUSG00000031059	ENSMUST00000116621	NDUFB11	NADH dehydrogenase (ubiquinone) 1 beta subcomplex, 11 Gene [Source:MGI Symbol;Acc:MGI:1349919]
Ngb-null	24h	lower	Electron transport chain	ENSMUSG00000002416	ENSMUST00000002490	NDUFB2	NADH dehydrogenase (ubiquinone) 1 beta subcomplex, 2 Gene [Source:MGI Symbol;Acc:MGI:1915448]
WT	24h	lower	Electron transport chain	ENSMUSG00000002416	ENSMUST00000002490	NDUFB2	NADH dehydrogenase (ubiquinone) 1 beta subcomplex, 2 Gene [Source:MGI Symbol;Acc:MGI:1915448]
Ngb-null	24h	lower	Electron transport chain	ENSMUSG00000027673	ENSMUST00000121778	NDUFB5	NADH dehydrogenase (ubiquinone) 1 beta subcomplex, 5 Gene [Source:MGI Symbol;Acc:MGI:1913296]
Ngb-null	24h	lower	Electron transport chain	ENSMUSG00000071014	ENSMUST00000095128	NDUFB6	NADH dehydrogenase (ubiquinone) 1 beta subcomplex, 6 Gene [Source:MGI Symbol;Acc:MGI:2684983]
WT	24h	lower	Electron transport chain	ENSMUSG00000071014	ENSMUST00000095128	NDUFB6	NADH dehydrogenase (ubiquinone) 1 beta subcomplex, 6 Gene [Source:MGI Symbol;Acc:MGI:2684983]
Ngb-null	24h	lower	Electron transport chain	ENSMUSG00000037152	ENSMUST00000038108	NDUFC1	NADH dehydrogenase (ubiquinone) 1, subcomplex unknown, 1 Gene [Source:MGI Symbol;Acc:MGI:1913627]
Ngb-null	24h	lower	Electron transport chain	ENSMUSG00000030647	ENSMUST00000032882	NDUFC2	NADH dehydrogenase (ubiquinone) 1, subcomplex unknown, 2 Gene [Source:MGI Symbol;Acc:MGI:1344370]
Ngb-null	24h	lower	Electron transport chain	ENSMUSG00000013593	ENSMUST00000013737	NDUFS2	NADH dehydrogenase (ubiquinone) Fe-S protein 2 Gene [Source:MGI Symbol;Acc:MGI:2385112]
WT	24h	lower	Electron transport chain	ENSMUSG00000013593	ENSMUST00000111318	NDUFS2	NADH dehydrogenase (ubiquinone) Fe-S protein 2 Gene [Source:MGI Symbol;Acc:MGI:2385112]
WT	24h	lower	Electron transport chain	ENSMUSG00000028648	ENSMUST00000106207	NDUFS5	NADH dehydrogenase (ubiquinone) Fe-S protein 5 Gene [Source:MGI Symbol;Acc:MGI:1890889]
Ngb-null	24h	lower	Electron transport chain	ENSMUSG00000037916	ENSMUST00000042497	NDUFV1	NADH dehydrogenase (ubiquinone) flavoprotein 1 Gene [Source:MGI Symbol;Acc:MGI:107851]
WT	24h	lower	Electron transport chain	ENSMUSG00000037916	ENSMUST00000042497	NDUFV1	NADH dehydrogenase (ubiquinone) flavoprotein 1 Gene [Source:MGI Symbol;Acc:MGI:107851]
Ngb-null	24h	lower	Electron transport chain	ENSMUSG00000029017	ENSMUST00000030882	PMPCB	peptidase (mitochondrial processing) beta Gene [Source:MGI Symbol;Acc:MGI:1920328]
WT	24h	lower	Electron transport chain	ENSMUSG00000029017	ENSMUST00000030882	PMPCB	peptidase (mitochondrial processing) beta Gene [Source:MGI Symbol;Acc:MGI:1920328]
WT	24h	lower	Electron transport chain	ENSMUSG00000058076	ENSMUST00000081560	SDHC	succinate dehydrogenase complex, subunit C, integral membrane protein Gene [Source:MGI Symbol;Acc:MGI:1913302]
Ngb-null	24h	lower	Electron transport chain	ENSMUSG00000044894	ENSMUST00000061326	UQCRQ	ubiquinol-cytochrome c reductase, complex III subunit VII Gene [Source:MGI Symbol;Acc:MGI:107807]
WT	24h	lower	Electron transport chain	ENSMUSG00000044894	ENSMUST00000061326	UQCRQ	ubiquinol-cytochrome c reductase, complex III subunit VII Gene [Source:MGI Symbol;Acc:MGI:107807]
