# Supplementary material for: Neuroglobin-Deficiency Exacerbates Hif1A and c-FOS Response, but Does Not Affect Neuronal Survival during Severe Hypoxia In Vivo
Source: PLoS One. 2011 Dec 2;6(12):e28160. doi: 10.1371/journal.pone.0028160 (PMC3229544; doi:10.1371/journal.pone.0028160)
Supplement: Table S16 — Differentially expressed genes in response to hypoxia that are related to chromatin remodeling. (XLS) [file pone.0028160.s017.xls]

## Sheet: Diff_exp_chrom_remod
Genotype	Duration of hypoxia	Differential expression in hypoxia	Functional annotation tag	Ensembl Gene ID	Ensembl Transcript ID	Associated Gene Name	Description
KO	24h	Higher	chromatin modification	ENSMUSG00000035401	ENSMUST00000107106	2210018M11Rik	RIKEN cDNA 2210018M11 gene Gene [Source:MGI Symbol;Acc:MGI:1924203]
WT	90 min	Lower	nucleosome assembly	ENSMUSG00000091383	ENSMUST00000091708	AC160122.2	Histone H2A type 1-H [Source:UniProtKB/Swiss-Prot;Acc:Q8CGP6]
WT	24h	Higher	chromatin modification	ENSMUSG00000078566	ENSMUST00000106112	Bnip3	BCL2/adenovirus E1B interacting protein 3 Gene [Source:MGI Symbol;Acc:MGI:109326]
KO	24h	Higher	chromatin modification	ENSMUSG00000078566	ENSMUST00000106112	Bnip3	BCL2/adenovirus E1B interacting protein 3 Gene [Source:MGI Symbol;Acc:MGI:109326]
KO	24h	Higher	chromatin modification	ENSMUSG00000003778	ENSMUST00000097626	Brd8	bromodomain containing 8 Gene [Source:MGI Symbol;Acc:MGI:1925906]
WT	24h	Higher	chromatin modification	ENSMUSG00000029836	ENSMUST00000114445	Cbx3	chromobox homolog 3 (Drosophila HP1 gamma) Gene [Source:MGI Symbol;Acc:MGI:108515]
KO	24h	Higher	chromatin modification	ENSMUSG00000029836	ENSMUST00000114445	Cbx3	chromobox homolog 3 (Drosophila HP1 gamma) Gene [Source:MGI Symbol;Acc:MGI:108515]
KO	24h	Higher	chromatin modification	ENSMUSG00000063870	ENSMUST00000112392	Chd4	chromodomain helicase DNA binding protein 4 Gene [Source:MGI Symbol;Acc:MGI:1344380]
WT	24h	Higher	chromatin modification	ENSMUSG00000041235	ENSMUST00000039267	Chd7	chromodomain helicase DNA binding protein 7 Gene [Source:MGI Symbol;Acc:MGI:2444748]
KO	24h	Higher	chromatin modification	ENSMUSG00000041235	ENSMUST00000039267	Chd7	chromodomain helicase DNA binding protein 7 Gene [Source:MGI Symbol;Acc:MGI:2444748]
KO	24h	Higher	chromatin modification	ENSMUSG00000053754	ENSMUST00000089752	Chd8	chromodomain helicase DNA binding protein 8 Gene [Source:MGI Symbol;Acc:MGI:1915022]
KO	24h	Higher	chromatin modification	ENSMUSG00000036893	ENSMUST00000091348	Ehmt1	euchromatic histone methyltransferase 1 Gene [Source:MGI Symbol;Acc:MGI:1924933]
WT	24h	Higher	chromatin modification	ENSMUSG00000024240	ENSMUST00000115870	Epc1	enhancer of polycomb homolog 1 (Drosophila) Gene [Source:MGI Symbol;Acc:MGI:1278322]
KO	24h	Higher	chromatin modification	ENSMUSG00000024240	ENSMUST00000115870	Epc1	enhancer of polycomb homolog 1 (Drosophila) Gene [Source:MGI Symbol;Acc:MGI:1278322]
WT	24h	Higher	chromatin modification	ENSMUSG00000069495	ENSMUST00000092123	Epc2	enhancer of polycomb homolog 2 (Drosophila) Gene [Source:MGI Symbol;Acc:MGI:1278321]
KO	24h	Higher	chromatin modification	ENSMUSG00000069495	ENSMUST00000092123	Epc2	enhancer of polycomb homolog 2 (Drosophila) Gene [Source:MGI Symbol;Acc:MGI:1278321]
WT	24h	Higher	chromatin modification	ENSMUSG00000059647	ENSMUST00000081455	Gm10068	predicted gene 10068 Gene [Source:MGI Symbol;Acc:MGI:3704187]
WT	90 min	Lower	nucleosome assembly	ENSMUSG00000069306	ENSMUST00000104941	Gm11275	predicted gene 11275 Gene [Source:MGI Symbol;Acc:MGI:3711960]
KO	90 min	Lower	nucleosome assembly	ENSMUSG00000069306	ENSMUST00000104941	Gm11275	predicted gene 11275 Gene [Source:MGI Symbol;Acc:MGI:3711960]
KO	24h	Lower	nucleosome assembly	ENSMUSG00000069306	ENSMUST00000104941	Gm11275	predicted gene 11275 Gene [Source:MGI Symbol;Acc:MGI:3711960]
WT	90 min	Lower	nucleosome assembly	ENSMUSG00000069304	ENSMUST00000091745	Gm11276	predicted gene 11276 Gene [Source:MGI Symbol;Acc:MGI:3710573]
KO	90 min	Lower	nucleosome assembly	ENSMUSG00000069304	ENSMUST00000091745	Gm11276	predicted gene 11276 Gene [Source:MGI Symbol;Acc:MGI:3710573]
KO	24h	Lower	nucleosome assembly	ENSMUSG00000069304	ENSMUST00000091745	Gm11276	predicted gene 11276 Gene [Source:MGI Symbol;Acc:MGI:3710573]
KO	90 min	Lower	Phosphorylation of histone H2AX at Serine-139 by ATM at the site of DSB	ENSMUSG00000069304	ENSMUST00000091745	Gm11276	predicted gene 11276 Gene [Source:MGI Symbol;Acc:MGI:3710573]
WT	90 min	Lower	Phosphorylation of histone H2AX at Serine-139 by ATM at the site of DSB	ENSMUSG00000069304	ENSMUST00000091745	Gm11276	predicted gene 11276 Gene [Source:MGI Symbol;Acc:MGI:3710573]
KO	24h	Lower	nucleosome assembly	ENSMUSG00000069303	ENSMUST00000091744	Gm11277	predicted gene 11277 Gene [Source:MGI Symbol;Acc:MGI:3710645]
KO	24h	Lower	nucleosome assembly	ENSMUSG00000069307	ENSMUST00000110469	Gm13646	predicted gene 13646 Gene [Source:MGI Symbol;Acc:MGI:3702051]
WT	90 min	Lower	nucleosome assembly	ENSMUSG00000060032	ENSMUST00000074556	H2afj	H2A histone family, member J Gene [Source:MGI Symbol;Acc:MGI:3606192]
KO	90 min	Lower	nucleosome assembly	ENSMUSG00000060032	ENSMUST00000074556	H2afj	H2A histone family, member J Gene [Source:MGI Symbol;Acc:MGI:3606192]
KO	24h	Lower	nucleosome assembly	ENSMUSG00000060032	ENSMUST00000074556	H2afj	H2A histone family, member J Gene [Source:MGI Symbol;Acc:MGI:3606192]
WT	90 min	Lower	nucleosome assembly	ENSMUSG00000049932	ENSMUST00000052686	H2afx	H2A histone family, member X Gene [Source:MGI Symbol;Acc:MGI:102688]
WT	90 min	Lower	Phosphorylation of histone H2AX at Serine-139 by ATM at the site of DSB	ENSMUSG00000049932	ENSMUST00000052686	H2afx	H2A histone family, member X Gene [Source:MGI Symbol;Acc:MGI:102688]
KO	90 min	Lower	nucleosome assembly	ENSMUSG00000037894	ENSMUST00000041045	H2afz	H2A histone family, member Z Gene [Source:MGI Symbol;Acc:MGI:1888388]
KO	24h	Lower	nucleosome assembly	ENSMUSG00000037894	ENSMUST00000041045	H2afz	H2A histone family, member Z Gene [Source:MGI Symbol;Acc:MGI:1888388]
WT	24h	Higher	chromatin modification	ENSMUSG00000022702	ENSMUST00000120532	Hira	histone cell cycle regulation defective homolog A (S. cerevisiae) Gene [Source:MGI Symbol;Acc:MGI:99430]
KO	24h	Lower	nucleosome assembly	ENSMUSG00000036181	ENSMUST00000040914	Hist1h1c	histone cluster 1, H1c Gene [Source:MGI Symbol;Acc:MGI:1931526]
KO	90 min	Lower	nucleosome assembly	ENSMUSG00000060081	ENSMUST00000072391	Hist1h2aa	histone cluster 1, H2aa Gene [Source:MGI Symbol;Acc:MGI:2448285]
KO	24h	Lower	nucleosome assembly	ENSMUSG00000060081	ENSMUST00000072391	Hist1h2aa	histone cluster 1, H2aa Gene [Source:MGI Symbol;Acc:MGI:2448285]
WT	90 min	Lower	nucleosome assembly	ENSMUSG00000061615	ENSMUST00000078369	Hist1h2ab	histone cluster 1, H2ab Gene [Source:MGI Symbol;Acc:MGI:2448306]
WT	90 min	Lower	Phosphorylation of histone H2AX at Serine-139 by ATM at the site of DSB	ENSMUSG00000061615	ENSMUST00000078369	Hist1h2ab	histone cluster 1, H2ab Gene [Source:MGI Symbol;Acc:MGI:2448306]
WT	90 min	Lower	nucleosome assembly	ENSMUSG00000071478	ENSMUST00000090776	Hist1h2ad	histone cluster 1, H2ad Gene [Source:MGI Symbol;Acc:MGI:2448289]
KO	24h	Lower	nucleosome assembly	ENSMUSG00000071478	ENSMUST00000090776	Hist1h2ad	histone cluster 1, H2ad Gene [Source:MGI Symbol;Acc:MGI:2448289]
WT	90 min	Lower	Phosphorylation of histone H2AX at Serine-139 by ATM at the site of DSB	ENSMUSG00000071478	ENSMUST00000090776	Hist1h2ad	histone cluster 1, H2ad Gene [Source:MGI Symbol;Acc:MGI:2448289]
WT	90 min	Lower	nucleosome assembly	ENSMUSG00000069272	ENSMUST00000102969	Hist1h2ae	histone cluster 1, H2ae Gene [Source:MGI Symbol;Acc:MGI:2448290]
KO	24h	Lower	nucleosome assembly	ENSMUSG00000069272	ENSMUST00000102969	Hist1h2ae	histone cluster 1, H2ae Gene [Source:MGI Symbol;Acc:MGI:2448290]
WT	90 min	Lower	Phosphorylation of histone H2AX at Serine-139 by ATM at the site of DSB	ENSMUSG00000069272	ENSMUST00000102969	Hist1h2ae	histone cluster 1, H2ae Gene [Source:MGI Symbol;Acc:MGI:2448290]
KO	90 min	Lower	nucleosome assembly	ENSMUSG00000061991	ENSMUST00000073261	Hist1h2af	histone cluster 1, H2af Gene [Source:MGI Symbol;Acc:MGI:2448309]
KO	90 min	Lower	Phosphorylation of histone H2AX at Serine-139 by ATM at the site of DSB	ENSMUSG00000061991	ENSMUST00000073261	Hist1h2af	histone cluster 1, H2af Gene [Source:MGI Symbol;Acc:MGI:2448309]
WT	90 min	Lower	nucleosome assembly	ENSMUSG00000069301	ENSMUST00000091741	Hist1h2ag	histone cluster 1, H2ag Gene [Source:MGI Symbol;Acc:MGI:2448293]
WT	90 min	Lower	Phosphorylation of histone H2AX at Serine-139 by ATM at the site of DSB	ENSMUSG00000069301	ENSMUST00000091741	Hist1h2ag	histone cluster 1, H2ag Gene [Source:MGI Symbol;Acc:MGI:2448293]
WT	90 min	Lower	nucleosome assembly	ENSMUSG00000069302	ENSMUST00000091742	Hist1h2ah	histone cluster 1, H2ah Gene [Source:MGI Symbol;Acc:MGI:2448295]
KO	90 min	Lower	nucleosome assembly	ENSMUSG00000069302	ENSMUST00000091742	Hist1h2ah	histone cluster 1, H2ah Gene [Source:MGI Symbol;Acc:MGI:2448295]
KO	24h	Lower	nucleosome assembly	ENSMUSG00000069302	ENSMUST00000091742	Hist1h2ah	histone cluster 1, H2ah Gene [Source:MGI Symbol;Acc:MGI:2448295]
WT	90 min	Lower	nucleosome assembly	ENSMUSG00000071516	ENSMUST00000070124	Hist1h2ai	histone cluster 1, H2ai Gene [Source:MGI Symbol;Acc:MGI:2448457]
KO	90 min	Lower	nucleosome assembly	ENSMUSG00000071516	ENSMUST00000070124	Hist1h2ai	histone cluster 1, H2ai Gene [Source:MGI Symbol;Acc:MGI:2448457]
KO	24h	Lower	nucleosome assembly	ENSMUSG00000071516	ENSMUST00000070124	Hist1h2ai	histone cluster 1, H2ai Gene [Source:MGI Symbol;Acc:MGI:2448457]
KO	90 min	Lower	Phosphorylation of histone H2AX at Serine-139 by ATM at the site of DSB	ENSMUSG00000071516	ENSMUST00000070124	Hist1h2ai	histone cluster 1, H2ai Gene [Source:MGI Symbol;Acc:MGI:2448457]
WT	90 min	Lower	Phosphorylation of histone H2AX at Serine-139 by ATM at the site of DSB	ENSMUSG00000071516	ENSMUST00000070124	Hist1h2ai	histone cluster 1, H2ai Gene [Source:MGI Symbol;Acc:MGI:2448457]
WT	90 min	Lower	nucleosome assembly	ENSMUSG00000063021	ENSMUST00000074752	Hist1h2ak	histone cluster 1, H2ak Gene [Source:MGI Symbol;Acc:MGI:2448297]
KO	90 min	Lower	nucleosome assembly	ENSMUSG00000063021	ENSMUST00000074752	Hist1h2ak	histone cluster 1, H2ak Gene [Source:MGI Symbol;Acc:MGI:2448297]
KO	24h	Lower	nucleosome assembly	ENSMUSG00000063021	ENSMUST00000074752	Hist1h2ak	histone cluster 1, H2ak Gene [Source:MGI Symbol;Acc:MGI:2448297]
KO	90 min	Lower	Phosphorylation of histone H2AX at Serine-139 by ATM at the site of DSB	ENSMUSG00000063021	ENSMUST00000074752	Hist1h2ak	histone cluster 1, H2ak Gene [Source:MGI Symbol;Acc:MGI:2448297]
WT	90 min	Lower	Phosphorylation of histone H2AX at Serine-139 by ATM at the site of DSB	ENSMUSG00000063021	ENSMUST00000074752	Hist1h2ak	histone cluster 1, H2ak Gene [Source:MGI Symbol;Acc:MGI:2448297]
KO	90 min	Lower	nucleosome assembly	ENSMUSG00000069309	ENSMUST00000091751	Hist1h2an	histone cluster 1, H2an Gene [Source:MGI Symbol;Acc:MGI:2448300]
KO	24h	Lower	nucleosome assembly	ENSMUSG00000069309	ENSMUST00000091751	Hist1h2an	histone cluster 1, H2an Gene [Source:MGI Symbol;Acc:MGI:2448300]
KO	90 min	Lower	Phosphorylation of histone H2AX at Serine-139 by ATM at the site of DSB	ENSMUSG00000069309	ENSMUST00000091751	Hist1h2an	histone cluster 1, H2an Gene [Source:MGI Symbol;Acc:MGI:2448300]
WT	90 min	Lower	nucleosome assembly	ENSMUSG00000060262	ENSMUST00000081342	Hist1h2ao	histone cluster 1, H2ao Gene [Source:MGI Symbol;Acc:MGI:2448302]
KO	90 min	Lower	nucleosome assembly	ENSMUSG00000060262	ENSMUST00000081342	Hist1h2ao	histone cluster 1, H2ao Gene [Source:MGI Symbol;Acc:MGI:2448302]
KO	24h	Lower	nucleosome assembly	ENSMUSG00000060262	ENSMUST00000081342	Hist1h2ao	histone cluster 1, H2ao Gene [Source:MGI Symbol;Acc:MGI:2448302]
KO	90 min	Lower	Phosphorylation of histone H2AX at Serine-139 by ATM at the site of DSB	ENSMUSG00000060262	ENSMUST00000081342	Hist1h2ao	histone cluster 1, H2ao Gene [Source:MGI Symbol;Acc:MGI:2448302]
WT	90 min	Lower	Phosphorylation of histone H2AX at Serine-139 by ATM at the site of DSB	ENSMUSG00000060262	ENSMUST00000081342	Hist1h2ao	histone cluster 1, H2ao Gene [Source:MGI Symbol;Acc:MGI:2448302]
KO	24h	Lower	nucleosome assembly	ENSMUSG00000018102	ENSMUST00000018246	Hist1h2bc	histone cluster 1, H2bc Gene [Source:MGI Symbol;Acc:MGI:1915274]
KO	24h	Lower	nucleosome assembly	ENSMUSG00000047246	ENSMUST00000051091	Hist1h2be	histone cluster 1, H2be Gene [Source:MGI Symbol;Acc:MGI:2448380]
KO	24h	Lower	nucleosome assembly	ENSMUSG00000069300	ENSMUST00000110452	Hist1h2bj	histone cluster 1, H2bj Gene [Source:MGI Symbol;Acc:MGI:2448388]
KO	90 min	Lower	nucleosome assembly	ENSMUSG00000069314	ENSMUST00000091756	Hist1h2bl	histone cluster 1, H2bl Gene [Source:MGI Symbol;Acc:MGI:2448403]
KO	24h	Lower	nucleosome assembly	ENSMUSG00000069308	ENSMUST00000102982	Hist1h2bp	histone cluster 1, H2bp Gene [Source:MGI Symbol;Acc:MGI:2448409]
WT	90 min	Lower	nucleosome assembly	ENSMUSG00000060093	ENSMUST00000102964	Hist1h4a	histone cluster 1, H4a Gene [Source:MGI Symbol;Acc:MGI:2448419]
WT	90 min	Lower	nucleosome assembly	ENSMUSG00000069266	ENSMUST00000102965	Hist1h4b	histone cluster 1, H4b Gene [Source:MGI Symbol;Acc:MGI:2448420]
KO	90 min	Lower	nucleosome assembly	ENSMUSG00000069266	ENSMUST00000102965	Hist1h4b	histone cluster 1, H4b Gene [Source:MGI Symbol;Acc:MGI:2448420]
WT	90 min	Lower	nucleosome assembly	ENSMUSG00000060678	ENSMUST00000102967	Hist1h4c	histone cluster 1, H4c Gene [Source:MGI Symbol;Acc:MGI:2448421]
KO	90 min	Lower	nucleosome assembly	ENSMUSG00000060678	ENSMUST00000102967	Hist1h4c	histone cluster 1, H4c Gene [Source:MGI Symbol;Acc:MGI:2448421]
KO	24h	Lower	nucleosome assembly	ENSMUSG00000060678	ENSMUST00000102967	Hist1h4c	histone cluster 1, H4c Gene [Source:MGI Symbol;Acc:MGI:2448421]
WT	90 min	Lower	nucleosome assembly	ENSMUSG00000061482	ENSMUST00000102968	Hist1h4d	histone cluster 1, H4d Gene [Source:MGI Symbol;Acc:MGI:2448423]
KO	24h	Lower	nucleosome assembly	ENSMUSG00000061482	ENSMUST00000102968	Hist1h4d	histone cluster 1, H4d Gene [Source:MGI Symbol;Acc:MGI:2448423]
WT	90 min	Lower	nucleosome assembly	ENSMUSG00000069274	ENSMUST00000102971	Hist1h4f	histone cluster 1, H4f Gene [Source:MGI Symbol;Acc:MGI:2448425]
KO	90 min	Lower	nucleosome assembly	ENSMUSG00000069274	ENSMUST00000102971	Hist1h4f	histone cluster 1, H4f Gene [Source:MGI Symbol;Acc:MGI:2448425]
KO	24h	Lower	nucleosome assembly	ENSMUSG00000069274	ENSMUST00000102971	Hist1h4f	histone cluster 1, H4f Gene [Source:MGI Symbol;Acc:MGI:2448425]
WT	90 min	Lower	nucleosome assembly	ENSMUSG00000060981	ENSMUST00000102972	Hist1h4h	histone cluster 1, H4h Gene [Source:MGI Symbol;Acc:MGI:2448427]
KO	24h	Lower	nucleosome assembly	ENSMUSG00000060981	ENSMUST00000102972	Hist1h4h	histone cluster 1, H4h Gene [Source:MGI Symbol;Acc:MGI:2448427]
WT	90 min	Lower	nucleosome assembly	ENSMUSG00000060639	ENSMUST00000102977	Hist1h4i	histone cluster 1, H4i Gene [Source:MGI Symbol;Acc:MGI:2448432]
KO	90 min	Lower	nucleosome assembly	ENSMUSG00000060639	ENSMUST00000102977	Hist1h4i	histone cluster 1, H4i Gene [Source:MGI Symbol;Acc:MGI:2448432]
KO	24h	Lower	nucleosome assembly	ENSMUSG00000060639	ENSMUST00000102977	Hist1h4i	histone cluster 1, H4i Gene [Source:MGI Symbol;Acc:MGI:2448432]
KO	90 min	Lower	nucleosome assembly	ENSMUSG00000064288	ENSMUST00000102983	Hist1h4k	histone cluster 1, H4k Gene [Source:MGI Symbol;Acc:MGI:2448439]
KO	24h	Lower	nucleosome assembly	ENSMUSG00000064288	ENSMUST00000102983	Hist1h4k	histone cluster 1, H4k Gene [Source:MGI Symbol;Acc:MGI:2448439]
WT	90 min	Lower	nucleosome assembly	ENSMUSG00000069305	ENSMUST00000102979	Hist1h4m	histone cluster 1, H4m Gene [Source:MGI Symbol;Acc:MGI:2448441]
KO	90 min	Lower	nucleosome assembly	ENSMUSG00000069305	ENSMUST00000102979	Hist1h4m	histone cluster 1, H4m Gene [Source:MGI Symbol;Acc:MGI:2448441]
KO	24h	Lower	nucleosome assembly	ENSMUSG00000069305	ENSMUST00000102979	Hist1h4m	histone cluster 1, H4m Gene [Source:MGI Symbol;Acc:MGI:2448441]
WT	90 min	Lower	nucleosome assembly	ENSMUSG00000063954	ENSMUST00000074976	Hist2h2aa1	histone cluster 2, H2aa1 Gene [Source:MGI Symbol;Acc:MGI:96097]
KO	90 min	Lower	nucleosome assembly	ENSMUSG00000063954	ENSMUST00000074976	Hist2h2aa1	histone cluster 2, H2aa1 Gene [Source:MGI Symbol;Acc:MGI:96097]
KO	24h	Lower	nucleosome assembly	ENSMUSG00000063954	ENSMUST00000074976	Hist2h2aa1	histone cluster 2, H2aa1 Gene [Source:MGI Symbol;Acc:MGI:96097]
KO	90 min	Lower	Phosphorylation of histone H2AX at Serine-139 by ATM at the site of DSB	ENSMUSG00000063954	ENSMUST00000074976	Hist2h2aa1	histone cluster 2, H2aa1 Gene [Source:MGI Symbol;Acc:MGI:96097]
WT	90 min	Lower	Phosphorylation of histone H2AX at Serine-139 by ATM at the site of DSB	ENSMUSG00000063954	ENSMUST00000074976	Hist2h2aa1	histone cluster 2, H2aa1 Gene [Source:MGI Symbol;Acc:MGI:96097]
WT	90 min	Lower	nucleosome assembly	ENSMUSG00000064220	ENSMUST00000078756	Hist2h2aa2	histone cluster 2, H2aa2 Gene [Source:MGI Symbol;Acc:MGI:2448283]
KO	24h	Lower	nucleosome assembly	ENSMUSG00000064220	ENSMUST00000078756	Hist2h2aa2	histone cluster 2, H2aa2 Gene [Source:MGI Symbol;Acc:MGI:2448283]
WT	90 min	Lower	Phosphorylation of histone H2AX at Serine-139 by ATM at the site of DSB	ENSMUSG00000064220	ENSMUST00000078756	Hist2h2aa2	histone cluster 2, H2aa2 Gene [Source:MGI Symbol;Acc:MGI:2448283]
WT	90 min	Lower	nucleosome assembly	ENSMUSG00000068855	ENSMUST00000090782	Hist2h2ac	histone cluster 2, H2ac Gene [Source:MGI Symbol;Acc:MGI:2448316]
WT	90 min	Lower	Phosphorylation of histone H2AX at Serine-139 by ATM at the site of DSB	ENSMUSG00000068855	ENSMUST00000090782	Hist2h2ac	histone cluster 2, H2ac Gene [Source:MGI Symbol;Acc:MGI:2448316]
KO	24h	Lower	nucleosome assembly	ENSMUSG00000068854	ENSMUST00000090781	Hist2h2be	histone cluster 2, H2be Gene [Source:MGI Symbol;Acc:MGI:2448415]
WT	90 min	Lower	nucleosome assembly	ENSMUSG00000068851	ENSMUST00000090778	Hist2h4	histone cluster 2, H4 Gene [Source:MGI Symbol;Acc:MGI:2140113]
KO	24h	Lower	nucleosome assembly	ENSMUSG00000068851	ENSMUST00000090778	Hist2h4	histone cluster 2, H4 Gene [Source:MGI Symbol;Acc:MGI:2140113]
WT	90 min	Lower	nucleosome assembly	ENSMUSG00000078851	ENSMUST00000108817	Hist3h2a	histone cluster 3, H2a Gene [Source:MGI Symbol;Acc:MGI:2448458]
KO	90 min	Lower	nucleosome assembly	ENSMUSG00000078851	ENSMUST00000108817	Hist3h2a	histone cluster 3, H2a Gene [Source:MGI Symbol;Acc:MGI:2448458]
WT	24h	Higher	chromatin modification	ENSMUSG00000066456	ENSMUST00000113220	Hmgn3	high mobility group nucleosomal binding domain 3 Gene [Source:MGI Symbol;Acc:MGI:2138069]
KO	24h	Higher	chromatin modification	ENSMUSG00000066456	ENSMUST00000113220	Hmgn3	high mobility group nucleosomal binding domain 3 Gene [Source:MGI Symbol;Acc:MGI:2138069]
WT	24h	Higher	chromatin modification	ENSMUSG00000063049	ENSMUST00000080353	Ing2	inhibitor of growth family, member 2 Gene [Source:MGI Symbol;Acc:MGI:1916510]
KO	24h	Higher	chromatin modification	ENSMUSG00000034154	ENSMUST00000049920	Ino80	INO80 homolog (S. cerevisiae) Gene [Source:MGI Symbol;Acc:MGI:1915392]
WT	24h	Higher	chromatin modification	ENSMUSG00000056962	ENSMUST00000047616	Jmjd6	jumonji domain containing 6 Gene [Source:MGI Symbol;Acc:MGI:1858910]
KO	24h	Higher	chromatin modification	ENSMUSG00000054611	ENSMUST00000075856	Kdm2a	lysine (K)-specific demethylase 2A Gene [Source:MGI Symbol;Acc:MGI:1354736]
WT	24h	Higher	chromatin modification	ENSMUSG00000053470	ENSMUST00000101304	Kdm3a	lysine (K)-specific demethylase 3A Gene [Source:MGI Symbol;Acc:MGI:98847]
KO	24h	Higher	chromatin modification	ENSMUSG00000053470	ENSMUST00000101304	Kdm3a	lysine (K)-specific demethylase 3A Gene [Source:MGI Symbol;Acc:MGI:98847]
KO	24h	Higher	chromatin modification	ENSMUSG00000033326	ENSMUST00000050288	Kdm4a	lysine (K)-specific demethylase 4A Gene [Source:MGI Symbol;Acc:MGI:2446210]
KO	24h	Higher	chromatin modification	ENSMUSG00000028397	ENSMUST00000077851	Kdm4c	lysine (K)-specific demethylase 4C Gene [Source:MGI Symbol;Acc:MGI:1924054]
KO	24h	Higher	chromatin modification	ENSMUSG00000030180	ENSMUST00000005108	Kdm5a	lysine (K)-specific demethylase 5A Gene [Source:MGI Symbol;Acc:MGI:2136980]
KO	24h	Higher	chromatin modification	ENSMUSG00000037369	ENSMUST00000052368	Kdm6a	4lysine (K)-specific demethylase 6A Gene [Source:MGI Symbol;Acc:MGI:1095419]
WT	24h	Higher	chromatin modification	ENSMUSG00000042487	ENSMUST00000048937	Leo1	Leo1, Paf1/RNA polymerase II complex component, homolog (S. cerevisiae) Gene [Source:MGI Symbol;Acc:MGI:2685031]
WT	24h	Higher	chromatin modification	ENSMUSG00000059474	ENSMUST00000021221	Mbtd1	mbt domain containing 1 Gene [Source:MGI Symbol;Acc:MGI:2143977]
KO	24h	Higher	chromatin modification	ENSMUSG00000059474	ENSMUST00000107852	Mbtd1	mbt domain containing 1 Gene [Source:MGI Symbol;Acc:MGI:2143977]
WT	24h	Higher	chromatin modification	ENSMUSG00000029004	ENSMUST00000094962	Mll5	myeloid/lymphoid or mixed-lineage leukemia 5 Gene [Source:MGI Symbol;Acc:MGI:1924825]
KO	24h	Higher	chromatin modification	ENSMUSG00000029004	ENSMUST00000115128	Mll5	myeloid/lymphoid or mixed-lineage leukemia 5 Gene [Source:MGI Symbol;Acc:MGI:1924825]
WT	24h	Higher	chromatin modification	ENSMUSG00000025469	ENSMUST00000055353	Msx3	homeobox, msh-like 3 Gene [Source:MGI Symbol;Acc:MGI:106587]
WT	24h	Higher	chromatin modification	ENSMUSG00000062627	ENSMUST00000075872	Mysm1	myb-like, SWIRM and MPN domains 1 Gene [Source:MGI Symbol;Acc:MGI:2444584]
KO	24h	Higher	chromatin modification	ENSMUSG00000062627	ENSMUST00000075872	Mysm1	myb-like, SWIRM and MPN domains 1 Gene [Source:MGI Symbol;Acc:MGI:2444584]
KO	24h	Lower	nucleosome assembly	ENSMUSG00000082229	ENSMUST00000121720	Nap1l2	nucleosome assembly protein 1-like 2 Gene [Source:MGI Symbol;Acc:MGI:106654]
KO	24h	Higher	chromatin modification	ENSMUSG00000022141	ENSMUST00000052965	Nipbl	Nipped-B homolog (Drosophila) Gene [Source:MGI Symbol;Acc:MGI:1913976]
KO	24h	Higher	chromatin modification	ENSMUSG00000021488	ENSMUST00000021944	Nsd1	nuclear receptor-binding SET-domain protein 1 Gene [Source:MGI Symbol;Acc:MGI:1276545]
KO	24h	Higher	chromatin modification	ENSMUSG00000003437	ENSMUST00000003529	Paf1	Paf1, RNA polymerase II associated factor, homolog (S. cerevisiae) Gene [Source:MGI Symbol;Acc:MGI:1923988]
WT	24h	Higher	chromatin modification	ENSMUSG00000025764	ENSMUST00000026865	Phf17	PHD finger protein 17 Gene [Source:MGI Symbol;Acc:MGI:1925835]
WT	24h	Higher	chromatin modification	ENSMUSG00000028394	ENSMUST00000030091	Pole3	polymerase (DNA directed), epsilon 3 (p17 subunit) Gene [Source:MGI Symbol;Acc:MGI:1933378]
KO	24h	Higher	chromatin modification	ENSMUSG00000028394	ENSMUST00000030091	Pole3	polymerase (DNA directed), epsilon 3 (p17 subunit) Gene [Source:MGI Symbol;Acc:MGI:1933378]
KO	24h	Higher	chromatin modification	ENSMUSG00000035469	ENSMUST00000022551	Rcbtb1	regulator of chromosome condensation (RCC1) and BTB (POZ) domain containing protein 1 Gene [Source:MGI Symbol;Acc:MGI:1918580]
WT	24h	Higher	chromatin modification	ENSMUSG00000039852	ENSMUST00000037916	Rere	arginine glutamic acid dipeptide (RE) repeats Gene [Source:MGI Symbol;Acc:MGI:2683486]
WT	24h	Higher	chromatin modification	ENSMUSG00000071350	ENSMUST00000095775	Setdb2	SET domain, bifurcated 2 Gene [Source:MGI Symbol;Acc:MGI:2685139]
KO	24h	Lower	nucleosome assembly	ENSMUSG00000032187	ENSMUST00000034707	Smarca4	SWI/SNF related, matrix associated, actin dependent regulator of chromatin, subfamily a, member 4 Gene [Source:MGI Symbol;Acc:MGI:88192]
WT	24h	Higher	chromatin modification	ENSMUSG00000031715	ENSMUST00000043359	Smarca5	SWI/SNF related, matrix associated, actin dependent regulator of chromatin, subfamily a, member 5 Gene [Source:MGI Symbol;Acc:MGI:1935129]
KO	24h	Higher	chromatin modification	ENSMUSG00000031715	ENSMUST00000043359	Smarca5	SWI/SNF related, matrix associated, actin dependent regulator of chromatin, subfamily a, member 5 Gene [Source:MGI Symbol;Acc:MGI:1935129]
KO	24h	Higher	chromatin modification	ENSMUSG00000045098	ENSMUST00000052699	Suv420h1	suppressor of variegation 4-20 homolog 1 (Drosophila) Gene [Source:MGI Symbol;Acc:MGI:2444557]
WT	24h	Higher	chromatin modification	ENSMUSG00000020694	ENSMUST00000092537	Tlk2	tousled-like kinase 2 (Arabidopsis) Gene [Source:MGI Symbol;Acc:MGI:1346023]
KO	24h	Higher	chromatin modification	ENSMUSG00000020694	ENSMUST00000106941	Tlk2	tousled-like kinase 2 (Arabidopsis) Gene [Source:MGI Symbol;Acc:MGI:1346023]
KO	24h	Lower	nucleosome assembly	ENSMUSG00000047514	ENSMUST00000061372	Tspyl1	testis-specific protein, Y-encoded-like 1 Gene [Source:MGI Symbol;Acc:MGI:1298395]
KO	24h	Higher	chromatin modification	ENSMUSG00000032376	ENSMUST00000098613	Usp3	ubiquitin specific peptidase 3 Gene [Source:MGI Symbol;Acc:MGI:2152450]
WT	24h	Higher	chromatin modification	ENSMUSG00000070697	ENSMUST00000090413	Utp3	UTP3, small subunit (SSU) processome component, homolog (S. cerevisiae) Gene [Source:MGI Symbol;Acc:MGI:1919230]
KO	24h	Higher	chromatin modification	ENSMUSG00000070697	ENSMUST00000090413	Utp3	UTP3, small subunit (SSU) processome component, homolog (S. cerevisiae) Gene [Source:MGI Symbol;Acc:MGI:1919230]
